# Supplementary material for: Genome-wide MicroRNA Expression Profiles in COPD: Early Predictors for Cancer Development
Source: Genomics Proteomics Bioinformatics. 2018 Jul 5;16(3):162–71. doi: 10.1016/j.gpb.2018.06.001 (PMC6076380; doi:10.1016/j.gpb.2018.06.001)
Supplement: Supplementary file 1 [file mmc1.xlsx]

## Sheet: 003_ResultMatrix
Table S1 miRNA expression in COPD patients from Cohort 1 and Cohort 2 in the 54-motnh follow-up period
Note: P values were adjusted using the Benjamini-Hochberg approach. miRNAs are ranked in the ascending order according to the adjusted t-test P values. WMW, Wilcoxon Mann Whitney; FC, fold change.
miRNA	Median expression in Cohort 1	Median expression in Cohort 2	FC	Log(2)FC	WMW test raw P value	WMW test adjusted P value	t-test raw P value	t-test adjusted P value
hsa-miR-4695-3p	10.55	10.29	0.97	-0.04	0.051059	0.53496	6.5981e-06	0.0084093
hsa-miR-548d-5p	11.87	11.43	0.96	-0.05	0.04065	0.49648	5.2702e-06	0.0084093
hsa-miR-7109-3p	10.7	10.57	0.99	-0.02	0.17665	0.64712	3.4985e-05	0.017835
hsa-miR-517a-3p	10.14	10.02	0.99	-0.02	0.063114	0.54585	2.3697e-05	0.017835
hsa-miR-4785	10.28	10.1	0.98	-0.03	0.033968	0.48798	2.8248e-05	0.017835
hsa-miR-320e	1818.04	1491.62	0.82	-0.29	0.053458	0.53614	8.4561e-05	0.031823
hsa-miR-320c	1073.17	930.48	0.87	-0.21	0.034862	0.48798	9.9876e-05	0.031823
hsa-miR-548ay-5p	10.56	10.17	0.96	-0.05	0.0084211	0.40686	9.6507e-05	0.031823
hsa-miR-519d-3p	11.11	10.72	0.96	-0.05	0.0044908	0.40642	0.00015786	0.044709
hsa-miR-320d	2509.03	2123.65	0.85	-0.24	0.09707	0.59798	0.00036509	0.084602
hsa-miR-466	11.18	10.89	0.97	-0.04	0.040252	0.49648	0.00035366	0.084602
hsa-miR-4440	9.67	9.81	1.01	0.02	0.67073	0.89346	0.00074306	0.086997
hsa-miR-451a	274496	274496	1	0	0.39148	0.79172	0.00086828	0.086997
hsa-miR-3935	11.07	11.48	1.04	0.05	0.99907	0.99946	0.0011263	0.086997
hsa-miR-6739-5p	15.84	16.32	1.03	0.04	0.92992	0.98315	0.0010086	0.086997
hsa-miR-1910-5p	10.45	10.31	0.99	-0.02	0.54318	0.84995	0.00068734	0.086997
hsa-miR-6893-3p	10.56	10.47	0.99	-0.01	0.37416	0.78239	0.0010571	0.086997
hsa-miR-4793-3p	10.24	10.18	0.99	-0.01	0.30564	0.72675	0.0004716	0.086997
hsa-miR-1343-3p	10.91	10.76	0.99	-0.02	0.28417	0.71783	0.0010644	0.086997
hsa-miR-6825-3p	10.73	10.42	0.97	-0.04	0.23711	0.6828	0.0010932	0.086997
hsa-miR-595	11.12	10.81	0.97	-0.04	0.10925	0.60552	0.0010927	0.086997
hsa-miR-574-5p	68.74	55.35	0.81	-0.31	0.085888	0.57539	0.00045318	0.086997
hsa-miR-631	11.31	11.07	0.98	-0.03	0.077041	0.57231	0.00070871	0.086997
hsa-miR-548ar-5p	10.3	10.12	0.98	-0.03	0.029225	0.47834	0.00092147	0.086997
hsa-miR-4713-5p	10.56	10.29	0.97	-0.04	0.012891	0.4077	0.00099451	0.086997
hsa-miR-668-3p	10.64	10.34	0.97	-0.04	0.0092815	0.40686	0.00069532	0.086997
hsa-miR-574-3p	204.6	159.03	0.78	-0.36	0.0091505	0.40686	0.00069829	0.086997
hsa-miR-548ab	10.41	9.93	0.95	-0.07	0.0038622	0.40642	0.00050115	0.086997
hsa-miR-541-5p	9.82	9.53	0.97	-0.04	0.0029095	0.40642	0.0010023	0.086997
hsa-miR-7154-5p	10.02	9.78	0.98	-0.04	0.0022889	0.40642	0.00086477	0.086997
hsa-miR-4708-3p	9.86	9.66	0.98	-0.03	0.0014213	0.40642	0.00073019	0.086997
hsa-miR-152-5p	9.95	9.69	0.97	-0.04	0.00086462	0.40642	0.00088102	0.086997
hsa-miR-1269a	9.18	8.97	0.98	-0.03	0.00065274	0.40642	0.00063496	0.086997
hsa-miR-4694-3p	9.58	9.89	1.03	0.05	0.00053448	0.40642	0.0012918	0.094421
hsa-miR-1306-3p	11.54	11.28	0.98	-0.03	0.15667	0.62583	0.0012965	0.094421
hsa-miR-8485	43.24	41.47	0.96	-0.06	0.33308	0.74737	0.0014761	0.099798
hsa-miR-320b	2305.76	1958.99	0.85	-0.24	0.015763	0.44645	0.0014878	0.099798
hsa-miR-1295b-5p	9.3	9.1	0.98	-0.03	0.0045819	0.40642	0.0014799	0.099798
hsa-miR-135b-3p	8.89	9.17	1.03	0.04	0.0017151	0.40642	0.0018155	0.10821
hsa-miR-548f-3p	10.81	10.87	1.01	0.01	0.80406	0.93715	0.0019103	0.10821
hsa-miR-3151-3p	19.97	19.05	0.95	-0.07	0.083473	0.57329	0.0017314	0.10821
hsa-miR-4709-5p	10.06	9.91	0.99	-0.02	0.006522	0.40686	0.0017816	0.10821
hsa-miR-150-5p	12063.4	8147.08	0.68	-0.57	0.0056078	0.40686	0.0017751	0.10821
hsa-miR-3678-5p	9.88	9.71	0.98	-0.03	0.0043455	0.40642	0.0018999	0.10821
hsa-miR-215-3p	10.3	10.02	0.97	-0.04	0.0013323	0.40642	0.001882	0.10821
hsa-miR-4800-5p	20.18	22.01	1.09	0.13	0.85902	0.95617	0.0019999	0.11082
hsa-miR-3655	9.53	9.31	0.98	-0.03	0.012251	0.40686	0.0021637	0.1149
hsa-miR-6072	10.34	9.93	0.96	-0.06	0.0029039	0.40642	0.0021277	0.1149
hsa-miR-410-5p	9.47	9.23	0.97	-0.04	0.006887	0.40686	0.0022817	0.1187
hsa-miR-670-5p	10.23	10.06	0.98	-0.02	0.078513	0.57329	0.0023465	0.11963
hsa-miR-6743-3p	18.24	17.4	0.95	-0.07	0.054398	0.53614	0.0026398	0.13194
hsa-miR-4536-5p	9.69	9.56	0.99	-0.02	0.01866	0.47424	0.0029368	0.14396
hsa-miR-4527	9.1	9.24	1.02	0.02	0.0038908	0.40642	0.0034559	0.15454
hsa-miR-3646	17.1	16.42	0.96	-0.06	0.22486	0.66937	0.0034556	0.15454
hsa-miR-6834-3p	18.06	16.76	0.93	-0.11	0.081519	0.57329	0.0033182	0.15454
hsa-miR-4445-3p	9.41	9.36	0.99	-0.01	0.074734	0.56744	0.0033472	0.15454
hsa-miR-517c-3p	10.18	9.87	0.97	-0.04	0.0037146	0.40642	0.0033959	0.15454
hsa-miR-195-3p	10.37	10.37	1	0	0.35566	0.76377	0.0036184	0.1578
hsa-miR-6733-3p	10.1	9.77	0.97	-0.05	0.0034154	0.40642	0.0036525	0.1578
hsa-miR-3124-3p	9.21	9.51	1.03	0.04	0.00072598	0.40642	0.0037716	0.16023
hsa-miR-206	9.3	9.22	0.99	-0.01	0.088262	0.58436	0.0038419	0.16054
hsa-miR-548h-3p	10.36	10.28	0.99	-0.01	0.30537	0.72675	0.0040902	0.1645
hsa-miR-4732-5p	84.21	65.13	0.77	-0.37	0.021387	0.47834	0.0040315	0.1645
hsa-miR-497-3p	9.27	9.11	0.98	-0.03	0.012211	0.40686	0.0041303	0.1645
hsa-miR-4802-5p	9.38	9.51	1.01	0.02	0.0036529	0.40642	0.0043983	0.16987
hsa-miR-637	9.94	9.67	0.97	-0.04	0.0054115	0.40686	0.0043634	0.16987
hsa-miR-4692	9.36	9.22	0.99	-0.02	0.0088344	0.40686	0.0052063	0.19807
hsa-miR-143-5p	10.15	10.37	1.02	0.03	0.0068269	0.40686	0.0055625	0.20851
hsa-miR-1199-3p	9.54	9.7	1.02	0.02	0.0051364	0.40686	0.0061585	0.22751
hsa-miR-1268a	36.72	35.08	0.96	-0.07	0.16984	0.64052	0.006311	0.22819
hsa-miR-548aq-5p	10.48	10.26	0.98	-0.03	0.071379	0.56487	0.0064455	0.22819
hsa-miR-651-3p	9.56	9.37	0.98	-0.03	0.011316	0.40686	0.006426	0.22819
hsa-miR-450a-5p	12.23	14.45	1.18	0.24	0.0018861	0.40642	0.0071166	0.23257
hsa-miR-548ad-5p	10.62	10.55	0.99	-0.01	0.34307	0.75517	0.0070155	0.23257
hsa-miR-4767	15.81	15.21	0.96	-0.06	0.26274	0.69929	0.0066901	0.23257
hsa-miR-489-3p	10.36	10.22	0.99	-0.02	0.028331	0.47834	0.0068682	0.23257
hsa-miR-4265	9.48	9.38	0.99	-0.02	0.017802	0.45907	0.0070793	0.23257
hsa-miR-4264	9.58	9.35	0.98	-0.03	0.0022145	0.40642	0.0070389	0.23257
hsa-miR-1180-5p	8.54	8.79	1.03	0.04	0.0044352	0.40642	0.0076925	0.23646
hsa-miR-1909-5p	10.42	10.6	1.02	0.02	0.39841	0.79714	0.0080665	0.23646
hsa-miR-548am-5p	11.77	11.77	1	0	0.87368	0.96157	0.0080103	0.23646
hsa-miR-1537-5p	10.79	10.6	0.98	-0.03	0.10052	0.59798	0.007532	0.23646
hsa-miR-6804-3p	12.34	11.78	0.95	-0.07	0.051336	0.53496	0.0079793	0.23646
hsa-miR-6822-3p	9.84	9.69	0.98	-0.02	0.03348	0.48798	0.0077256	0.23646
hsa-miR-6787-3p	11.68	11.28	0.97	-0.05	0.024874	0.47834	0.008109	0.23646
hsa-miR-556-5p	9.68	9.45	0.98	-0.03	0.0088345	0.40686	0.0076904	0.23646
hsa-miR-4254	11.53	10.67	0.93	-0.11	0.0066846	0.40686	0.0081635	0.23646
hsa-miR-203b-5p	10.26	9.97	0.97	-0.04	0.0010511	0.40642	0.0073831	0.23646
hsa-miR-6879-3p	10.41	10.32	0.99	-0.01	0.14412	0.62571	0.0085454	0.24309
hsa-miR-203a-3p	9.64	9.43	0.98	-0.03	0.0069597	0.40686	0.008646	0.24309
hsa-miR-5011-3p	9.97	9.81	0.98	-0.02	0.0068269	0.40686	0.0086782	0.24309
hsa-miR-4712-3p	9.86	9.66	0.98	-0.03	0.0096178	0.40686	0.0089521	0.24803
hsa-miR-5591-3p	10.44	10.37	0.99	-0.01	0.20195	0.65661	0.0095699	0.2623
hsa-miR-4292	8.93	9.2	1.03	0.04	0.01195	0.40686	0.0099078	0.26584
hsa-miR-6775-3p	16.91	16.46	0.97	-0.04	0.45529	0.82101	0.0098273	0.26584
hsa-miR-6514-5p	9.22	9.43	1.02	0.03	0.0079424	0.40686	0.01033	0.27145
hsa-miR-3912-5p	10.97	10.7	0.98	-0.04	0.023164	0.47834	0.010223	0.27145
hsa-miR-3201	8.47	8.31	0.98	-0.03	0.031151	0.47834	0.010505	0.27322
hsa-miR-4792	9.25	9.45	1.02	0.03	0.0032344	0.40642	0.012639	0.27934
hsa-miR-1178-3p	10.43	10.79	1.03	0.05	0.0074107	0.40686	0.013189	0.27934
hsa-miR-5094	10.43	10.97	1.05	0.07	0.010015	0.40686	0.012965	0.27934
hsa-miR-147a	9.68	9.89	1.02	0.03	0.015704	0.44645	0.012077	0.27934
hsa-miR-6838-5p	9.6	9.73	1.01	0.02	0.019163	0.47424	0.011013	0.27934
hsa-miR-1972	12.46	11.98	0.96	-0.06	0.8847	0.96744	0.013661	0.27934
hsa-miR-6511a-3p	11.49	11.09	0.96	-0.05	0.57729	0.86022	0.013918	0.27934
hsa-miR-7850-5p	9.95	9.97	1	0	0.47883	0.82993	0.012623	0.27934
hsa-miR-6849-3p	10.39	10.28	0.99	-0.02	0.45494	0.82101	0.011937	0.27934
hsa-miR-5580-3p	10.12	10.03	0.99	-0.01	0.37572	0.7831	0.01172	0.27934
hsa-miR-3928-5p	10.64	9.94	0.93	-0.1	0.3325	0.74674	0.013594	0.27934
hsa-miR-1273f	12.75	12.21	0.96	-0.06	0.28944	0.72119	0.013115	0.27934
hsa-miR-937-5p	41.2	38.8	0.94	-0.09	0.071821	0.56487	0.013827	0.27934
hsa-miR-520c-3p	10.5	10.28	0.98	-0.03	0.063612	0.54585	0.012115	0.27934
hsa-miR-3606-5p	10.23	9.99	0.98	-0.03	0.042694	0.50853	0.013362	0.27934
hsa-miR-4745-3p	9.28	9.12	0.98	-0.03	0.038745	0.49648	0.012815	0.27934
hsa-miR-3167	9.77	9.57	0.98	-0.03	0.037128	0.49648	0.012913	0.27934
hsa-miR-4452	10.27	10.09	0.98	-0.03	0.026813	0.47834	0.013847	0.27934
hsa-miR-4330	9.48	9.31	0.98	-0.03	0.025558	0.47834	0.011144	0.27934
hsa-miR-7848-3p	9.74	9.61	0.99	-0.02	0.019163	0.47424	0.011273	0.27934
hsa-miR-649	9.28	9.12	0.98	-0.02	0.014918	0.44131	0.011357	0.27934
hsa-miR-6828-3p	10.4	10.1	0.97	-0.04	0.012454	0.40699	0.01388	0.27934
hsa-miR-302a-5p	10.02	9.74	0.97	-0.04	0.012231	0.40686	0.011576	0.27934
hsa-miR-675-5p	8.85	8.7	0.98	-0.02	0.011931	0.40686	0.012756	0.27934
hsa-miR-5588-5p	9.76	9.51	0.97	-0.04	0.011037	0.40686	0.01116	0.27934
hsa-miR-6766-5p	9.56	9.41	0.98	-0.02	0.010711	0.40686	0.013125	0.27934
hsa-miR-3691-3p	9.71	9.46	0.97	-0.04	0.0099649	0.40686	0.012354	0.27934
hsa-miR-5700	10.22	9.92	0.97	-0.04	0.006522	0.40686	0.013151	0.27934
hsa-miR-1179	10.46	10.26	0.98	-0.03	0.0051272	0.40686	0.011549	0.27934
hsa-miR-4520-2-3p	9.17	9.35	1.02	0.03	0.0090016	0.40686	0.014429	0.28696
hsa-miR-1285-5p	10.17	10.17	1	0	0.58568	0.86145	0.014522	0.28696
hsa-miR-6816-3p	10.61	10.46	0.99	-0.02	0.2583	0.69929	0.014867	0.2915
hsa-miR-4728-3p	18.51	17.69	0.96	-0.07	0.11463	0.61205	0.015128	0.29437
hsa-miR-4701-3p	13.75	13.11	0.95	-0.07	0.32101	0.73715	0.015348	0.29534
hsa-miR-548c-3p	11.07	10.9	0.98	-0.02	0.15296	0.62583	0.015526	0.29534
hsa-miR-548w	10.21	9.77	0.96	-0.06	0.037607	0.49648	0.015426	0.29534
hsa-miR-593-3p	10.12	9.96	0.98	-0.02	0.03001	0.47834	0.016189	0.30567
hsa-miR-200b-3p	10.56	11.46	1.08	0.12	0.0066262	0.40686	0.016346	0.30636
hsa-miR-6754-3p	10.58	10.41	0.98	-0.02	0.14931	0.62583	0.016874	0.31395
hsa-miR-4747-3p	10.19	10.05	0.99	-0.02	0.027338	0.47834	0.017123	0.31628
hsa-miR-576-3p	9.49	9.75	1.03	0.04	0.0086996	0.40686	0.018327	0.31864
hsa-miR-6516-5p	13.33	15.32	1.15	0.2	0.010151	0.40686	0.017687	0.31864
hsa-miR-4278	9.03	9.29	1.03	0.04	0.011717	0.40686	0.017391	0.31864
hsa-miR-3182	9.78	10.01	1.02	0.03	0.013232	0.4077	0.017806	0.31864
hsa-miR-4533	9.02	9.17	1.02	0.02	0.02216	0.47834	0.017525	0.31864
hsa-miR-6862-3p	10.59	10.19	0.96	-0.06	0.078119	0.57329	0.018376	0.31864
hsa-miR-5704	10.89	10.48	0.96	-0.05	0.035416	0.48798	0.017895	0.31864
hsa-miR-6756-3p	16.02	15.23	0.95	-0.07	0.033139	0.48798	0.018276	0.31864
hsa-miR-578	9.64	9.44	0.98	-0.03	0.019677	0.47517	0.018271	0.31864
hsa-miR-1911-3p	10.22	9.87	0.97	-0.05	0.016265	0.44837	0.018506	0.31873
hsa-miR-3614-3p	10.56	10.33	0.98	-0.03	0.047888	0.52287	0.019054	0.32165
hsa-miR-4540	10.21	9.98	0.98	-0.03	0.028289	0.47834	0.019054	0.32165
hsa-miR-3126-3p	9.7	9.43	0.97	-0.04	0.011952	0.40686	0.018956	0.32165
hsa-miR-3529-5p	10.09	9.92	0.98	-0.02	0.063197	0.54585	0.019406	0.32446
hsa-miR-6767-3p	10.06	9.81	0.97	-0.04	0.01126	0.40686	0.019475	0.32446
hsa-miR-1273e	11.84	12.97	1.1	0.13	0.002155	0.40642	0.019615	0.32447
hsa-miR-6771-5p	9.64	9.96	1.03	0.05	0.0086552	0.40686	0.019819	0.32447
hsa-miR-3117-5p	9.93	10.22	1.03	0.04	0.0088949	0.40686	0.019858	0.32447
hsa-miR-3135a	9.05	9.16	1.01	0.02	0.016604	0.44837	0.020305	0.32721
hsa-miR-875-5p	10.75	10.64	0.99	-0.02	0.12821	0.61844	0.020411	0.32721
hsa-miR-4739	46.69	40.1	0.86	-0.22	0.019946	0.47517	0.020247	0.32721
hsa-miR-1268b	65.13	52.85	0.81	-0.3	0.10771	0.60352	0.020749	0.33056
hsa-miR-6815-3p	11.65	11.29	0.97	-0.04	0.89713	0.97253	0.021044	0.33318
hsa-miR-4258	10.06	9.91	0.99	-0.02	0.15279	0.62583	0.021655	0.33613
hsa-miR-4761-5p	9.78	9.59	0.98	-0.03	0.038581	0.49648	0.021386	0.33613
hsa-miR-6499-5p	9.02	8.89	0.99	-0.02	0.027419	0.47834	0.021758	0.33613
hsa-miR-3166	9.91	9.77	0.99	-0.02	0.027095	0.47834	0.021577	0.33613
hsa-miR-3908	9.76	9.65	0.99	-0.02	0.044329	0.51432	0.021992	0.3377
hsa-miR-920	8.79	8.62	0.98	-0.03	0.074539	0.56744	0.022273	0.33996
hsa-miR-7156-5p	9.49	9.33	0.98	-0.03	0.074072	0.56744	0.023485	0.3514
hsa-miR-3127-3p	8.98	8.89	0.99	-0.01	0.046206	0.52114	0.023358	0.3514
hsa-miR-8070	9.49	9.31	0.98	-0.03	0.021958	0.47834	0.023574	0.3514
hsa-miR-6864-5p	9.62	9.47	0.98	-0.02	0.013275	0.4077	0.023293	0.3514
hsa-miR-3186-5p	9.97	9.84	0.99	-0.02	0.038363	0.49648	0.023854	0.35163
hsa-miR-5698	9.46	9.25	0.98	-0.03	0.025945	0.47834	0.024003	0.35163
hsa-miR-548b-3p	10.45	10.13	0.97	-0.05	0.021162	0.47834	0.023919	0.35163
hsa-miR-3974	9.59	9.78	1.02	0.03	0.010168	0.40686	0.02438	0.35368
hsa-miR-5696	10.25	10.45	1.02	0.03	0.021195	0.47834	0.024531	0.35368
hsa-miR-3150a-3p	9.23	9.41	1.02	0.03	0.026733	0.47834	0.02456	0.35368
hsa-miR-3199	9.67	9.98	1.03	0.04	0.0032773	0.40642	0.024705	0.35379
hsa-miR-3690	9.37	9.72	1.04	0.05	0.0046239	0.40642	0.02532	0.3589
hsa-miR-4706	9.66	9.53	0.99	-0.02	0.032006	0.48561	0.025344	0.3589
hsa-let-7c-5p	3334.07	3004.88	0.9	-0.15	0.11955	0.61205	0.026572	0.37421
hsa-miR-1264	10.65	10.42	0.98	-0.03	0.029268	0.47834	0.026881	0.37648
hsa-miR-4759	9.37	9.24	0.99	-0.02	0.062374	0.54585	0.027106	0.37756
hsa-miR-518a-5p	9.84	9.98	1.01	0.02	0.030678	0.47834	0.027417	0.37776
hsa-miR-219b-3p	9.56	9.37	0.98	-0.03	0.024837	0.47834	0.027306	0.37776
hsa-miR-4436b-5p	24.27	22.89	0.94	-0.08	0.21052	0.65822	0.028081	0.37967
hsa-miR-520h	10.41	10.21	0.98	-0.03	0.090236	0.58965	0.028079	0.37967
hsa-miR-4770	9.44	9.19	0.97	-0.04	0.03295	0.48798	0.02774	0.37967
hsa-miR-519b-3p	10.29	10.1	0.98	-0.03	0.024688	0.47834	0.028152	0.37967
hsa-miR-4756-3p	10.3	9.98	0.97	-0.04	0.10457	0.59798	0.028462	0.38184
hsa-miR-16-2-3p	24.35	21.64	0.89	-0.17	0.15616	0.62583	0.029038	0.38753
hsa-miR-6783-5p	9.1	9.3	1.02	0.03	0.030588	0.47834	0.029722	0.39052
hsa-miR-181a-5p	486.41	414.49	0.85	-0.23	0.072994	0.56744	0.029671	0.39052
hsa-miR-891a-3p	9.78	9.68	0.99	-0.01	0.06736	0.56174	0.029434	0.39052
hsa-miR-4726-3p	10.15	10.07	0.99	-0.01	0.58368	0.86099	0.030124	0.39377
hsa-miR-4760-3p	10.61	10.37	0.98	-0.03	0.038363	0.49648	0.030769	0.39611
hsa-miR-499b-3p	9.99	9.78	0.98	-0.03	0.030276	0.47834	0.030669	0.39611
hsa-miR-548ay-3p	9.68	9.53	0.98	-0.02	0.024837	0.47834	0.030637	0.39611
hsa-miR-885-5p	14.59	13.99	0.96	-0.06	0.081726	0.57329	0.030925	0.39612
hsa-miR-4797-5p	9.16	9.04	0.99	-0.02	0.0085226	0.40686	0.031527	0.40181
hsa-miR-655-3p	10.44	10.24	0.98	-0.03	0.04439	0.51432	0.031692	0.4019
hsa-miR-4727-5p	8.94	9.12	1.02	0.03	0.027013	0.47834	0.032081	0.40282
hsa-miR-218-5p	10.55	10.38	0.98	-0.02	0.43072	0.81231	0.032041	0.40282
hsa-miR-6850-3p	10.27	10.22	1	-0.01	0.63629	0.88301	0.032249	0.40295
hsa-miR-4724-5p	8.85	8.98	1.01	0.02	0.023162	0.47834	0.033092	0.4067
hsa-miR-452-5p	9.08	9.28	1.02	0.03	0.026693	0.47834	0.033449	0.4067
hsa-miR-1287-3p	13.03	15.07	1.16	0.21	0.029181	0.47834	0.033985	0.4067
hsa-miR-541-3p	9.32	9.55	1.02	0.04	0.029441	0.47834	0.033197	0.4067
hsa-miR-890	9.2	9.3	1.01	0.01	0.04169	0.50435	0.033909	0.4067
hsa-miR-1197	10.07	10.02	0.99	-0.01	0.1454	0.62571	0.03392	0.4067
hsa-miR-5681a	9.87	9.68	0.98	-0.03	0.04526	0.51967	0.033129	0.4067
hsa-miR-302b-5p	10.03	9.91	0.99	-0.02	0.038966	0.49648	0.033912	0.4067
hsa-miR-4670-3p	9.52	9.34	0.98	-0.03	0.03113	0.47834	0.033728	0.4067
hsa-miR-4300	9.45	9.65	1.02	0.03	0.049892	0.53212	0.034419	0.40807
hsa-miR-5089-3p	9.41	9.35	0.99	-0.01	0.065549	0.55105	0.034347	0.40807
hsa-miR-582-5p	15.93	20.34	1.28	0.35	0.014727	0.44131	0.03547	0.40994
hsa-miR-6729-3p	10.34	10.25	0.99	-0.01	0.47559	0.82937	0.035157	0.40994
hsa-miR-4740-3p	10.67	10.6	0.99	-0.01	0.42259	0.80991	0.034878	0.40994
hsa-miR-488-3p	10.19	10.04	0.99	-0.02	0.096839	0.59798	0.035542	0.40994
hsa-miR-8059	9.28	9.19	0.99	-0.01	0.048416	0.52287	0.035204	0.40994
hsa-miR-549a	9.82	9.51	0.97	-0.05	0.0042587	0.40642	0.035421	0.40994
hsa-miR-581	9.81	9.58	0.98	-0.03	0.042933	0.509	0.036283	0.4166
hsa-miR-378h	9.6	9.73	1.01	0.02	0.011717	0.40686	0.037207	0.42046
hsa-miR-6755-5p	9.28	9.6	1.03	0.05	0.019923	0.47517	0.037755	0.42046
hsa-miR-24-1-5p	10.81	11.24	1.04	0.06	0.022953	0.47834	0.037435	0.42046
hsa-miR-188-3p	10.65	11.03	1.04	0.05	0.040252	0.49648	0.037353	0.42046
hsa-miR-6130	9.58	9.53	1	-0.01	0.41822	0.80883	0.037615	0.42046
hsa-miR-4281	291.73	247.64	0.85	-0.24	0.20668	0.65822	0.037126	0.42046
hsa-miR-4769-3p	21.28	20.6	0.97	-0.05	0.15769	0.62583	0.037774	0.42046
hsa-miR-6741-3p	12.14	11.69	0.96	-0.05	0.024761	0.47834	0.038148	0.42278
hsa-miR-422a	9.07	9.22	1.02	0.02	0.019103	0.47424	0.040209	0.42596
hsa-miR-3180	8.91	9.06	1.02	0.02	0.024911	0.47834	0.039192	0.42596
hsa-miR-424-5p	65.13	108.6	1.67	0.74	0.030185	0.47834	0.040242	0.42596
hsa-miR-181b-3p	9.63	9.9	1.03	0.04	0.030904	0.47834	0.039524	0.42596
hsa-miR-143-3p	10.16	11.19	1.1	0.14	0.035979	0.49307	0.040305	0.42596
hsa-miR-548ao-3p	9.92	9.81	0.99	-0.02	0.14364	0.62571	0.040429	0.42596
hsa-miR-6724-5p	61.81	58.77	0.95	-0.07	0.13688	0.62571	0.040362	0.42596
hsa-miR-7704	73.59	63.73	0.87	-0.21	0.13491	0.62467	0.040204	0.42596
hsa-miR-6869-5p	204.6	156.32	0.76	-0.39	0.11952	0.61205	0.03916	0.42596
hsa-miR-548f-5p	10.09	9.94	0.99	-0.02	0.082961	0.57329	0.038926	0.42596
hsa-miR-1207-5p	96.79	72.72	0.75	-0.41	0.058224	0.54563	0.03902	0.42596
hsa-miR-652-3p	1238.3	1073.17	0.87	-0.21	0.027247	0.47834	0.040441	0.42596
hsa-miR-6874-3p	9.84	9.62	0.98	-0.03	0.016369	0.44837	0.040896	0.42898
hsa-miR-3173-5p	10.76	10.24	0.95	-0.07	0.03629	0.49466	0.041319	0.43165
hsa-miR-548at-3p	9.73	9.65	0.99	-0.01	0.12135	0.61205	0.04291	0.44644
hsa-miR-485-3p	26.17	23.02	0.88	-0.18	0.16254	0.63353	0.043437	0.45009
hsa-miR-106b-3p	9.78	9.99	1.02	0.03	0.047106	0.52287	0.044561	0.45434
hsa-miR-4302	9.2	9.29	1.01	0.02	0.11278	0.61147	0.044298	0.45434
hsa-miR-369-3p	10.7	10.56	0.99	-0.02	0.23688	0.6828	0.044237	0.45434
hsa-miR-320a	1746.07	1389.77	0.8	-0.33	0.01163	0.40686	0.044534	0.45434
hsa-miR-6787-5p	9.3	9.41	1.01	0.02	0.013018	0.4077	0.044955	0.45552
hsa-miR-760	10.55	11.21	1.06	0.09	0.021392	0.47834	0.046106	0.45552
hsa-miR-3680-3p	10.14	10.66	1.05	0.07	0.025025	0.47834	0.045247	0.45552
hsa-miR-5687	9.57	9.7	1.01	0.02	0.033918	0.48798	0.045911	0.45552
hsa-miR-374c-5p	38.08	55.35	1.45	0.54	0.12275	0.61205	0.045808	0.45552
hsa-miR-3922-3p	10.73	10.65	0.99	-0.01	0.18772	0.651	0.045816	0.45552
hsa-miR-7111-3p	19.62	19.09	0.97	-0.04	0.12274	0.61205	0.046051	0.45552
hsa-miR-6886-3p	12.63	11.27	0.89	-0.16	0.095095	0.59798	0.045313	0.45552
hsa-miR-523-3p	9.37	9.56	1.02	0.03	0.013516	0.41013	0.046899	0.46156
hsa-miR-3924	10.36	10.66	1.03	0.04	0.011129	0.40686	0.048181	0.46682
hsa-miR-4740-5p	10.03	10.28	1.02	0.04	0.015729	0.44645	0.047634	0.46682
hsa-miR-4772-3p	9.41	9.66	1.03	0.04	0.03461	0.48798	0.048796	0.46682
hsa-miR-195-5p	68.74	87.48	1.27	0.35	0.079001	0.57329	0.048704	0.46682
hsa-miR-626	9.91	9.93	1	0	0.096488	0.59798	0.048016	0.46682
hsa-miR-3916	9.99	9.79	0.98	-0.03	0.094635	0.59798	0.048171	0.46682
hsa-miR-651-5p	9.8	9.58	0.98	-0.03	0.050576	0.53496	0.048898	0.46682
hsa-miR-508-3p	9.72	9.57	0.98	-0.02	0.045826	0.52114	0.048374	0.46682
hsa-miR-3616-3p	12.7	12.08	0.95	-0.07	0.13629	0.62484	0.049602	0.47002
hsa-miR-3158-3p	10.06	9.88	0.98	-0.03	0.073977	0.56744	0.049596	0.47002
hsa-miR-4511	10.31	10.25	0.99	-0.01	0.32932	0.7422	0.050248	0.47438
hsa-miR-4637	9.5	9.7	1.02	0.03	0.06572	0.55105	0.050531	0.47529
hsa-miR-1587	42.06	41.77	0.99	-0.01	0.19005	0.651	0.050927	0.47726
hsa-miR-520d-3p	11.2	10.86	0.97	-0.05	0.016711	0.44837	0.051534	0.48117
hsa-miR-4423-5p	10.6	10.52	0.99	-0.01	0.17295	0.64325	0.051971	0.48202
hsa-miR-4754	9.6	9.42	0.98	-0.03	0.030858	0.47834	0.052003	0.48202
hsa-miR-554	9.3	9.45	1.02	0.02	0.025139	0.47834	0.052476	0.4829
hsa-miR-1915-5p	9.39	9.27	0.99	-0.02	0.096022	0.59798	0.052295	0.4829
hsa-miR-128-2-5p	9.84	10.1	1.03	0.04	0.025443	0.47834	0.052684	0.48306
hsa-miR-5009-3p	9.9	9.66	0.98	-0.03	0.052887	0.53496	0.052971	0.48395
hsa-miR-194-3p	10.08	10.23	1.02	0.02	0.037341	0.49648	0.053614	0.48462
hsa-miR-4763-5p	11.67	11.56	0.99	-0.01	0.37384	0.78239	0.053489	0.48462
hsa-miR-4798-5p	9.72	9.68	1	-0.01	0.13861	0.62571	0.053407	0.48462
hsa-miR-338-3p	77.27	122.58	1.59	0.67	0.028454	0.47834	0.054664	0.485
hsa-miR-1258	9.21	9.45	1.03	0.04	0.034411	0.48798	0.057462	0.485
hsa-miR-6715b-3p	9.21	9.34	1.01	0.02	0.05433	0.53614	0.055048	0.485
hsa-miR-3972	9.7	9.9	1.02	0.03	0.062785	0.54585	0.055005	0.485
hsa-miR-6802-5p	9.37	9.55	1.02	0.03	0.070288	0.56487	0.055723	0.485
hsa-miR-4255	9.16	9.28	1.01	0.02	0.071929	0.56487	0.055487	0.485
hsa-miR-193a-3p	16.95	18.33	1.08	0.11	0.14189	0.62571	0.057184	0.485
hsa-miR-3170	9.33	9.34	1	0	0.61238	0.8814	0.054903	0.485
hsa-miR-5096	10.31	10.33	1	0	0.98374	0.99704	0.057019	0.485
hsa-miR-1296-5p	11.14	11.29	1.01	0.02	0.71804	0.91189	0.055393	0.485
hsa-miR-1237-5p	9.65	9.5	0.98	-0.02	0.17076	0.64052	0.057264	0.485
hsa-miR-216b-3p	10.15	10.15	1	0	0.14914	0.62583	0.057021	0.485
hsa-miR-5007-3p	10.62	10.35	0.97	-0.04	0.1112	0.60922	0.05697	0.485
hsa-miR-548n	10.42	10.25	0.98	-0.02	0.10161	0.59798	0.05615	0.485
hsa-miR-4460	10.34	10.1	0.98	-0.03	0.058005	0.54563	0.057319	0.485
hsa-miR-1178-5p	8.78	8.63	0.98	-0.02	0.056702	0.54336	0.053913	0.485
hsa-miR-3591-3p	14.09	12.63	0.9	-0.16	0.040593	0.49648	0.056572	0.485
hsa-miR-7151-5p	9.91	9.7	0.98	-0.03	0.03466	0.48798	0.05738	0.485
hsa-miR-4662b	9.65	9.46	0.98	-0.03	0.031866	0.48561	0.057171	0.485
hsa-miR-888-5p	9.61	9.38	0.98	-0.04	0.010568	0.40686	0.056729	0.485
hsa-miR-6876-3p	10.22	10.17	1	-0.01	0.20072	0.65661	0.058052	0.48837
hsa-miR-1291	10.71	11.57	1.08	0.11	0.064029	0.54585	0.058487	0.4888
hsa-miR-6735-3p	10.45	10.35	0.99	-0.01	0.32874	0.7422	0.058468	0.4888
hsa-miR-21-5p	2210.07	2620.63	1.19	0.25	0.05442	0.53614	0.05982	0.49831
hsa-miR-199b-5p	30.08	53.84	1.79	0.84	0.011658	0.40686	0.060875	0.49833
hsa-miR-221-5p	13.52	16.69	1.23	0.3	0.025367	0.47834	0.061218	0.49833
hsa-miR-5584-5p	9.5	10.35	1.09	0.12	0.039076	0.49648	0.061117	0.49833
hsa-miR-6726-5p	8.99	9.14	1.02	0.02	0.058081	0.54563	0.061387	0.49833
hsa-miR-3123	9.28	9.41	1.01	0.02	0.070378	0.56487	0.060579	0.49833
hsa-miR-4678	10.22	10.06	0.98	-0.02	0.10951	0.60552	0.060176	0.49833
hsa-miR-4666a-3p	10.29	10.12	0.98	-0.02	0.07802	0.57329	0.061063	0.49833
hsa-miR-140-3p	13668.9	12063.4	0.88	-0.18	0.067656	0.56174	0.060286	0.49833
hsa-miR-6715a-3p	9.05	9.18	1.01	0.02	0.10407	0.59798	0.062143	0.49969
hsa-miR-8083	9.46	9.38	0.99	-0.01	0.11042	0.6079	0.061781	0.49969
hsa-miR-4455	24.78	23.55	0.95	-0.07	0.085893	0.57539	0.062065	0.49969
hsa-miR-6878-5p	8.85	8.98	1.01	0.02	0.034808	0.48798	0.062826	0.50202
hsa-miR-7854-3p	12.21	12.82	1.05	0.07	0.060116	0.54585	0.062674	0.50202
hsa-miR-3913-3p	10.01	10.23	1.02	0.03	0.026219	0.47834	0.063412	0.50336
hsa-miR-302e	9.98	10.23	1.02	0.04	0.062785	0.54585	0.063907	0.50336
hsa-miR-3184-3p	12.92	12.47	0.97	-0.05	0.18384	0.651	0.063982	0.50336
hsa-miR-6763-5p	33.43	33.78	1.01	0.02	0.17984	0.64841	0.063959	0.50336
hsa-miR-1245b-3p	9.62	9.37	0.97	-0.04	0.012891	0.4077	0.063666	0.50336
hsa-miR-5587-3p	9.07	9.01	0.99	-0.01	0.16307	0.63461	0.064508	0.50594
hsa-miR-7112-3p	9.82	9.91	1.01	0.01	0.13251	0.61844	0.065001	0.50669
hsa-miR-568	10.03	9.86	0.98	-0.02	0.048615	0.52287	0.064925	0.50669
hsa-miR-5589-3p	10.09	10.21	1.01	0.02	0.054257	0.53614	0.066462	0.51407
hsa-miR-3909	9	9.13	1.01	0.02	0.084208	0.57392	0.066334	0.51407
hsa-miR-495-5p	10.31	10.06	0.98	-0.04	0.047692	0.52287	0.066553	0.51407
hsa-miR-3164	10.12	10.29	1.02	0.02	0.057087	0.54368	0.067305	0.51565
hsa-miR-7152-5p	10.99	11.02	1	0	0.71022	0.91156	0.067041	0.51565
hsa-miR-4502	9.46	9.44	1	0	0.61116	0.88131	0.067567	0.51565
hsa-miR-135a-5p	11.26	11	0.98	-0.03	0.080813	0.57329	0.067423	0.51565
hsa-miR-6764-3p	9.69	9.49	0.98	-0.03	0.068856	0.56364	0.067851	0.51627
hsa-miR-5001-5p	39.04	30.36	0.78	-0.36	0.083891	0.57329	0.068385	0.51879
hsa-miR-3656	161.74	127.74	0.79	-0.34	0.045061	0.51967	0.068673	0.51943
hsa-miR-5584-3p	10.54	10.35	0.98	-0.03	0.19424	0.65579	0.069998	0.52679
hsa-miR-302a-3p	10.8	10.56	0.98	-0.03	0.17094	0.64052	0.07006	0.52679
hsa-miR-5708	10.32	10.25	0.99	-0.01	0.32932	0.7422	0.070617	0.52942
hsa-miR-5571-3p	9.47	9.62	1.02	0.02	0.021958	0.47834	0.071058	0.53116
hsa-miR-633	10.15	10.15	1	0	0.20444	0.65822	0.071364	0.53189
hsa-miR-7157-3p	9.6	9.61	1	0	0.13221	0.61844	0.071861	0.53404
hsa-miR-216a-3p	10.02	9.82	0.98	-0.03	0.043778	0.51188	0.07214	0.53414
hsa-miR-518a-3p	10.32	10	0.97	-0.04	0.02179	0.47834	0.072295	0.53414
hsa-miR-3181	8.73	8.8	1.01	0.01	0.050914	0.53496	0.072819	0.53477
hsa-miR-4525	9.31	9.38	1.01	0.01	0.1194	0.61205	0.073039	0.53477
hsa-miR-548aj-5p	10.35	10.41	1.01	0.01	0.6173	0.88301	0.072914	0.53477
hsa-miR-3192-3p	10.35	10.26	0.99	-0.01	0.45249	0.82101	0.073219	0.53477
hsa-miR-4252	11.05	10.84	0.98	-0.03	0.15616	0.62583	0.074753	0.54442
hsa-miR-548al	9.93	9.81	0.99	-0.02	0.070108	0.56487	0.076066	0.5524
hsa-miR-7156-3p	9.81	10.13	1.03	0.05	0.016136	0.44837	0.079525	0.55837
hsa-miR-1295a	10.17	10.55	1.04	0.05	0.017385	0.45907	0.080293	0.55837
hsa-miR-33b-5p	9.99	10.19	1.02	0.03	0.034115	0.48798	0.080484	0.55837
hsa-miR-4500	9.96	10.27	1.03	0.04	0.039577	0.49648	0.077383	0.55837
hsa-miR-331-5p	9.4	9.66	1.03	0.04	0.043656	0.51188	0.078936	0.55837
hsa-miR-4738-5p	9.94	10.2	1.03	0.04	0.055434	0.54004	0.079232	0.55837
hsa-miR-4653-5p	9.71	9.82	1.01	0.02	0.062867	0.54585	0.079398	0.55837
hsa-miR-628-5p	14.21	15.4	1.08	0.12	0.070831	0.56487	0.077609	0.55837
hsa-miR-4317	25.22	26.36	1.05	0.06	0.098843	0.59798	0.080612	0.55837
hsa-miR-212-5p	10.48	10.53	1	0.01	0.12763	0.61844	0.080573	0.55837
hsa-miR-6165	86.4	93.25	1.08	0.11	0.39032	0.79172	0.080094	0.55837
hsa-miR-4736	10.19	10.01	0.98	-0.03	0.22243	0.66703	0.079645	0.55837
hsa-miR-4652-3p	18.2	17.13	0.94	-0.09	0.13026	0.61844	0.078394	0.55837
hsa-miR-8062	9.67	9.5	0.98	-0.02	0.11107	0.60922	0.077694	0.55837
hsa-miR-6791-5p	30.08	25.87	0.86	-0.22	0.10556	0.59798	0.079083	0.55837
hsa-miR-521	10.7	10.46	0.98	-0.03	0.098608	0.59798	0.078712	0.55837
hsa-miR-6783-3p	10.07	9.88	0.98	-0.03	0.057163	0.54368	0.078311	0.55837
hsa-miR-196b-3p	10.11	10.07	1	-0.01	0.2082	0.65822	0.081469	0.55988
hsa-miR-4507	263.08	201.04	0.76	-0.39	0.20565	0.65822	0.081241	0.55988
hsa-miR-548k	10.23	10.1	0.99	-0.02	0.12009	0.61205	0.081489	0.55988
hsa-miR-3973	10	9.95	1	-0.01	0.20569	0.65822	0.081733	0.56005
hsa-miR-552-3p	9.63	9.51	0.99	-0.02	0.28104	0.71412	0.082505	0.56382
hsa-miR-624-5p	36.1	48.19	1.34	0.42	0.18519	0.651	0.082909	0.56507
hsa-miR-639	9.4	9.46	1.01	0.01	0.11159	0.60922	0.083704	0.56897
hsa-miR-4418	9.43	9.56	1.01	0.02	0.072947	0.56744	0.083959	0.56918
hsa-miR-3675-5p	9.71	9.81	1.01	0.01	0.048218	0.52287	0.084963	0.57294
hsa-let-7b-5p	15556.9	13668.9	0.88	-0.19	0.052167	0.53496	0.084917	0.57294
hsa-miR-3688-3p	11.24	11.76	1.05	0.07	0.055806	0.54087	0.085266	0.57346
hsa-miR-4436b-3p	8.9	9.12	1.02	0.03	0.01229	0.40686	0.093971	0.57415
hsa-miR-4641	10.51	10.78	1.03	0.04	0.026495	0.47834	0.089927	0.57415
hsa-miR-525-5p	10.36	10.63	1.03	0.04	0.035416	0.48798	0.094382	0.57415
hsa-miR-653-3p	10.07	10.29	1.02	0.03	0.047692	0.52287	0.085828	0.57415
hsa-miR-223-5p	12.11	13.38	1.11	0.14	0.060995	0.54585	0.08635	0.57415
hsa-miR-7856-5p	9.44	9.66	1.02	0.03	0.063695	0.54585	0.092775	0.57415
hsa-miR-570-3p	10.64	10.87	1.02	0.03	0.065549	0.55105	0.091283	0.57415
hsa-miR-1231	8.42	8.49	1.01	0.01	0.078907	0.57329	0.08838	0.57415
hsa-miR-3664-5p	9.63	9.78	1.02	0.02	0.082241	0.57329	0.093093	0.57415
hsa-miR-148a-3p	437.86	607.56	1.39	0.47	0.083343	0.57329	0.089872	0.57415
hsa-miR-4746-5p	9.41	9.66	1.03	0.04	0.084839	0.57539	0.095051	0.57415
hsa-miR-3193	9.32	9.54	1.02	0.03	0.087828	0.58301	0.09431	0.57415
hsa-miR-4328	10.5	10.73	1.02	0.03	0.090125	0.58965	0.095503	0.57415
hsa-miR-4308	10.26	10.37	1.01	0.01	0.090346	0.58965	0.093469	0.57415
hsa-miR-6769a-5p	10.18	10.28	1.01	0.01	0.10259	0.59798	0.09055	0.57415
hsa-miR-4632-3p	9.91	10	1.01	0.01	0.10419	0.59798	0.091169	0.57415
hsa-miR-323a-5p	9.02	9.19	1.02	0.03	0.12233	0.61205	0.093496	0.57415
hsa-miR-891a-5p	9.48	9.58	1.01	0.02	0.1229	0.61205	0.088884	0.57415
hsa-miR-122-5p	11.73	11.71	1	0	0.85399	0.95307	0.089271	0.57415
hsa-miR-7110-5p	26.98	26.36	0.98	-0.03	0.76556	0.92175	0.093765	0.57415
hsa-miR-548an	10.28	10.16	0.99	-0.02	0.26724	0.70154	0.093308	0.57415
hsa-miR-520e	10.57	10.3	0.97	-0.04	0.23873	0.6828	0.094205	0.57415
hsa-miR-548ap-5p	10.3	10.28	1	0	0.22665	0.67179	0.091212	0.57415
hsa-miR-483-3p	17.44	16.56	0.95	-0.08	0.21501	0.66031	0.091397	0.57415
hsa-miR-6730-3p	13.76	13.4	0.97	-0.04	0.21137	0.65822	0.087839	0.57415
hsa-miR-7158-3p	8.69	8.68	1	0	0.19282	0.65367	0.095496	0.57415
hsa-miR-4668-5p	14.67	13.01	0.89	-0.17	0.18462	0.651	0.087732	0.57415
hsa-miR-564	21.58	17.94	0.83	-0.27	0.18117	0.64927	0.090714	0.57415
hsa-miR-6859-3p	9.67	9.57	0.99	-0.02	0.17112	0.64052	0.087395	0.57415
hsa-miR-6801-3p	10.2	10.07	0.99	-0.02	0.16572	0.63893	0.093047	0.57415
hsa-miR-455-5p	10.04	9.91	0.99	-0.02	0.15582	0.62583	0.095151	0.57415
hsa-miR-8069	11375.5	9949.8	0.87	-0.19	0.13276	0.61844	0.08792	0.57415
hsa-miR-548i	9.78	9.62	0.98	-0.02	0.12546	0.61844	0.095271	0.57415
hsa-miR-1255b-2-3p	11.19	10.87	0.97	-0.04	0.12403	0.61389	0.090544	0.57415
hsa-miR-875-3p	9.29	9.16	0.99	-0.02	0.11371	0.61147	0.086479	0.57415
hsa-miR-486-5p	133308	133308	1	0	0.073481	0.56744	0.095029	0.57415
hsa-miR-2861	146.5	120.84	0.82	-0.28	0.10505	0.59798	0.0877	0.57415
hsa-miR-449c-5p	9.36	9.33	1	-0.01	0.10444	0.59798	0.087232	0.57415
hsa-miR-5585-5p	9.84	9.71	0.99	-0.02	0.096722	0.59798	0.090788	0.57415
hsa-miR-4763-3p	103.11	87.48	0.85	-0.24	0.080777	0.57329	0.093822	0.57415
hsa-miR-1245b-5p	9.85	9.7	0.98	-0.02	0.069212	0.56364	0.086887	0.57415
hsa-miR-3148	10.54	10.23	0.97	-0.04	0.06859	0.56364	0.092227	0.57415
hsa-miR-4287	9.86	9.78	0.99	-0.01	0.059171	0.54585	0.09495	0.57415
hsa-miR-4649-5p	9.47	9.3	0.98	-0.03	0.054403	0.53614	0.094793	0.57415
hsa-miR-548l	9.61	9.38	0.98	-0.03	0.039409	0.49648	0.092036	0.57415
hsa-miR-2115-5p	12.71	13.18	1.04	0.05	0.099442	0.59798	0.096298	0.57486
hsa-miR-3139	9.6	9.64	1	0.01	0.10494	0.59798	0.096177	0.57486
hsa-miR-605-5p	10.84	10.73	0.99	-0.01	0.32415	0.73904	0.096028	0.57486
hsa-miR-1265	9.72	9.76	1	0.01	0.62552	0.88301	0.097592	0.57986
hsa-miR-548a-5p	10.6	10.51	0.99	-0.01	0.12318	0.61205	0.09753	0.57986
hsa-miR-1252-5p	9.69	9.83	1.02	0.02	0.10149	0.59798	0.098071	0.58136
hsa-miR-1262	9.57	9.31	0.97	-0.04	0.024502	0.47834	0.098383	0.58185
hsa-miR-3934-3p	9.62	9.75	1.01	0.02	0.093377	0.59798	0.098707	0.58242
hsa-miR-2467-5p	9.59	9.41	0.98	-0.03	0.056556	0.54336	0.099067	0.58319
hsa-miR-30e-3p	164.29	201.04	1.22	0.29	0.05238	0.53496	0.09932	0.58333
hsa-miR-145-3p	11.38	11.92	1.05	0.07	0.047757	0.52287	0.10138	0.59132
hsa-miR-4260	9.34	9.56	1.02	0.03	0.048416	0.52287	0.10123	0.59132
hsa-miR-30d-3p	10.28	10.61	1.03	0.05	0.11775	0.61205	0.1011	0.59132
hsa-miR-2682-3p	9.73	9.92	1.02	0.03	0.071929	0.56487	0.1051	0.59139
hsa-miR-15b-5p	78924.9	93448.7	1.18	0.24	0.095679	0.59798	0.10335	0.59139
hsa-miR-6501-3p	9.26	9.3	1	0.01	0.25126	0.69758	0.1033	0.59139
hsa-miR-548e-3p	12.81	13.59	1.06	0.09	0.28052	0.71412	0.10454	0.59139
hsa-miR-3714	10.52	10.49	1	0	0.35113	0.76044	0.10447	0.59139
hsa-miR-6750-3p	10.3	10.23	0.99	-0.01	0.26976	0.70717	0.10416	0.59139
hsa-miR-5009-5p	10.12	9.98	0.99	-0.02	0.23573	0.6828	0.10238	0.59139
hsa-miR-3606-3p	11.35	11.18	0.99	-0.02	0.185	0.651	0.10431	0.59139
hsa-miR-1225-5p	113.01	103.11	0.91	-0.13	0.18438	0.651	0.10491	0.59139
hsa-miR-6770-5p	8.94	8.86	0.99	-0.01	0.15279	0.62583	0.1023	0.59139
hsa-miR-4999-5p	9.7	9.49	0.98	-0.03	0.14508	0.62571	0.10413	0.59139
hsa-miR-638	73.59	48.19	0.65	-0.61	0.10531	0.59798	0.105	0.59139
hsa-miR-376c-5p	10.74	10.53	0.98	-0.03	0.075688	0.56744	0.10359	0.59139
hsa-miR-4680-3p	9.66	9.49	0.98	-0.03	0.040365	0.49648	0.10434	0.59139
hsa-miR-6887-3p	11.11	10.52	0.95	-0.08	0.0075799	0.40686	0.10179	0.59139
hsa-miR-7849-3p	9.88	9.66	0.98	-0.03	0.0023201	0.40642	0.10381	0.59139
hsa-miR-204-3p	9.1	9.18	1.01	0.01	0.079705	0.57329	0.10591	0.59466
hsa-miR-944	9.86	9.71	0.98	-0.02	0.15363	0.62583	0.1066	0.59703
hsa-miR-95-5p	10.18	10.14	1	-0.01	0.065634	0.55105	0.1068	0.59703
hsa-miR-6871-3p	9.55	9.62	1.01	0.01	0.15229	0.62583	0.10739	0.59897
hsa-miR-4640-5p	9.25	9.32	1.01	0.01	0.073414	0.56744	0.10764	0.59907
hsa-miR-6766-3p	19.67	19.33	0.98	-0.03	0.34098	0.75517	0.10827	0.60127
hsa-miR-127-5p	8.99	8.85	0.98	-0.02	0.023093	0.47834	0.10859	0.60174
hsa-miR-4421	9.31	9.53	1.02	0.03	0.091348	0.59098	0.10981	0.60323
hsa-miR-6806-3p	9.51	9.42	0.99	-0.01	0.21653	0.66099	0.10916	0.60323
hsa-miR-384	10.3	10.24	0.99	-0.01	0.11625	0.61205	0.1097	0.60323
hsa-miR-6081	9.25	9.12	0.99	-0.02	0.063445	0.54585	0.10948	0.60323
hsa-miR-655-5p	10.55	10.31	0.98	-0.03	0.036917	0.49648	0.11024	0.60432
hsa-miR-4791	9.1	9.19	1.01	0.01	0.068059	0.56326	0.11083	0.60544
hsa-miR-8081	9.59	9.62	1	0	0.17517	0.64523	0.11092	0.60544
hsa-miR-4800-3p	9.88	9.91	1	0.01	0.43894	0.8143	0.11119	0.6056
hsa-miR-7843-5p	9.61	9.52	0.99	-0.01	0.15942	0.62583	0.11146	0.60577
hsa-miR-596	9.4	9.28	0.99	-0.02	0.10913	0.60552	0.11308	0.61195
hsa-miR-342-3p	2305.76	1958.99	0.85	-0.24	0.10791	0.60352	0.11302	0.61195
hsa-miR-643	9.73	9.83	1.01	0.01	0.10259	0.59798	0.11387	0.61232
hsa-miR-4773	9.85	10.39	1.05	0.08	0.11029	0.6079	0.11447	0.61232
hsa-miR-9-3p	9.75	10.11	1.04	0.05	0.11318	0.61147	0.11446	0.61232
hsa-miR-23a-3p	5535.51	6240.91	1.13	0.17	0.15933	0.62583	0.11482	0.61232
hsa-miR-591	9.86	9.81	0.99	-0.01	0.16115	0.63002	0.1146	0.61232
hsa-miR-4668-3p	10.85	10.13	0.93	-0.1	0.035365	0.48798	0.11391	0.61232
hsa-miR-203b-3p	9.85	9.64	0.98	-0.03	0.030678	0.47834	0.11348	0.61232
hsa-miR-374b-5p	486.41	684.85	1.41	0.49	0.13857	0.62571	0.11546	0.61317
hsa-miR-5682	9.03	9.09	1.01	0.01	0.2242	0.66937	0.11546	0.61317
hsa-miR-4512	11.71	11.08	0.95	-0.08	0.73465	0.91625	0.11574	0.61334
hsa-miR-4283	9.13	9.23	1.01	0.02	0.11424	0.61205	0.11677	0.61625
hsa-miR-3129-5p	9.77	9.59	0.98	-0.03	0.038581	0.49648	0.11658	0.61625
hsa-miR-4645-5p	9.71	9.83	1.01	0.02	0.072021	0.56487	0.11764	0.61726
hsa-miR-4722-5p	9.15	9.15	1	0	0.17387	0.64325	0.11784	0.61726
hsa-miR-8078	9.14	9.11	1	-0.01	0.26524	0.69982	0.11793	0.61726
hsa-miR-761	9.13	8.97	0.98	-0.03	0.083064	0.57329	0.11769	0.61726
hsa-miR-4703-5p	9.82	9.58	0.98	-0.04	0.062374	0.54585	0.11837	0.61831
hsa-miR-210-3p	725.71	664.38	0.92	-0.13	0.2018	0.65661	0.11889	0.61838
hsa-miR-4530	184.78	139.64	0.76	-0.4	0.17812	0.64841	0.11936	0.61838
hsa-miR-4781-5p	8.67	8.54	0.99	-0.02	0.13626	0.62484	0.11927	0.61838
hsa-miR-371b-5p	28.69	23.95	0.83	-0.26	0.12374	0.61364	0.1189	0.61838
hsa-miR-362-5p	394.66	367.55	0.93	-0.1	0.2809	0.71412	0.11991	0.61998
hsa-miR-625-3p	17.17	16.62	0.97	-0.05	0.15769	0.62583	0.12082	0.62344
hsa-miR-1202	89.71	82.24	0.92	-0.13	0.29367	0.72442	0.12119	0.62407
hsa-miR-4519	8.91	8.95	1	0.01	0.2118	0.65822	0.12153	0.62455
hsa-miR-2355-3p	10.24	10.49	1.02	0.03	0.075401	0.56744	0.12315	0.62534
hsa-miR-6507-5p	9.6	9.71	1.01	0.02	0.12836	0.61844	0.12229	0.62534
hsa-miR-192-3p	17.77	18.33	1.03	0.04	0.17985	0.64841	0.12293	0.62534
hsa-miR-4735-3p	9.77	9.66	0.99	-0.02	0.18079	0.64927	0.12283	0.62534
hsa-miR-4650-5p	10.74	10.37	0.97	-0.05	0.042575	0.50853	0.12226	0.62534
hsa-miR-197-3p	263.08	220.44	0.84	-0.26	0.033894	0.48798	0.1227	0.62534
hsa-miR-6784-3p	16.32	16.52	1.01	0.02	0.61893	0.88301	0.12431	0.62997
hsa-miR-509-5p	10	10.19	1.02	0.03	0.082036	0.57329	0.12527	0.63348
hsa-miR-4687-3p	75.43	71.12	0.94	-0.08	0.21175	0.65822	0.1255	0.63348
hsa-miR-943	9.48	9.43	0.99	-0.01	0.28891	0.72119	0.12618	0.63486
hsa-miR-5193	12.52	12.22	0.98	-0.03	0.2118	0.65822	0.12627	0.63486
hsa-miR-628-3p	18.82	21.05	1.12	0.16	0.14556	0.62571	0.12724	0.6359
hsa-miR-4644	9.95	9.75	0.98	-0.03	0.80316	0.93696	0.1269	0.6359
hsa-miR-6774-3p	9.95	9.75	0.98	-0.03	0.12191	0.61205	0.12721	0.6359
hsa-miR-4636	9.93	9.76	0.98	-0.02	0.041749	0.50435	0.12748	0.6359
hsa-miR-24-3p	1889.94	2123.65	1.12	0.17	0.045679	0.52114	0.12803	0.63646
hsa-miR-210-5p	13.25	12.86	0.97	-0.04	0.13265	0.61844	0.12809	0.63646
hsa-miR-5588-3p	10.7	10.68	1	0	0.53472	0.84606	0.1293	0.64122
hsa-miR-450b-3p	10.24	9.96	0.97	-0.04	0.019677	0.47517	0.13066	0.6467
hsa-miR-6721-5p	9.95	9.74	0.98	-0.03	0.063862	0.54585	0.13142	0.64921
hsa-miR-4771	10.17	10.11	0.99	-0.01	0.30509	0.72675	0.13228	0.64966
hsa-miR-1252-3p	11.08	11	0.99	-0.01	0.27613	0.71228	0.13181	0.64966
hsa-miR-6088	108.6	100.54	0.93	-0.11	0.22525	0.66937	0.13223	0.64966
hsa-miR-658	9.48	9.71	1.02	0.03	0.12909	0.61844	0.13388	0.65001
hsa-miR-3155b	9.37	9.42	1	0.01	0.14269	0.62571	0.13341	0.65001
hsa-miR-372-5p	10.36	10.44	1.01	0.01	0.14444	0.62571	0.1338	0.65001
hsa-miR-4681	9.83	10.03	1.02	0.03	0.15582	0.62583	0.13365	0.65001
hsa-miR-208b-5p	10.65	10.41	0.98	-0.03	0.14269	0.62571	0.13295	0.65001
hsa-miR-6809-3p	10.87	10.57	0.97	-0.04	0.042694	0.50853	0.13376	0.65001
hsa-miR-1469	9.56	10.23	1.07	0.1	0.0032959	0.40642	0.13441	0.65026
hsa-miR-616-3p	8.83	9.05	1.03	0.04	0.062862	0.54585	0.13444	0.65026
hsa-miR-3685	10.8	10.97	1.02	0.02	0.15804	0.62583	0.13478	0.65068
hsa-miR-506-3p	10.11	10.26	1.01	0.02	0.12676	0.61844	0.13532	0.6508
hsa-miR-6883-5p	10.24	9.99	0.98	-0.04	0.26499	0.69982	0.13514	0.6508
hsa-miR-6894-5p	9.95	10.26	1.03	0.04	0.080108	0.57329	0.13572	0.65146
hsa-miR-5587-5p	10.41	10.59	1.02	0.02	0.12149	0.61205	0.13799	0.65146
hsa-miR-504-5p	10	10.13	1.01	0.02	0.14557	0.62571	0.13827	0.65146
hsa-miR-6772-3p	9.92	9.92	1	0	0.67243	0.89346	0.13723	0.65146
hsa-miR-1233-5p	23.02	19.33	0.84	-0.25	0.21804	0.66397	0.13684	0.65146
hsa-miR-520a-5p	9.64	9.48	0.98	-0.02	0.16751	0.63948	0.13789	0.65146
hsa-miR-8065	10.14	10.02	0.99	-0.02	0.15599	0.62583	0.13794	0.65146
hsa-miR-3671	9.87	9.77	0.99	-0.01	0.14931	0.62583	0.13748	0.65146
hsa-miR-187-3p	9.1	8.97	0.99	-0.02	0.13027	0.61844	0.13733	0.65146
hsa-miR-3665	105.79	81.22	0.77	-0.38	0.12133	0.61205	0.13681	0.65146
hsa-miR-3613-5p	10.84	10.51	0.97	-0.04	0.028122	0.47834	0.13821	0.65146
hsa-miR-4491	9.16	9.27	1.01	0.02	0.19544	0.65661	0.13904	0.65377
hsa-miR-4671-5p	9.91	9.76	0.99	-0.02	0.30454	0.72675	0.13978	0.65377
hsa-miR-4477a	10.26	10.14	0.99	-0.02	0.18968	0.651	0.13948	0.65377
hsa-miR-6090	358.67	350.2	0.98	-0.03	0.16405	0.63552	0.13965	0.65377
hsa-miR-6773-3p	10.42	10.49	1.01	0.01	0.15942	0.62583	0.14031	0.65384
hsa-miR-8087	10.37	10.16	0.98	-0.03	0.18289	0.651	0.14024	0.65384
hsa-miR-30b-5p	17826.1	19178.5	1.08	0.11	0.15412	0.62583	0.14079	0.65489
hsa-miR-219a-5p	12.23	12.47	1.02	0.03	0.15924	0.62583	0.14127	0.65591
hsa-miR-448	10.24	10.37	1.01	0.02	0.060435	0.54585	0.14257	0.65644
hsa-miR-548j-5p	10.14	10.41	1.03	0.04	0.12051	0.61205	0.1437	0.65644
hsa-miR-412-3p	9.42	9.52	1.01	0.01	0.15212	0.62583	0.14268	0.65644
hsa-miR-5695	14.99	17.52	1.17	0.23	0.1615	0.63041	0.1436	0.65644
hsa-miR-362-3p	63.73	81.22	1.27	0.35	0.38648	0.79128	0.14281	0.65644
hsa-miR-3153	9.26	9.24	1	0	0.30235	0.72639	0.14208	0.65644
hsa-miR-3162-5p	188.05	146.5	0.78	-0.36	0.23894	0.6828	0.1435	0.65644
hsa-miR-8080	9.74	9.66	0.99	-0.01	0.21074	0.65822	0.14364	0.65644
hsa-miR-6128	9.13	8.93	0.98	-0.03	0.077236	0.57231	0.14302	0.65644
hsa-miR-6821-5p	146.5	120.84	0.82	-0.28	0.064503	0.54806	0.14473	0.65997
hsa-miR-1288-5p	10.15	10.02	0.99	-0.02	0.03257	0.48798	0.14506	0.66027
hsa-miR-4473	11.11	11.35	1.02	0.03	0.07056	0.56487	0.14649	0.6644
hsa-miR-335-5p	22.14	24.78	1.12	0.16	0.18346	0.651	0.1463	0.6644
hsa-let-7i-3p	11.34	11.81	1.04	0.06	0.14316	0.62571	0.14707	0.66586
hsa-miR-611	9.16	8.93	0.97	-0.04	0.11477	0.61205	0.14735	0.66595
hsa-miR-4761-3p	9.75	9.85	1.01	0.01	0.15296	0.62583	0.14813	0.66828
hsa-miR-126-5p	21.46	26.77	1.25	0.32	0.051127	0.53496	0.15351	0.66945
hsa-miR-26b-5p	2210.07	3334.07	1.51	0.59	0.058034	0.54563	0.15085	0.66945
hsa-miR-6720-3p	10.4	10.71	1.03	0.04	0.063945	0.54585	0.15091	0.66945
hsa-miR-363-3p	8147.08	9357.82	1.15	0.2	0.085015	0.57539	0.1553	0.66945
hsa-miR-6889-5p	9.24	9.44	1.02	0.03	0.10247	0.59798	0.14989	0.66945
hsa-miR-3190-3p	10.2	10.48	1.03	0.04	0.1062	0.60021	0.15286	0.66945
hsa-miR-548ad-3p	9.7	9.9	1.02	0.03	0.11598	0.61205	0.15364	0.66945
hsa-miR-6502-5p	9.96	10	1	0	0.11666	0.61205	0.15549	0.66945
hsa-miR-1226-5p	10.55	10.75	1.02	0.03	0.13221	0.61844	0.15785	0.66945
hsa-miR-4275	10.48	10.59	1.01	0.02	0.1383	0.62571	0.15808	0.66945
hsa-miR-561-3p	9.6	9.72	1.01	0.02	0.13923	0.62571	0.1571	0.66945
hsa-miR-4658	9.07	9.16	1.01	0.01	0.14016	0.62571	0.14868	0.66945
hsa-miR-1273a	10.14	10.22	1.01	0.01	0.148	0.62583	0.14971	0.66945
hsa-miR-5694	9.59	9.71	1.01	0.02	0.16697	0.63906	0.15346	0.66945
hsa-miR-2276-3p	12.01	12.31	1.02	0.03	0.19324	0.65415	0.15322	0.66945
hsa-miR-6749-3p	9.53	9.58	1.01	0.01	0.22442	0.66937	0.15757	0.66945
hsa-miR-766-5p	10.67	10.7	1	0	0.89252	0.97099	0.15641	0.66945
hsa-miR-3117-3p	10.76	10.61	0.99	-0.02	0.57451	0.85991	0.15688	0.66945
hsa-miR-376b-5p	11.03	10.95	0.99	-0.01	0.44032	0.81508	0.15081	0.66945
hsa-miR-4306	28893.9	25678.6	0.89	-0.17	0.42454	0.81013	0.1572	0.66945
hsa-miR-4719	10.46	10.39	0.99	-0.01	0.32044	0.73715	0.15249	0.66945
hsa-miR-550a-3-5p	191.25	175.73	0.92	-0.12	0.31955	0.73715	0.15705	0.66945
hsa-miR-4642	10.25	10.17	0.99	-0.01	0.29801	0.72466	0.15775	0.66945
hsa-miR-2278	10.19	10.13	0.99	-0.01	0.23734	0.6828	0.15196	0.66945
hsa-miR-3189-3p	9.7	9.58	0.99	-0.02	0.23139	0.68028	0.15727	0.66945
hsa-miR-5697	9.79	9.65	0.99	-0.02	0.2118	0.65822	0.15207	0.66945
hsa-miR-514b-3p	9.52	9.46	0.99	-0.01	0.18988	0.651	0.15111	0.66945
hsa-miR-3177-5p	8.92	8.88	0.99	-0.01	0.11981	0.61205	0.14957	0.66945
hsa-miR-4471	9.42	9.29	0.99	-0.02	0.11625	0.61205	0.15074	0.66945
hsa-miR-202-5p	11.25	10.96	0.97	-0.04	0.10161	0.59798	0.15811	0.66945
hsa-miR-374a-3p	10.17	10	0.98	-0.02	0.089465	0.58926	0.15423	0.66945
hsa-miR-6814-5p	9.42	9.24	0.98	-0.03	0.086003	0.57539	0.15599	0.66945
hsa-miR-4276	9.3	9.18	0.99	-0.02	0.077627	0.57329	0.15264	0.66945
hsa-miR-488-5p	10.38	10.16	0.98	-0.03	0.069033	0.56364	0.15338	0.66945
hsa-miR-1283	8.85	8.68	0.98	-0.03	0.061394	0.54585	0.15807	0.66945
hsa-miR-4701-5p	20.77	19.72	0.95	-0.07	0.040703	0.49648	0.15557	0.66945
hsa-miR-32-3p	11.97	11.33	0.95	-0.08	0.02264	0.47834	0.15391	0.66945
hsa-miR-4659b-5p	10.63	11.4	1.07	0.1	0.1748	0.64523	0.15837	0.66946
hsa-miR-6882-5p	9.5	9.79	1.03	0.04	0.10557	0.59798	0.15885	0.67039
hsa-miR-1298-3p	9.42	9.58	1.02	0.02	0.13221	0.61844	0.16027	0.67195
hsa-miR-6736-5p	9.65	9.97	1.03	0.05	0.18753	0.651	0.1608	0.67195
hsa-miR-6502-3p	10.4	10.63	1.02	0.03	0.20736	0.65822	0.1595	0.67195
hsa-miR-559	9.88	9.93	1	0.01	0.36731	0.77313	0.16016	0.67195
hsa-miR-548x-3p	10.79	10.66	0.99	-0.02	0.2491	0.69622	0.16059	0.67195
hsa-miR-5187-3p	10.75	10.48	0.97	-0.04	0.060117	0.54585	0.1605	0.67195
hsa-miR-3065-5p	9.64	9.69	1.01	0.01	0.18117	0.64927	0.16107	0.67198
hsa-miR-409-3p	61.81	48.92	0.79	-0.34	0.43824	0.8143	0.16173	0.6736
hsa-miR-29b-3p	278.98	358.67	1.29	0.36	0.098455	0.59798	0.16355	0.67478
hsa-miR-190a-5p	12.78	14.74	1.15	0.21	0.10235	0.59798	0.16409	0.67478
hsa-miR-6807-3p	9.66	9.69	1	0	0.2515	0.69758	0.16334	0.67478
hsa-miR-2355-5p	10.38	10.74	1.04	0.05	0.31593	0.73678	0.16413	0.67478
hsa-miR-1343-5p	11.38	11.16	0.98	-0.03	0.30208	0.72639	0.16377	0.67478
hsa-miR-19b-2-5p	10.55	10.36	0.98	-0.03	0.24982	0.69719	0.16284	0.67478
hsa-miR-501-3p	66.48	57.51	0.87	-0.21	0.11368	0.61147	0.16265	0.67478
hsa-miR-3197	10.04	9.8	0.98	-0.04	0.075689	0.56744	0.16263	0.67478
hsa-miR-29c-3p	1491.62	1746.07	1.17	0.23	0.060174	0.54585	0.16633	0.67821
hsa-miR-10a-3p	9.42	9.56	1.01	0.02	0.11707	0.61205	0.16537	0.67821
hsa-miR-3684	9.91	10.1	1.02	0.03	0.12233	0.61205	0.16681	0.67821
hsa-miR-4748	9.51	9.6	1.01	0.01	0.14997	0.62583	0.16663	0.67821
hsa-miR-3158-5p	11.22	11.33	1.01	0.01	0.16877	0.64017	0.16682	0.67821
hsa-miR-625-5p	238.21	220.44	0.93	-0.11	0.35927	0.7658	0.16616	0.67821
hsa-miR-548a-3p	10.18	9.77	0.96	-0.06	0.03793	0.49648	0.1657	0.67821
hsa-miR-4693-5p	9.82	9.6	0.98	-0.03	0.040708	0.49648	0.16713	0.67838
hsa-miR-193a-5p	15.93	17.28	1.09	0.12	0.13583	0.62484	0.16767	0.67842
hsa-miR-5692b	9.38	9.28	0.99	-0.01	0.27433	0.71228	0.16756	0.67842
hsa-miR-3622b-3p	9.94	9.85	0.99	-0.01	0.46877	0.82463	0.16816	0.67876
hsa-miR-7113-5p	10.11	10.01	0.99	-0.01	0.31452	0.73483	0.16829	0.67876
hsa-miR-4780	9.8	9.75	0.99	-0.01	0.39001	0.79172	0.16864	0.67909
hsa-miR-383-3p	9.66	9.47	0.98	-0.03	0.05603	0.54099	0.16934	0.68084
hsa-miR-525-3p	10.24	10.58	1.03	0.05	0.076653	0.57131	0.17046	0.68104
hsa-miR-146b-3p	9.44	9.53	1.01	0.01	0.11344	0.61147	0.17029	0.68104
hsa-miR-4639-3p	10.38	10.16	0.98	-0.03	0.185	0.651	0.16992	0.68104
hsa-miR-3136-3p	11.05	10.86	0.98	-0.02	0.15029	0.62583	0.17038	0.68104
hsa-miR-620	9.18	9.31	1.01	0.02	0.10357	0.59798	0.17105	0.68116
hsa-miR-345-5p	12.41	13	1.05	0.07	0.13161	0.61844	0.17131	0.68116
hsa-miR-3127-5p	21.28	23.7	1.11	0.16	0.15582	0.62583	0.17169	0.68116
hsa-miR-29b-1-5p	14.89	16.76	1.13	0.17	0.15752	0.62583	0.17209	0.68116
hsa-miR-4266	8.94	8.83	0.99	-0.02	0.13295	0.61844	0.17188	0.68116
hsa-miR-7114-3p	16.66	15.84	0.95	-0.07	0.10797	0.60352	0.17129	0.68116
hsa-miR-139-3p	16.35	15.72	0.96	-0.06	0.14556	0.62571	0.17269	0.68246
hsa-miR-6819-5p	10.69	10.93	1.02	0.03	0.017802	0.45907	0.17464	0.68275
hsa-miR-187-5p	8.95	9.07	1.01	0.02	0.11981	0.61205	0.17443	0.68275
hsa-miR-4429	9.92	10.03	1.01	0.02	0.12177	0.61205	0.17415	0.68275
hsa-miR-145-5p	172.76	188.05	1.09	0.12	0.16783	0.63948	0.17438	0.68275
hsa-miR-4717-5p	10.19	10.46	1.03	0.04	0.18988	0.651	0.1745	0.68275
hsa-miR-6503-3p	20.02	20.65	1.03	0.04	0.29396	0.72442	0.17308	0.68275
hsa-miR-3151-5p	9.26	9.15	0.99	-0.02	0.13954	0.62571	0.17409	0.68275
hsa-miR-597-3p	9.38	9.52	1.02	0.02	0.061156	0.54585	0.17673	0.68347
hsa-miR-301a-3p	61.2	83.22	1.36	0.44	0.11544	0.61205	0.17633	0.68347
hsa-miR-378g	24.35	31.2	1.28	0.36	0.11558	0.61205	0.17899	0.68347
hsa-miR-3683	9.6	9.73	1.01	0.02	0.13191	0.61844	0.18135	0.68347
hsa-miR-526b-5p	10.02	10.17	1.01	0.02	0.13553	0.62484	0.18029	0.68347
hsa-miR-4714-5p	12.02	12.37	1.03	0.04	0.14332	0.62571	0.18049	0.68347
hsa-miR-5680	9.68	9.9	1.02	0.03	0.16877	0.64017	0.17885	0.68347
hsa-miR-26b-3p	15.75	16.99	1.08	0.11	0.17368	0.64325	0.17996	0.68347
hsa-miR-371b-3p	10.22	10.57	1.03	0.05	0.17387	0.64325	0.18182	0.68347
hsa-miR-496	10.21	10.38	1.02	0.02	0.17517	0.64523	0.18156	0.68347
hsa-miR-3668	9.35	9.39	1	0.01	0.19766	0.65661	0.1764	0.68347
hsa-miR-7976	15.81	16.22	1.03	0.04	0.19888	0.65661	0.18184	0.68347
hsa-miR-4683	9.2	9.24	1	0.01	0.1997	0.65661	0.17531	0.68347
hsa-miR-450a-2-3p	10.13	10.19	1.01	0.01	0.25489	0.69929	0.18111	0.68347
hsa-miR-4509	9.78	9.82	1	0.01	0.26126	0.69929	0.17572	0.68347
hsa-miR-597-5p	9.59	9.62	1	0	0.28338	0.71732	0.17694	0.68347
hsa-miR-4784	10.62	10.91	1.03	0.04	0.30923	0.72984	0.17994	0.68347
hsa-miR-548y	10.66	10.85	1.02	0.03	0.58488	0.86127	0.18056	0.68347
hsa-miR-4690-5p	20.6	20.44	0.99	-0.01	0.32386	0.73904	0.17786	0.68347
hsa-miR-302f	9.96	9.88	0.99	-0.01	0.30454	0.72675	0.17953	0.68347
hsa-miR-802	9.93	9.82	0.99	-0.02	0.24529	0.69319	0.17747	0.68347
hsa-miR-4788	770.46	684.85	0.89	-0.17	0.14956	0.62583	0.17659	0.68347
hsa-miR-1915-3p	82.24	76.39	0.93	-0.11	0.13144	0.61844	0.18206	0.68347
hsa-miR-4676-3p	10.13	9.95	0.98	-0.03	0.10721	0.60352	0.17908	0.68347
hsa-miR-3689a-5p	9.87	9.75	0.99	-0.02	0.10432	0.59798	0.17947	0.68347
hsa-miR-508-5p	9.3	9.14	0.98	-0.03	0.090679	0.58965	0.18005	0.68347
hsa-miR-6858-3p	22.34	20.88	0.93	-0.1	0.030539	0.47834	0.1783	0.68347
hsa-miR-33a-5p	10.16	10.28	1.01	0.02	0.099802	0.59798	0.18439	0.68497
hsa-miR-511-3p	8.98	9.03	1.01	0.01	0.12446	0.6148	0.18399	0.68497
hsa-miR-4436a	9.46	9.5	1	0.01	0.13221	0.61844	0.18936	0.68497
hsa-miR-7111-5p	8.97	9.08	1.01	0.02	0.14556	0.62571	0.18425	0.68497
hsa-miR-378b	11.71	12.31	1.05	0.07	0.14589	0.62583	0.18753	0.68497
hsa-miR-555	9.77	9.79	1	0	0.15063	0.62583	0.18908	0.68497
hsa-miR-5001-3p	10.08	10.14	1.01	0.01	0.16395	0.63552	0.19033	0.68497
hsa-miR-3681-5p	9.1	9.15	1.01	0.01	0.2332	0.68248	0.18913	0.68497
hsa-miR-589-5p	9.75	9.81	1.01	0.01	0.23458	0.6828	0.18337	0.68497
hsa-miR-4461	9.76	9.85	1.01	0.01	0.24719	0.69622	0.18847	0.68497
hsa-miR-4659a-5p	9.67	9.86	1.02	0.03	0.28443	0.71783	0.18787	0.68497
hsa-miR-124-5p	9.52	9.5	1	0	0.3795	0.78646	0.18853	0.68497
hsa-miR-4793-5p	19.57	20.39	1.04	0.06	0.42393	0.81005	0.19031	0.68497
hsa-miR-6769b-5p	25.22	26.17	1.04	0.05	0.76379	0.92175	0.18865	0.68497
hsa-miR-212-3p	23.41	18.47	0.79	-0.34	0.71326	0.91189	0.19026	0.68497
hsa-miR-4495	10.19	10.07	0.99	-0.02	0.35688	0.7638	0.18367	0.68497
hsa-miR-1204	10.09	9.91	0.98	-0.03	0.34277	0.75517	0.18649	0.68497
hsa-miR-3149	12.25	12.18	0.99	-0.01	0.3148	0.73483	0.18855	0.68497
hsa-miR-7155-5p	9.57	9.55	1	0	0.29801	0.72466	0.19063	0.68497
hsa-miR-6832-3p	11.23	11	0.98	-0.03	0.29693	0.72466	0.18936	0.68497
hsa-miR-939-5p	51.93	42.66	0.82	-0.28	0.26598	0.70039	0.18579	0.68497
hsa-miR-193b-3p	15.57	15.07	0.97	-0.05	0.26349	0.69929	0.1853	0.68497
hsa-miR-376a-2-5p	10.84	10.78	0.99	-0.01	0.2625	0.69929	0.18585	0.68497
hsa-miR-197-5p	273.39	238.21	0.87	-0.2	0.25801	0.69929	0.18291	0.68497
hsa-miR-99b-3p	10.08	10.01	0.99	-0.01	0.2399	0.68389	0.18694	0.68497
hsa-miR-208a-3p	9.15	9.1	0.99	-0.01	0.19205	0.65358	0.19025	0.68497
hsa-miR-1206	9.78	9.63	0.98	-0.02	0.17076	0.64052	0.18689	0.68497
hsa-miR-548ac	10.34	10.11	0.98	-0.03	0.16679	0.63906	0.1865	0.68497
hsa-miR-499a-3p	9.65	9.42	0.98	-0.04	0.075688	0.56744	0.18567	0.68497
hsa-let-7c-3p	10.79	10.48	0.97	-0.04	0.052815	0.53496	0.18924	0.68497
hsa-miR-1281	32.91	29.55	0.9	-0.16	0.046071	0.52114	0.19079	0.68497
hsa-miR-6817-5p	9.46	9.64	1.02	0.03	0.061076	0.54585	0.19198	0.68619
hsa-miR-6872-3p	9.7	9.99	1.03	0.04	0.081118	0.57329	0.19375	0.68619
hsa-miR-4296	9.5	9.62	1.01	0.02	0.13042	0.61844	0.19382	0.68619
hsa-miR-29c-5p	499.75	704.99	1.41	0.5	0.13503	0.62467	0.19315	0.68619
hsa-miR-106a-3p	10.06	10.19	1.01	0.02	0.14285	0.62571	0.19325	0.68619
hsa-miR-598-3p	18.15	21	1.16	0.21	0.20195	0.65661	0.19153	0.68619
hsa-miR-301b-5p	9.58	9.68	1.01	0.01	0.24743	0.69622	0.19308	0.68619
hsa-miR-222-5p	9.42	9.35	0.99	-0.01	0.23873	0.6828	0.19212	0.68619
hsa-miR-6747-3p	10.81	10.5	0.97	-0.04	0.20237	0.65711	0.19304	0.68619
hsa-miR-5590-3p	9.95	9.78	0.98	-0.03	0.16985	0.64052	0.19361	0.68619
hsa-miR-142-3p	5886.54	8147.08	1.38	0.47	0.020978	0.47834	0.19527	0.69037
hsa-miR-15a-5p	7139.82	9357.82	1.31	0.39	0.083373	0.57329	0.19649	0.6937
hsa-miR-6792-5p	11.3	11.73	1.04	0.05	0.070923	0.56487	0.19683	0.69395
hsa-miR-4420	11.9	11.94	1	0	0.25929	0.69929	0.19762	0.69481
hsa-miR-1180-3p	13.09	12.52	0.96	-0.06	0.16626	0.63893	0.1975	0.69481
hsa-miR-6504-5p	9.51	9.67	1.02	0.02	0.1467	0.62583	0.19944	0.69838
hsa-miR-5095	9.53	9.51	1	0	0.94938	0.98936	0.19961	0.69838
hsa-miR-566	10.71	10.49	0.98	-0.03	0.1589	0.62583	0.19956	0.69838
hsa-miR-4501	9.26	9.12	0.98	-0.02	0.10469	0.59798	0.19973	0.69838
hsa-miR-4670-5p	9.97	10.04	1.01	0.01	0.13235	0.61844	0.20034	0.69954
hsa-miR-193b-5p	9.52	9.9	1.04	0.06	0.074355	0.56744	0.20184	0.70091
hsa-miR-26a-5p	4592.5	5193.28	1.13	0.18	0.11161	0.60922	0.20245	0.70091
hsa-miR-4680-5p	10.21	10.34	1.01	0.02	0.12163	0.61205	0.20465	0.70091
hsa-miR-6873-5p	9.59	9.77	1.02	0.03	0.12219	0.61205	0.20447	0.70091
hsa-miR-3121-3p	9.43	9.62	1.02	0.03	0.13326	0.61871	0.20363	0.70091
hsa-miR-6868-5p	9.45	9.67	1.02	0.03	0.15063	0.62583	0.20485	0.70091
hsa-miR-4742-5p	12	14.01	1.17	0.22	0.36054	0.76584	0.20317	0.70091
hsa-miR-577	10.04	10.07	1	0	0.53587	0.84638	0.20126	0.70091
hsa-miR-27b-5p	9.26	9.24	1	0	0.4297	0.81231	0.20477	0.70091
hsa-miR-367-5p	10.42	10.25	0.98	-0.02	0.28	0.71412	0.20249	0.70091
hsa-miR-520g-5p	10.01	9.91	0.99	-0.01	0.20361	0.65822	0.20459	0.70091
hsa-miR-4747-5p	9.65	9.57	0.99	-0.01	0.17796	0.64841	0.20351	0.70091
hsa-miR-6839-3p	10.6	10.5	0.99	-0.01	0.17628	0.64712	0.20215	0.70091
hsa-miR-1184	9.81	9.69	0.99	-0.02	0.17058	0.64052	0.20393	0.70091
hsa-miR-4290	12.63	12	0.95	-0.07	0.033722	0.48798	0.20395	0.70091
hsa-miR-4529-3p	9.44	9.48	1	0.01	0.2515	0.69758	0.20555	0.70233
hsa-miR-6722-5p	10.47	10.67	1.02	0.03	0.043535	0.51188	0.20816	0.70462
hsa-miR-6823-5p	9.46	9.51	1.01	0.01	0.1608	0.62962	0.2093	0.70462
hsa-miR-148b-5p	15.46	16.59	1.07	0.1	0.18174	0.64974	0.20945	0.70462
hsa-miR-3150a-5p	10.55	10.79	1.02	0.03	0.19524	0.65661	0.20947	0.70462
hsa-miR-4510	9.7	9.82	1.01	0.02	0.20444	0.65822	0.20656	0.70462
hsa-miR-374a-5p	252.8	367.55	1.45	0.54	0.20484	0.65822	0.20864	0.70462
hsa-miR-889-5p	9.73	9.88	1.01	0.02	0.3179	0.73715	0.20741	0.70462
hsa-miR-5003-3p	10.49	10.38	0.99	-0.02	0.653	0.89345	0.20797	0.70462
hsa-miR-6070	9.04	9	1	-0.01	0.39323	0.79174	0.20796	0.70462
hsa-miR-4305	9.78	9.7	0.99	-0.01	0.22621	0.67124	0.20966	0.70462
hsa-miR-224-3p	9.95	9.75	0.98	-0.03	0.15531	0.62583	0.20957	0.70462
hsa-miR-3115	10.19	10.05	0.99	-0.02	0.15129	0.62583	0.20981	0.70462
hsa-miR-6820-3p	12.27	12.12	0.99	-0.02	0.093488	0.59798	0.20954	0.70462
hsa-miR-3186-3p	9.68	9.74	1.01	0.01	0.094405	0.59798	0.21033	0.70468
hsa-miR-6742-5p	9.02	9.12	1.01	0.02	0.19066	0.65147	0.21063	0.70468
hsa-miR-4273	9.34	9.2	0.98	-0.02	0.07147	0.56487	0.21066	0.70468
hsa-miR-4448	10.55	10.74	1.02	0.03	0.1997	0.65661	0.21125	0.70506
hsa-miR-99a-3p	9.77	9.65	0.99	-0.02	0.15873	0.62583	0.21133	0.70506
hsa-miR-424-3p	10.9	11.48	1.05	0.07	0.01783	0.45907	0.21313	0.70555
hsa-miR-4433b-3p	10.79	11.18	1.04	0.05	0.094061	0.59798	0.21296	0.70555
hsa-miR-7154-3p	9.53	9.65	1.01	0.02	0.18022	0.64886	0.21184	0.70555
hsa-miR-619-5p	13.59	14.03	1.03	0.05	0.3084	0.72923	0.21293	0.70555
hsa-miR-518c-3p	10.46	10.42	1	-0.01	0.20175	0.65661	0.21253	0.70555
hsa-miR-4466	77.27	60.59	0.78	-0.35	0.080296	0.57329	0.21258	0.70555
hsa-miR-3194-5p	10.76	11.39	1.06	0.08	0.048284	0.52287	0.21429	0.70754
hsa-miR-335-3p	15.63	15.6	1	0	0.68994	0.89931	0.21414	0.70754
hsa-miR-8077	9.9	9.99	1.01	0.01	0.14174	0.62571	0.21516	0.70859
hsa-miR-6854-5p	9.32	9.19	0.99	-0.02	0.087504	0.58301	0.21492	0.70859
hsa-miR-5685	9.72	9.66	0.99	-0.01	0.27974	0.71412	0.2157	0.70945
hsa-miR-545-5p	9.75	9.9	1.01	0.02	0.098134	0.59798	0.21827	0.7099
hsa-miR-3945	10.51	10.97	1.04	0.06	0.10137	0.59798	0.21812	0.7099
hsa-miR-3137	12.12	12.68	1.05	0.06	0.13191	0.61844	0.21922	0.7099
hsa-miR-551b-5p	8.8	8.96	1.02	0.03	0.2332	0.68248	0.219	0.7099
hsa-miR-616-5p	9.83	9.92	1.01	0.01	0.26424	0.69929	0.21722	0.7099
hsa-miR-6504-3p	10.18	10.12	0.99	-0.01	0.62594	0.88301	0.21929	0.7099
hsa-miR-2110	16.02	15.37	0.96	-0.06	0.39679	0.79451	0.21887	0.7099
hsa-miR-1251-3p	9.35	9.26	0.99	-0.01	0.3179	0.73715	0.21805	0.7099
hsa-miR-141-5p	9.18	9.19	1	0	0.25489	0.69929	0.21946	0.7099
hsa-miR-6068	34.32	28.08	0.82	-0.29	0.19806	0.65661	0.21922	0.7099
hsa-miR-3122	9.32	9.24	0.99	-0.01	0.18675	0.651	0.21703	0.7099
hsa-miR-3975	10.46	10.3	0.98	-0.02	0.15379	0.62583	0.21776	0.7099
hsa-miR-302b-3p	10.61	10.32	0.97	-0.04	0.083688	0.57329	0.21683	0.7099
hsa-miR-4479	8.84	8.9	1.01	0.01	0.2434	0.69015	0.22033	0.7109
hsa-miR-20b-3p	9.32	9.38	1.01	0.01	0.31874	0.73715	0.22005	0.7109
hsa-miR-4762-5p	10.01	10.04	1	0	0.26424	0.69929	0.22069	0.71117
hsa-miR-3654	9.32	9.5	1.02	0.03	0.075497	0.56744	0.22202	0.71431
hsa-miR-200c-5p	9.89	9.96	1.01	0.01	0.21566	0.66099	0.22222	0.71431
hsa-miR-6794-3p	19.62	21.16	1.08	0.11	0.21265	0.65822	0.22299	0.71497
hsa-miR-23b-5p	10.63	10.47	0.99	-0.02	0.35415	0.76373	0.22276	0.71497
hsa-miR-139-5p	16.12	15.81	0.98	-0.03	0.20175	0.65661	0.22509	0.71629
hsa-miR-660-5p	449.11	527.53	1.17	0.23	0.30749	0.72844	0.22473	0.71629
hsa-miR-561-5p	10.36	10.36	1	0	0.43345	0.81299	0.22405	0.71629
hsa-miR-6803-5p	542.28	449.11	0.83	-0.27	0.34036	0.75517	0.22476	0.71629
hsa-miR-5186	9.19	9.06	0.99	-0.02	0.33396	0.74803	0.22505	0.71629
hsa-miR-518f-5p	9.69	9.44	0.97	-0.04	0.098489	0.59798	0.22442	0.71629
hsa-miR-431-3p	10.09	10.18	1.01	0.01	0.25904	0.69929	0.22586	0.7176
hsa-miR-6832-5p	9.45	9.42	1	0	0.38585	0.79062	0.22606	0.7176
hsa-miR-378f	16.84	18.69	1.11	0.15	0.15599	0.62583	0.22804	0.71851
hsa-miR-379-5p	9.69	9.77	1.01	0.01	0.17094	0.64052	0.2275	0.71851
hsa-miR-224-5p	12.03	12.88	1.07	0.1	0.20113	0.65661	0.22794	0.71851
hsa-miR-551b-3p	11.55	11.51	1	0	0.68951	0.89931	0.22738	0.71851
hsa-miR-6874-5p	9.12	9.05	0.99	-0.01	0.19364	0.65463	0.22672	0.71851
hsa-miR-4477b	9.8	9.64	0.98	-0.02	0.16644	0.63893	0.22709	0.71851
hsa-miR-542-5p	20.18	22.75	1.13	0.17	0.23619	0.6828	0.2285	0.71908
hsa-miR-6809-5p	9.86	10.72	1.09	0.12	0.047954	0.52287	0.22982	0.72007
hsa-miR-6758-5p	9.42	9.7	1.03	0.04	0.076073	0.56865	0.23016	0.72007
hsa-miR-1199-5p	9.12	9.31	1.02	0.03	0.13629	0.62484	0.23136	0.72007
hsa-miR-4722-3p	10.26	10.32	1.01	0.01	0.15855	0.62583	0.23129	0.72007
hsa-miR-100-5p	273.39	247.64	0.91	-0.14	0.42358	0.81005	0.23125	0.72007
hsa-miR-377-5p	10.24	10.24	1	0	0.3213	0.73715	0.23093	0.72007
hsa-miR-4497	36.94	27.09	0.73	-0.45	0.21137	0.65822	0.23107	0.72007
hsa-miR-3622b-5p	9.79	9.62	0.98	-0.03	0.16644	0.63893	0.23101	0.72007
hsa-miR-6800-5p	127.74	99.28	0.78	-0.36	0.16393	0.63552	0.22962	0.72007
hsa-miR-6751-5p	9.78	9.86	1.01	0.01	0.6551	0.89346	0.23306	0.72371
hsa-miR-548u	10.64	10.53	0.99	-0.01	0.23527	0.6828	0.2331	0.72371
hsa-miR-152-3p	15.87	16.84	1.06	0.09	0.25054	0.69719	0.23357	0.72429
hsa-miR-6790-5p	10.17	10.43	1.03	0.04	0.1229	0.61205	0.23463	0.72583
hsa-miR-1910-3p	9.6	9.69	1.01	0.01	0.14158	0.62571	0.2346	0.72583
hsa-miR-100-3p	9.97	9.7	0.97	-0.04	0.15735	0.62583	0.23544	0.72655
hsa-miR-6765-3p	19.33	18.55	0.96	-0.06	0.15666	0.62583	0.23516	0.72655
hsa-miR-573	9.16	9.23	1.01	0.01	0.21095	0.65822	0.23624	0.72816
hsa-miR-223-3p	78924.9	78924.9	1	0	0.3946	0.79325	0.23659	0.72835
hsa-miR-3154	10.74	11.03	1.03	0.04	0.28574	0.71957	0.23728	0.72869
hsa-miR-7847-3p	59.41	54.83	0.92	-0.12	0.12995	0.61844	0.2372	0.72869
hsa-miR-1248	9.39	9.33	0.99	-0.01	0.21308	0.65822	0.23792	0.72978
hsa-miR-23b-3p	607.56	645.01	1.06	0.09	0.30091	0.72639	0.23839	0.73034
hsa-miR-758-5p	10.47	10.93	1.04	0.06	0.10247	0.59798	0.23901	0.73137
hsa-miR-629-3p	30.77	27.97	0.91	-0.14	0.25463	0.69929	0.23936	0.73157
hsa-miR-3064-3p	10.7	10.85	1.01	0.02	0.21372	0.65861	0.23983	0.73163
hsa-miR-4446-3p	9.91	10.28	1.04	0.05	0.43653	0.8143	0.23998	0.73163
hsa-miR-4443	133.52	116.19	0.87	-0.2	0.32154	0.73715	0.24024	0.73163
hsa-miR-3145-5p	10.13	10.26	1.01	0.02	0.1999	0.65661	0.24081	0.73247
hsa-miR-4655-5p	9.85	10.11	1.03	0.04	0.17058	0.64052	0.24221	0.73413
hsa-miR-6782-5p	9.14	9.25	1.01	0.02	0.26003	0.69929	0.24213	0.73413
hsa-miR-939-3p	14.23	13.8	0.97	-0.04	0.18908	0.651	0.24172	0.73413
hsa-miR-579-5p	9.98	10.28	1.03	0.04	0.052037	0.53496	0.24845	0.73498
hsa-miR-4717-3p	9.27	9.41	1.02	0.02	0.10076	0.59798	0.24762	0.73498
hsa-miR-664a-5p	25.69	31.51	1.23	0.29	0.1328	0.61844	0.24584	0.73498
hsa-miR-126-3p	1108.97	1550.77	1.4	0.48	0.16782	0.63948	0.24831	0.73498
hsa-miR-15b-3p	29.68	33.61	1.13	0.18	0.1789	0.64841	0.24408	0.73498
hsa-miR-3910	9.34	9.41	1.01	0.01	0.18366	0.651	0.24507	0.73498
hsa-miR-6855-5p	9.06	9.23	1.02	0.03	0.25953	0.69929	0.24653	0.73498
hsa-miR-1269b	9.35	9.42	1.01	0.01	0.26674	0.70154	0.24752	0.73498
hsa-miR-3120-3p	10.95	11.59	1.06	0.08	0.35053	0.76044	0.24608	0.73498
hsa-miR-4431	9.31	9.36	1.01	0.01	0.40792	0.8054	0.24437	0.73498
hsa-miR-6844	11.19	11.17	1	0	0.46877	0.82463	0.24281	0.73498
hsa-miR-6894-3p	12.48	12.35	0.99	-0.02	0.441	0.81517	0.245	0.73498
hsa-miR-3923	10.25	10.2	1	-0.01	0.43963	0.81499	0.24776	0.73498
hsa-miR-6840-3p	15.77	14.25	0.9	-0.15	0.34634	0.75909	0.24854	0.73498
hsa-miR-4733-5p	9.51	9.43	0.99	-0.01	0.2787	0.71412	0.24696	0.73498
hsa-miR-4643	9.97	9.83	0.99	-0.02	0.18831	0.651	0.24619	0.73498
hsa-miR-487a-5p	10.01	9.88	0.99	-0.02	0.14997	0.62583	0.24855	0.73498
hsa-miR-4474-3p	9.49	9.36	0.99	-0.02	0.14832	0.62583	0.2445	0.73498
hsa-miR-552-5p	9.84	9.57	0.97	-0.04	0.089245	0.58926	0.24545	0.73498
hsa-miR-3171	10.8	10.59	0.98	-0.03	0.059014	0.54585	0.24848	0.73498
hsa-miR-4531	9.15	9	0.98	-0.02	0.055508	0.54004	0.24411	0.73498
hsa-miR-3165	9.71	9.82	1.01	0.02	0.43208	0.81231	0.24928	0.73628
hsa-miR-519c-3p	10.45	10.19	0.97	-0.04	0.23025	0.67851	0.24997	0.73662
hsa-miR-4321	9.95	9.87	0.99	-0.01	0.20444	0.65822	0.24972	0.73662
hsa-miR-9500	9.12	9.14	1	0	0.23138	0.68028	0.25044	0.73716
hsa-miR-378e	13.5	14.74	1.09	0.13	0.17149	0.64094	0.25223	0.7379
hsa-miR-490-3p	9.51	9.58	1.01	0.01	0.18423	0.651	0.25191	0.7379
hsa-miR-3937	10.87	10.87	1	0	0.62017	0.88301	0.25272	0.7379
hsa-miR-513c-5p	11.54	11.47	0.99	-0.01	0.55718	0.85576	0.25108	0.7379
hsa-miR-346	10.95	10.92	1	-0.01	0.46307	0.82324	0.25257	0.7379
hsa-miR-5087	9.94	9.78	0.98	-0.02	0.17295	0.64325	0.25206	0.7379
hsa-miR-3130-3p	9.19	9.07	0.99	-0.02	0.091347	0.59098	0.252	0.7379
hsa-miR-30a-3p	10.6	10.95	1.03	0.05	0.073041	0.56744	0.25312	0.73808
hsa-miR-6870-5p	9.84	10.17	1.03	0.05	0.11844	0.61205	0.25336	0.73808
hsa-miR-328-5p	12.86	13.3	1.03	0.05	0.1548	0.62583	0.25425	0.73983
hsa-miR-135b-5p	11.73	11.48	0.98	-0.03	0.19909	0.65661	0.25504	0.74126
hsa-miR-6853-3p	8.65	8.73	1.01	0.01	0.29475	0.72442	0.25602	0.74326
hsa-miR-4528	10.53	10.44	0.99	-0.01	0.44864	0.81919	0.25707	0.74495
hsa-miR-7153-5p	9.6	9.58	1	0	0.44864	0.81919	0.25718	0.74495
hsa-miR-4691-5p	10.25	10.34	1.01	0.01	0.19027	0.651	0.25836	0.7459
hsa-miR-29b-2-5p	11.02	11.53	1.05	0.07	0.26151	0.69929	0.25839	0.7459
hsa-miR-769-5p	34.89	36.72	1.05	0.07	0.29691	0.72466	0.25827	0.7459
hsa-miR-3939	9.71	10.11	1.04	0.06	0.25757	0.69929	0.25889	0.74652
hsa-miR-6513-3p	23.41	24.78	1.06	0.08	0.24886	0.69622	0.25931	0.74688
hsa-miR-198	8.97	9.07	1.01	0.02	0.094978	0.59798	0.25966	0.74705
hsa-miR-4465	49.29	35.47	0.72	-0.47	0.068762	0.56364	0.25996	0.74705
hsa-miR-27a-3p	367.55	473.51	1.29	0.37	0.08304	0.57329	0.26239	0.74736
hsa-miR-6818-5p	10.4	10.6	1.02	0.03	0.13985	0.62571	0.26115	0.74736
hsa-miR-5187-5p	9.22	9.31	1.01	0.01	0.18675	0.651	0.26189	0.74736
hsa-miR-340-5p	94.37	107.22	1.14	0.18	0.20609	0.65822	0.26586	0.74736
hsa-miR-505-3p	116.19	131.41	1.13	0.18	0.25414	0.69929	0.26515	0.74736
hsa-miR-4303	9.32	9.42	1.01	0.02	0.28944	0.72119	0.2619	0.74736
hsa-miR-6882-3p	9.78	9.8	1	0	0.29263	0.72442	0.26527	0.74736
hsa-miR-512-5p	9.74	9.82	1.01	0.01	0.29639	0.72466	0.26044	0.74736
hsa-miR-3128	10.07	10.25	1.02	0.02	0.29828	0.72466	0.26593	0.74736
hsa-miR-5008-3p	9.3	9.31	1	0	0.35597	0.76377	0.26551	0.74736
hsa-miR-215-5p	1746.07	1958.99	1.12	0.17	0.38225	0.78705	0.26141	0.74736
hsa-miR-377-3p	13.38	12.98	0.97	-0.04	0.63546	0.88301	0.26587	0.74736
hsa-miR-548as-5p	9.25	9.24	1	0	0.4314	0.81231	0.26499	0.74736
hsa-miR-3617-3p	11.61	11.4	0.98	-0.03	0.38809	0.79172	0.26587	0.74736
hsa-miR-7107-5p	31.96	31.2	0.98	-0.03	0.32989	0.74283	0.26464	0.74736
hsa-miR-603	10.18	10.01	0.98	-0.02	0.21892	0.66397	0.26485	0.74736
hsa-miR-4778-3p	9.48	9.37	0.99	-0.02	0.21718	0.66218	0.26441	0.74736
hsa-miR-6732-3p	16.66	16.02	0.96	-0.06	0.21652	0.66099	0.26536	0.74736
hsa-miR-3940-5p	24.19	21.64	0.89	-0.16	0.18713	0.651	0.26551	0.74736
hsa-miR-569	9.62	9.46	0.98	-0.02	0.090568	0.58965	0.26308	0.74736
hsa-miR-6075	10.71	10.7	1	0	0.85216	0.95187	0.26659	0.74838
hsa-miR-6876-5p	13.3	13.63	1.03	0.04	0.23275	0.68248	0.26716	0.74917
hsa-miR-181d-5p	12.7	12.32	0.97	-0.04	0.49562	0.83389	0.26812	0.74934
hsa-miR-339-3p	21.16	20.18	0.95	-0.07	0.32016	0.73715	0.2684	0.74934
hsa-miR-4799-5p	9.39	9.33	0.99	-0.01	0.31903	0.73715	0.26836	0.74934
hsa-miR-3919	9.28	9.14	0.98	-0.02	0.23989	0.68389	0.2683	0.74934
hsa-miR-3661	9.13	9.2	1.01	0.01	0.28653	0.71957	0.26936	0.75122
hsa-miR-8072	16.19	15.96	0.99	-0.02	0.19827	0.65661	0.27031	0.75287
hsa-miR-502-3p	358.67	304.63	0.85	-0.24	0.17692	0.64712	0.27055	0.75287
hsa-miR-5007-5p	10.2	9.86	0.97	-0.05	0.026734	0.47834	0.27116	0.75374
hsa-miR-184	10.36	10.45	1.01	0.01	0.27845	0.71412	0.27149	0.75383
hsa-miR-489-5p	9.32	9.3	1	0	0.49012	0.83307	0.27205	0.75458
hsa-miR-4444	9.81	9.86	1	0.01	0.23873	0.6828	0.27347	0.75769
hsa-miR-583	9.26	9.23	1	-0.01	0.38681	0.79131	0.27383	0.75786
hsa-miR-3187-3p	8.7	8.81	1.01	0.02	0.18986	0.651	0.2767	0.76096
hsa-miR-580-3p	9.39	9.47	1.01	0.01	0.19706	0.65661	0.27594	0.76096
hsa-miR-3120-5p	9.75	9.82	1.01	0.01	0.4066	0.80405	0.27635	0.76096
hsa-miR-548b-5p	10.59	10.3	0.97	-0.04	0.28627	0.71957	0.27574	0.76096
hsa-miR-4777-3p	10.03	9.97	0.99	-0.01	0.2271	0.67233	0.27674	0.76096
hsa-miR-324-3p	3158.97	2620.63	0.83	-0.27	0.087754	0.58301	0.27618	0.76096
hsa-miR-613	10.7	10.52	0.98	-0.02	0.71717	0.91189	0.27704	0.76097
hsa-miR-4689	11.61	11.97	1.03	0.04	0.059958	0.54585	0.27757	0.76144
hsa-miR-7851-3p	9.58	9.81	1.02	0.03	0.13206	0.61844	0.27841	0.76144
hsa-miR-539-3p	10.38	10.41	1	0	0.52708	0.84379	0.27802	0.76144
hsa-miR-103a-3p	12839.6	12063.4	0.94	-0.09	0.23691	0.6828	0.27816	0.76144
hsa-miR-140-5p	119.27	141.87	1.19	0.25	0.22175	0.66578	0.27888	0.76191
hsa-miR-1251-5p	9.2	9.36	1.02	0.02	0.14332	0.62571	0.28037	0.76285
hsa-miR-4715-3p	9.97	10.06	1.01	0.01	0.20778	0.65822	0.28098	0.76285
hsa-miR-3617-5p	9.68	9.7	1	0	0.24341	0.69015	0.28001	0.76285
hsa-miR-3174	9.99	10.16	1.02	0.02	0.25562	0.69929	0.28198	0.76285
hsa-miR-18a-3p	15.4	15.13	0.98	-0.03	0.5761	0.86022	0.28266	0.76285
hsa-miR-6857-5p	10.06	10.18	1.01	0.02	0.67116	0.89346	0.28212	0.76285
hsa-miR-2053	11.05	10.84	0.98	-0.03	0.63007	0.88301	0.28281	0.76285
hsa-miR-3160-5p	10.64	10.54	0.99	-0.01	0.45953	0.82101	0.27988	0.76285
hsa-miR-548ag	10.31	10.31	1	0	0.44066	0.81513	0.28165	0.76285
hsa-miR-4430	14.4	13.3	0.92	-0.12	0.24767	0.69622	0.2813	0.76285
hsa-miR-122-3p	10.93	10.77	0.99	-0.02	0.18811	0.651	0.2813	0.76285
hsa-miR-6751-3p	11.93	11.42	0.96	-0.06	0.15329	0.62583	0.28226	0.76285
hsa-miR-6087	341.54	257.76	0.75	-0.41	0.27377	0.71228	0.28326	0.76323
hsa-miR-1278	10.67	10.47	0.98	-0.03	0.081524	0.57329	0.28381	0.76393
hsa-miR-6852-3p	10.01	10.15	1.01	0.02	0.10887	0.60552	0.28641	0.76471
hsa-miR-3156-5p	22.82	25.78	1.13	0.18	0.19205	0.65358	0.285	0.76471
hsa-miR-3680-5p	9.84	9.91	1.01	0.01	0.21074	0.65822	0.28551	0.76471
hsa-miR-936	9.87	10.17	1.03	0.04	0.21159	0.65822	0.28561	0.76471
hsa-miR-3155a	9.55	9.63	1.01	0.01	0.28	0.71412	0.28699	0.76471
hsa-miR-454-5p	30.36	31.66	1.04	0.06	0.54821	0.85216	0.2849	0.76471
hsa-miR-1287-5p	11.88	11.88	1	0	0.87092	0.96112	0.28763	0.76471
hsa-miR-1322	9.24	9.19	0.99	-0.01	0.55522	0.85576	0.28646	0.76471
hsa-miR-520f-5p	8.96	8.94	1	0	0.37603	0.7831	0.28631	0.76471
hsa-miR-4633-3p	9.25	9.19	0.99	-0.01	0.19625	0.65661	0.2877	0.76471
hsa-miR-4459	486.41	404.2	0.83	-0.27	0.18478	0.651	0.28726	0.76471
hsa-miR-3917	10.78	10.34	0.96	-0.06	0.052036	0.53496	0.287	0.76471
hsa-miR-4314	9.53	9.7	1.02	0.03	0.18831	0.651	0.28836	0.76532
hsa-miR-6792-3p	13.84	13.07	0.94	-0.08	0.049618	0.53141	0.28853	0.76532
hsa-miR-28-5p	107.22	120.84	1.13	0.17	0.4132	0.80835	0.28955	0.76723
hsa-miR-5582-5p	9.99	10.1	1.01	0.02	0.18616	0.651	0.29332	0.76877
hsa-miR-181a-3p	21.7	25.31	1.17	0.22	0.23665	0.6828	0.29376	0.76877
hsa-miR-4291	39.84	45.95	1.15	0.21	0.24837	0.69622	0.29143	0.76877
hsa-miR-5691	9.03	9.11	1.01	0.01	0.27026	0.70717	0.29084	0.76877
hsa-miR-148b-3p	298.59	311.79	1.04	0.06	0.38105	0.78705	0.29208	0.76877
hsa-miR-4669	27.51	29.29	1.06	0.09	0.61197	0.88131	0.29303	0.76877
hsa-miR-5707	9.32	9.33	1	0	0.44516	0.81762	0.29275	0.76877
hsa-miR-4424	9.53	9.49	1	-0.01	0.33337	0.74738	0.29071	0.76877
hsa-miR-6817-3p	10.19	10.08	0.99	-0.02	0.31874	0.73715	0.29359	0.76877
hsa-miR-4711-5p	8.95	8.85	0.99	-0.02	0.25586	0.69929	0.29271	0.76877
hsa-miR-516a-3p	9.61	9.48	0.99	-0.02	0.13146	0.61844	0.29163	0.76877
hsa-miR-3162-3p	37.84	34.15	0.9	-0.15	0.06261	0.54585	0.29333	0.76877
hsa-miR-5585-3p	14.4	14.27	0.99	-0.01	0.628	0.88301	0.29407	0.76881
hsa-miR-668-5p	9.22	9.41	1.02	0.03	0.13814	0.62571	0.29483	0.77
hsa-miR-8060	13.09	13.65	1.04	0.06	0.11531	0.61205	0.29655	0.77059
hsa-miR-330-3p	21.64	22.34	1.03	0.05	0.30701	0.72844	0.29541	0.77059
hsa-miR-4700-5p	9.24	9.31	1.01	0.01	0.32672	0.7422	0.29596	0.77059
hsa-miR-934	8.84	8.95	1.01	0.02	0.35324	0.7637	0.29622	0.77059
hsa-miR-1470	15.84	15.21	0.96	-0.06	0.21201	0.65822	0.29657	0.77059
hsa-miR-6080	9.34	9.39	1.01	0.01	0.32615	0.7422	0.29694	0.77077
hsa-miR-3140-3p	9.95	10.06	1.01	0.02	0.25562	0.69929	0.29774	0.77127
hsa-miR-7855-5p	11.31	11.62	1.03	0.04	0.32243	0.73777	0.29751	0.77127
hsa-miR-378d	36.94	44.24	1.2	0.26	0.18136	0.64927	0.30006	0.77506
hsa-miR-6829-3p	9.26	9.27	1	0	0.32787	0.7422	0.30029	0.77506
hsa-miR-4256	9.36	9.2	0.98	-0.02	0.15582	0.62583	0.29962	0.77506
hsa-miR-3682-5p	10.85	10.54	0.97	-0.04	0.025329	0.47834	0.30042	0.77506
hsa-miR-4768-3p	9.45	9.74	1.03	0.04	0.13086	0.61844	0.30154	0.776
hsa-miR-4801	9.21	9.27	1.01	0.01	0.16501	0.63827	0.30229	0.776
hsa-miR-3116	9.13	9.32	1.02	0.03	0.22045	0.66397	0.3019	0.776
hsa-miR-144-5p	792.88	962.34	1.21	0.28	0.26446	0.69929	0.30209	0.776
hsa-miR-5002-5p	9.78	9.63	0.99	-0.02	0.22089	0.66397	0.3023	0.776
hsa-miR-6885-3p	13.18	12.83	0.97	-0.04	0.34693	0.75973	0.30329	0.77698
hsa-miR-6079	9.33	9.22	0.99	-0.02	0.26175	0.69929	0.30323	0.77698
hsa-miR-4518	11.02	11.19	1.01	0.02	0.17928	0.64841	0.30412	0.77753
hsa-miR-6125	326.02	319.13	0.98	-0.03	0.295	0.72442	0.30386	0.77753
hsa-miR-6806-5p	9.47	9.56	1.01	0.01	0.41089	0.80764	0.3045	0.77772
hsa-miR-340-3p	181.66	208.54	1.15	0.2	0.24789	0.69622	0.30776	0.77813
hsa-miR-454-3p	104.46	141.87	1.36	0.44	0.25512	0.69929	0.30502	0.77813
hsa-miR-4318	64.47	68.74	1.07	0.09	0.25877	0.69929	0.30802	0.77813
hsa-miR-6743-5p	11.19	11.65	1.04	0.06	0.28104	0.71412	0.30641	0.77813
hsa-miR-6838-3p	9.74	9.75	1	0	0.35688	0.7638	0.30594	0.77813
hsa-miR-4289	9.88	10	1.01	0.02	0.43276	0.81231	0.30711	0.77813
hsa-miR-770-5p	10.71	11.05	1.03	0.04	0.58088	0.86022	0.30714	0.77813
hsa-miR-7975	133308	133308	1	0	0.40444	0.80388	0.30668	0.77813
hsa-miR-548ar-3p	9.87	9.76	0.99	-0.02	0.3913	0.79172	0.30765	0.77813
hsa-miR-1324	10.48	10.29	0.98	-0.03	0.31959	0.73715	0.3056	0.77813
hsa-miR-6785-3p	19.87	19	0.96	-0.06	0.23572	0.6828	0.30624	0.77813
hsa-miR-200b-5p	9.11	9.15	1	0.01	0.41588	0.80864	0.3084	0.77832
hsa-let-7g-5p	7139.82	10647.8	1.49	0.58	0.10476	0.59798	0.30918	0.77874
hsa-miR-6511b-5p	10.26	10.08	0.98	-0.02	0.46342	0.82324	0.30915	0.77874
hsa-miR-194-5p	1550.77	1620.4	1.04	0.06	0.51788	0.8394	0.31028	0.7793
hsa-miR-6847-5p	10.06	10.08	1	0	0.96841	0.99616	0.31031	0.7793
hsa-miR-6878-3p	11.06	10.75	0.97	-0.04	0.25684	0.69929	0.31029	0.7793
hsa-miR-7978	9.25	9.31	1.01	0.01	0.36669	0.77247	0.31137	0.78118
hsa-miR-34a-3p	9.97	10.01	1	0.01	0.3581	0.76512	0.31257	0.7827
hsa-miR-6863	8.8	8.82	1	0	0.45811	0.82101	0.31267	0.7827
hsa-miR-4297	10.29	10.09	0.98	-0.03	0.17703	0.64712	0.3129	0.7827
hsa-miR-191-5p	32.58	30.64	0.94	-0.09	0.4745	0.82843	0.31363	0.78299
hsa-miR-7-2-3p	10.67	10.54	0.99	-0.02	0.323	0.73842	0.31345	0.78299
hsa-let-7e-5p	30.08	35.47	1.18	0.24	0.1194	0.61205	0.32189	0.78367
hsa-miR-676-5p	9.62	9.78	1.02	0.02	0.14126	0.62571	0.31595	0.78367
hsa-miR-4304	9.86	10.02	1.02	0.02	0.185	0.651	0.31725	0.78367
hsa-miR-34b-5p	11.52	12.23	1.06	0.09	0.20862	0.65822	0.31502	0.78367
hsa-miR-6511a-5p	9.15	9.23	1.01	0.01	0.23642	0.6828	0.31823	0.78367
hsa-miR-663b	9.27	9.37	1.01	0.02	0.26052	0.69929	0.31803	0.78367
hsa-miR-30c-2-3p	10.25	10.33	1.01	0.01	0.26299	0.69929	0.3223	0.78367
hsa-miR-4309	9.28	9.36	1.01	0.01	0.31452	0.73483	0.31985	0.78367
hsa-miR-6877-5p	9.61	9.72	1.01	0.02	0.33454	0.74868	0.32011	0.78367
hsa-miR-589-3p	11.78	12.26	1.04	0.06	0.35962	0.76581	0.31763	0.78367
hsa-miR-4755-3p	10.13	10.43	1.03	0.04	0.37322	0.78234	0.31608	0.78367
hsa-miR-7161-5p	9.52	9.5	1	0	0.41621	0.80864	0.31899	0.78367
hsa-miR-96-5p	513.89	513.89	1	0	0.52023	0.8394	0.32066	0.78367
hsa-miR-4677-3p	12.81	13.75	1.07	0.1	0.52784	0.84379	0.31812	0.78367
hsa-miR-339-5p	39.57	39.3	0.99	-0.01	0.72676	0.91393	0.31897	0.78367
hsa-miR-1200	9.57	9.65	1.01	0.01	0.49747	0.83589	0.32249	0.78367
hsa-miR-6773-5p	9.68	9.64	1	-0.01	0.44934	0.81988	0.31701	0.78367
hsa-miR-500a-3p	291.73	278.98	0.96	-0.06	0.43097	0.81231	0.32174	0.78367
hsa-miR-4708-5p	9.86	9.81	0.99	-0.01	0.35993	0.76582	0.32206	0.78367
hsa-miR-6891-5p	33.43	32.42	0.97	-0.04	0.35142	0.76044	0.3203	0.78367
hsa-miR-937-3p	11	10.84	0.99	-0.02	0.3179	0.73715	0.3199	0.78367
hsa-miR-138-1-3p	9.33	9.28	0.99	-0.01	0.29746	0.72466	0.31539	0.78367
hsa-miR-1224-3p	10.06	9.84	0.98	-0.03	0.29236	0.72442	0.31895	0.78367
hsa-miR-6789-5p	41.77	38.32	0.92	-0.12	0.28259	0.71603	0.32226	0.78367
hsa-miR-544a	10.72	10.55	0.98	-0.02	0.24529	0.69319	0.32034	0.78367
hsa-miR-1185-5p	10.25	10.08	0.98	-0.02	0.22464	0.66937	0.31666	0.78367
hsa-miR-6779-3p	13.21	12.56	0.95	-0.07	0.085364	0.57539	0.32251	0.78367
hsa-miR-3667-3p	10.61	10.41	0.98	-0.03	0.015063	0.44131	0.31546	0.78367
hsa-miR-6797-5p	9.25	9.43	1.02	0.03	0.32415	0.73904	0.32288	0.78382
hsa-miR-892c-3p	10.1	10.24	1.01	0.02	0.14016	0.62571	0.32649	0.78387
hsa-miR-186-5p	962.34	1000.34	1.04	0.06	0.20705	0.65822	0.32785	0.78387
hsa-miR-548h-5p	9.72	9.88	1.02	0.02	0.2187	0.66397	0.32926	0.78387
hsa-miR-298	9.49	9.55	1.01	0.01	0.22777	0.67276	0.32321	0.78387
hsa-miR-7161-3p	9.48	9.57	1.01	0.01	0.28944	0.72119	0.32452	0.78387
hsa-miR-1203	9.8	9.87	1.01	0.01	0.29882	0.72466	0.32894	0.78387
hsa-miR-6856-3p	10.13	10.25	1.01	0.02	0.31959	0.73715	0.32445	0.78387
hsa-miR-3160-3p	9.45	9.51	1.01	0.01	0.34813	0.76044	0.32543	0.78387
hsa-miR-142-5p	358.67	367.55	1.02	0.04	0.39576	0.7937	0.3274	0.78387
hsa-miR-1285-3p	34.89	38.8	1.11	0.15	0.42595	0.81089	0.32458	0.78387
hsa-miR-4524a-3p	9.99	10.05	1.01	0.01	0.45635	0.82101	0.3284	0.78387
hsa-miR-3177-3p	9.82	9.85	1	0.01	0.5757	0.86022	0.32688	0.78387
hsa-miR-92a-2-5p	9.92	9.93	1	0	0.53242	0.84597	0.32768	0.78387
hsa-miR-6893-5p	35.68	28.56	0.8	-0.32	0.49268	0.83307	0.32715	0.78387
hsa-miR-3064-5p	9.63	9.57	0.99	-0.01	0.49085	0.83307	0.32532	0.78387
hsa-miR-6759-3p	16.84	16.42	0.97	-0.04	0.43721	0.8143	0.32936	0.78387
hsa-miR-4261	13.12	11.71	0.89	-0.16	0.40792	0.8054	0.32718	0.78387
hsa-miR-132-3p	93.25	85.29	0.91	-0.13	0.30204	0.72639	0.32796	0.78387
hsa-miR-3156-3p	11.03	10.93	0.99	-0.01	0.24153	0.68702	0.32653	0.78387
hsa-miR-8056	9.61	9.39	0.98	-0.03	0.18889	0.651	0.32903	0.78387
hsa-miR-6861-3p	21.11	19.14	0.91	-0.14	0.14236	0.62571	0.32523	0.78387
hsa-miR-19a-3p	2210.07	2305.76	1.04	0.06	0.30298	0.72675	0.3301	0.78419
hsa-miR-4749-5p	9.7	9.77	1.01	0.01	0.34307	0.75517	0.3301	0.78419
hsa-miR-4745-5p	15.81	15.6	0.99	-0.02	0.34903	0.76044	0.33164	0.78711
hsa-miR-618	10.19	10.16	1	0	0.59452	0.86745	0.33207	0.7874
hsa-miR-4757-3p	9.33	9.43	1.01	0.02	0.22777	0.67276	0.33247	0.7876
hsa-miR-6731-5p	9.07	9.17	1.01	0.01	0.2082	0.65822	0.33414	0.78766
hsa-miR-4458	9.7	9.84	1.02	0.02	0.31312	0.73483	0.33372	0.78766
hsa-miR-744-3p	12.95	13.2	1.02	0.03	0.37824	0.7857	0.33435	0.78766
hsa-miR-497-5p	13.93	14.36	1.03	0.04	0.47127	0.82618	0.33435	0.78766
hsa-miR-6786-3p	10.98	10.96	1	0	0.67371	0.89346	0.33362	0.78766
hsa-miR-642a-5p	9.94	9.92	1	0	0.47811	0.82993	0.33376	0.78766
hsa-miR-1277-3p	10.52	10.74	1.02	0.03	0.15633	0.62583	0.33633	0.78875
hsa-miR-323b-3p	8.96	9	1.01	0.01	0.39226	0.79172	0.33632	0.78875
hsa-miR-6720-5p	9.13	9.21	1.01	0.01	0.40594	0.80399	0.33596	0.78875
hsa-miR-4422	11.87	12.42	1.05	0.07	0.46023	0.82101	0.33606	0.78875
hsa-miR-155-3p	10.47	10.54	1.01	0.01	0.60871	0.87959	0.33635	0.78875
hsa-miR-15a-3p	20.6	22.34	1.08	0.12	0.46058	0.82101	0.33705	0.78935
hsa-miR-6842-3p	8.59	8.59	1	0	0.44166	0.8158	0.33723	0.78935
hsa-miR-519d-5p	9.26	9.16	0.99	-0.02	0.26027	0.69929	0.33841	0.79138
hsa-miR-1912	8.98	9.08	1.01	0.02	0.26126	0.69929	0.34003	0.79432
hsa-miR-4735-5p	9.35	9.27	0.99	-0.01	0.3633	0.76914	0.34029	0.79432
hsa-miR-199a-3p	37.62	55.35	1.47	0.56	0.15245	0.62583	0.34213	0.79715
hsa-miR-4716-5p	14.09	13.12	0.93	-0.1	0.3929	0.79172	0.34183	0.79715
hsa-miR-487b-5p	10.41	10.46	1	0.01	0.49932	0.83686	0.3425	0.79728
hsa-miR-2117	9.63	9.77	1.02	0.02	0.34277	0.75517	0.34324	0.79755
hsa-miR-6826-3p	11.09	11.04	1	-0.01	0.64629	0.88713	0.34314	0.79755
hsa-miR-515-3p	10.97	10.96	1	0	0.63255	0.88301	0.34375	0.79803
hsa-miR-888-3p	9.72	9.7	1	0	0.52822	0.84379	0.34424	0.79843
hsa-miR-4634	15.13	16.88	1.12	0.16	0.037074	0.49648	0.35132	0.79875
hsa-miR-510-5p	9.2	9.25	1.01	0.01	0.25489	0.69929	0.34986	0.79875
hsa-miR-3173-3p	9.71	9.85	1.01	0.02	0.27077	0.70717	0.3519	0.79875
hsa-miR-128-1-5p	11.84	11.91	1.01	0.01	0.30454	0.72675	0.34859	0.79875
hsa-miR-99a-5p	60	68.74	1.15	0.2	0.31987	0.73715	0.35066	0.79875
hsa-miR-5003-5p	12.58	13.11	1.04	0.06	0.38171	0.78705	0.3483	0.79875
hsa-miR-6837-5p	9.65	9.61	1	0	0.43756	0.8143	0.34602	0.79875
hsa-miR-1193	9.01	9.1	1.01	0.01	0.45846	0.82101	0.34923	0.79875
hsa-miR-6848-5p	9.43	9.45	1	0	0.49969	0.83686	0.35115	0.79875
hsa-miR-181b-2-3p	9.96	9.93	1	0	0.5521	0.85447	0.34868	0.79875
hsa-miR-4650-3p	9.24	9.27	1	0	0.68394	0.89772	0.34849	0.79875
hsa-miR-6499-3p	10.7	10.49	0.98	-0.03	0.65426	0.89346	0.3509	0.79875
hsa-miR-449b-5p	9.99	10	1	0	0.58688	0.86222	0.34842	0.79875
hsa-miR-3196	38.8	40.91	1.05	0.08	0.51874	0.8394	0.35012	0.79875
hsa-miR-654-5p	11.01	10.91	0.99	-0.01	0.49415	0.83307	0.34803	0.79875
hsa-miR-4756-5p	10.16	10.05	0.99	-0.02	0.47235	0.82694	0.34558	0.79875
hsa-miR-7705	9.41	9.25	0.98	-0.02	0.3636	0.76915	0.35165	0.79875
hsa-miR-3929	9.44	9.36	0.99	-0.01	0.29612	0.72466	0.34551	0.79875
hsa-miR-4517	9.28	9.16	0.99	-0.02	0.22531	0.66937	0.35085	0.79875
hsa-miR-590-3p	9.79	9.65	0.98	-0.02	0.21609	0.66099	0.35154	0.79875
hsa-miR-4795-5p	9.98	9.86	0.99	-0.02	0.20925	0.65822	0.35175	0.79875
hsa-miR-4798-3p	9.1	9.01	0.99	-0.01	0.18772	0.651	0.34716	0.79875
hsa-miR-4654	9.55	9.38	0.98	-0.03	0.15531	0.62583	0.34904	0.79875
hsa-miR-526b-3p	10.58	10.25	0.97	-0.05	0.099802	0.59798	0.34728	0.79875
hsa-miR-27b-3p	84.21	103.11	1.22	0.29	0.13906	0.62571	0.35423	0.79977
hsa-miR-146b-5p	55.35	78.32	1.41	0.5	0.17331	0.64325	0.3539	0.79977
hsa-miR-10b-5p	12.94	13.38	1.03	0.05	0.38298	0.78791	0.35331	0.79977
hsa-miR-514a-5p	8.94	8.94	1	0	0.45178	0.82101	0.35417	0.79977
hsa-miR-4699-3p	10.9	10.88	1	0	0.43516	0.81381	0.3539	0.79977
hsa-miR-4437	9.25	9.19	0.99	-0.01	0.37447	0.78239	0.35306	0.79977
hsa-miR-23a-5p	10.06	10.25	1.02	0.03	0.26176	0.69929	0.35488	0.79982
hsa-miR-4633-5p	12.3	12.38	1.01	0.01	0.54821	0.85216	0.35467	0.79982
hsa-miR-4694-5p	10.81	10.8	1	0	0.75713	0.92073	0.35584	0.80127
hsa-miR-6789-3p	10.4	10.35	1	-0.01	0.929	0.98315	0.35635	0.80172
hsa-miR-4521	11.83	12.12	1.02	0.03	0.26299	0.69929	0.35811	0.80212
hsa-miR-4434	8.41	8.51	1.01	0.02	0.29886	0.72466	0.35751	0.80212
hsa-miR-4999-3p	10.6	10.58	1	0	0.43242	0.81231	0.35801	0.80212
hsa-miR-1973	18.87	19.57	1.04	0.05	0.4567	0.82101	0.35807	0.80212
hsa-miR-134-5p	16.66	15.21	0.91	-0.13	0.13146	0.61844	0.35734	0.80212
hsa-miR-208a-5p	13.11	13.8	1.05	0.07	0.13057	0.61844	0.36004	0.80214
hsa-miR-204-5p	14.99	16.56	1.1	0.14	0.22001	0.66397	0.35953	0.80214
hsa-miR-3187-5p	9.2	9.19	1	0	0.52063	0.8394	0.36032	0.80214
hsa-miR-4262	9.69	9.76	1.01	0.01	0.56149	0.85576	0.35979	0.80214
hsa-miR-342-5p	216.33	208.54	0.96	-0.05	0.45	0.82049	0.36002	0.80214
hsa-miR-8058	10.06	9.95	0.99	-0.02	0.23688	0.6828	0.35904	0.80214
hsa-miR-3620-3p	16.66	16.09	0.97	-0.05	0.20092	0.65661	0.35994	0.80214
hsa-miR-1245a	9.77	9.69	0.99	-0.01	0.42158	0.80991	0.36064	0.80215
hsa-miR-542-3p	10.36	10.9	1.05	0.07	0.13296	0.61844	0.36377	0.80325
hsa-miR-3157-3p	10.98	10.91	0.99	-0.01	0.22001	0.66397	0.3645	0.80325
hsa-miR-4781-3p	10.14	10.52	1.04	0.05	0.22509	0.66937	0.36554	0.80325
hsa-miR-601	10.32	10.44	1.01	0.02	0.25006	0.69719	0.36297	0.80325
hsa-miR-5088-5p	29.81	31.36	1.05	0.07	0.29049	0.72311	0.36295	0.80325
hsa-miR-6738-5p	13.04	12.98	1	-0.01	0.38076	0.78705	0.36323	0.80325
hsa-miR-4796-3p	9.53	9.57	1	0.01	0.43894	0.8143	0.36552	0.80325
hsa-miR-4494	8.98	9.07	1.01	0.02	0.54125	0.84849	0.36473	0.80325
hsa-miR-3132	9.79	9.91	1.01	0.02	0.58568	0.86145	0.36491	0.80325
hsa-miR-4453	9.59	9.53	0.99	-0.01	0.73772	0.9166	0.36467	0.80325
hsa-miR-6842-5p	9.57	9.51	0.99	-0.01	0.48792	0.83303	0.36444	0.80325
hsa-miR-3940-3p	23.48	22.34	0.95	-0.07	0.48427	0.83139	0.36526	0.80325
hsa-miR-3925-3p	10.73	10.53	0.98	-0.03	0.25586	0.69929	0.36464	0.80325
hsa-miR-4467	9.66	9.55	0.99	-0.02	0.21308	0.65822	0.36496	0.80325
hsa-miR-3119	10.11	10.31	1.02	0.03	0.29477	0.72442	0.36627	0.80415
hsa-miR-2909	10.05	10.1	1.01	0.01	0.34277	0.75517	0.36816	0.80522
hsa-miR-128-3p	749.49	749.49	1	0	0.44544	0.81762	0.36833	0.80522
hsa-miR-1306-5p	20.44	20.44	1	0	0.56148	0.85576	0.36772	0.80522
hsa-miR-133a-5p	9.46	9.44	1	0	0.27819	0.71412	0.3677	0.80522
hsa-miR-6831-3p	10.8	10.43	0.97	-0.05	0.052389	0.53496	0.36751	0.80522
hsa-miR-6798-5p	10.33	10.41	1.01	0.01	0.21052	0.65822	0.37214	0.80656
hsa-miR-4632-5p	11.19	11.27	1.01	0.01	0.26549	0.69982	0.37306	0.80656
hsa-miR-7515	9.35	9.53	1.02	0.03	0.27587	0.71228	0.37046	0.80656
hsa-miR-7157-5p	10.28	10.55	1.03	0.04	0.28052	0.71412	0.37218	0.80656
hsa-miR-433-5p	10	10.01	1	0	0.35143	0.76044	0.37029	0.80656
hsa-miR-4503	9.21	9.22	1	0	0.38457	0.78927	0.3727	0.80656
hsa-miR-4664-5p	11.05	11.23	1.02	0.02	0.52063	0.8394	0.37114	0.80656
hsa-miR-548bb-5p	10.92	10.97	1	0.01	0.8668	0.9604	0.37148	0.80656
hsa-miR-26a-1-3p	13.18	13.67	1.04	0.05	0.81263	0.94091	0.3693	0.80656
hsa-miR-8082	9.5	9.41	0.99	-0.01	0.46378	0.82324	0.37095	0.80656
hsa-miR-302c-5p	9.09	9	0.99	-0.02	0.28891	0.72119	0.3729	0.80656
hsa-miR-18b-3p	12.94	12.68	0.98	-0.03	0.19165	0.65358	0.37131	0.80656
hsa-miR-647	10.44	10.2	0.98	-0.03	0.10772	0.60352	0.3712	0.80656
hsa-miR-382-3p	9.48	9.52	1	0.01	0.48246	0.83038	0.37371	0.80728
hsa-miR-211-5p	13.84	13.59	0.98	-0.03	0.35687	0.7638	0.37425	0.80776
hsa-miR-101-3p	437.86	557.4	1.27	0.35	0.15647	0.62583	0.3746	0.80778
hsa-miR-874-5p	10.93	11.31	1.03	0.05	0.26299	0.69929	0.3756	0.80778
hsa-miR-4774-3p	9.42	9.47	1.01	0.01	0.62717	0.88301	0.37616	0.80778
hsa-miR-4734	11.02	10.69	0.97	-0.04	0.30812	0.72923	0.37529	0.80778
hsa-miR-1825	29.05	27.19	0.94	-0.1	0.14268	0.62571	0.37574	0.80778
hsa-miR-515-5p	10.37	10.09	0.97	-0.04	0.13907	0.62571	0.37612	0.80778
hsa-miR-6858-5p	12.83	13.15	1.02	0.04	0.25488	0.69929	0.38019	0.80824
hsa-miR-1181	14.89	15.37	1.03	0.05	0.32816	0.7422	0.38051	0.80824
hsa-miR-6851-5p	9.54	9.68	1.01	0.02	0.35083	0.76044	0.38089	0.80824
hsa-miR-1537-3p	10.46	10.52	1.01	0.01	0.428	0.81231	0.3779	0.80824
hsa-miR-4648	10.34	10.27	0.99	-0.01	0.69338	0.90129	0.38113	0.80824
hsa-miR-6820-5p	19.33	21.28	1.1	0.14	0.60464	0.87619	0.37731	0.80824
hsa-miR-518c-5p	9.74	9.69	1	-0.01	0.556	0.85576	0.3785	0.80824
hsa-miR-4474-5p	9.8	9.77	1	0	0.47883	0.82993	0.37868	0.80824
hsa-miR-186-3p	10.84	10.61	0.98	-0.03	0.43242	0.81231	0.37976	0.80824
hsa-miR-572	15.05	12.58	0.84	-0.26	0.42023	0.80991	0.38089	0.80824
hsa-miR-5699-3p	10	9.93	0.99	-0.01	0.41322	0.80835	0.37699	0.80824
hsa-miR-6755-3p	10.56	10.51	1	-0.01	0.39258	0.79172	0.38003	0.80824
hsa-miR-1908-3p	22.54	22.14	0.98	-0.03	0.20174	0.65661	0.37988	0.80824
hsa-miR-4675	9.25	9.12	0.99	-0.02	0.17853	0.64841	0.38055	0.80824
hsa-miR-6891-3p	14.45	13.58	0.94	-0.09	0.09932	0.59798	0.37918	0.80824
hsa-miR-190a-3p	10.79	10.58	0.98	-0.03	0.08051	0.57329	0.38184	0.80906
hsa-miR-7109-5p	9.72	10	1.03	0.04	0.010202	0.40686	0.38461	0.80932
hsa-miR-6887-5p	11.48	11.59	1.01	0.01	0.29477	0.72442	0.38475	0.80932
hsa-miR-7846-3p	15.6	19.19	1.23	0.3	0.32158	0.73715	0.38412	0.80932
hsa-miR-495-3p	19.09	18.55	0.97	-0.04	0.51273	0.8394	0.38294	0.80932
hsa-miR-138-5p	9.39	9.36	1	0	0.99535	0.99849	0.38353	0.80932
hsa-miR-5197-3p	9.56	9.52	1	-0.01	0.661	0.89346	0.38481	0.80932
hsa-miR-3185	9.26	9.24	1	0	0.58608	0.86154	0.38411	0.80932
hsa-miR-4765	9.88	9.86	1	0	0.54434	0.85072	0.38453	0.80932
hsa-miR-550a-3p	1108.97	930.48	0.84	-0.25	0.46688	0.82415	0.38398	0.80932
hsa-miR-8084	9.58	9.71	1.01	0.02	0.25054	0.69719	0.38712	0.81075
hsa-miR-3607-3p	10.67	10.93	1.02	0.03	0.2972	0.72466	0.38719	0.81075
hsa-miR-544b	9.98	10.05	1.01	0.01	0.41822	0.80883	0.38627	0.81075
hsa-miR-2467-3p	9.48	9.5	1	0	0.53625	0.84638	0.38764	0.81075
hsa-miR-4720-3p	9.73	9.77	1	0.01	0.62841	0.88301	0.38728	0.81075
hsa-miR-548az-5p	10.12	10.11	1	0	0.61443	0.88204	0.38709	0.81075
hsa-miR-6824-3p	23.41	22.34	0.95	-0.07	0.15012	0.62583	0.38772	0.81075
hsa-miR-520a-3p	11.1	11.02	0.99	-0.01	0.46663	0.82415	0.38914	0.81305
hsa-miR-3191-5p	10.29	10.38	1.01	0.01	0.20862	0.65822	0.3896	0.81333
hsa-miR-519e-3p	10.85	10.94	1.01	0.01	0.27639	0.71228	0.39256	0.81381
hsa-miR-4451	9.63	9.82	1.02	0.03	0.27922	0.71412	0.39022	0.81381
hsa-miR-582-3p	9.5	9.58	1.01	0.01	0.38585	0.79062	0.39339	0.81381
hsa-miR-1290	14.91	15.72	1.05	0.08	0.5248	0.84379	0.39303	0.81381
hsa-miR-136-3p	10.29	10.36	1.01	0.01	0.52594	0.84379	0.39365	0.81381
hsa-miR-361-3p	645.01	625.24	0.97	-0.04	0.57719	0.86022	0.39054	0.81381
hsa-miR-548aa	14.45	14.27	0.99	-0.02	0.91004	0.97804	0.3909	0.81381
hsa-miR-5100	3493.6	4087.13	1.17	0.23	0.49077	0.83307	0.39222	0.81381
hsa-miR-3121-5p	11.46	11.46	1	0	0.48719	0.83303	0.39111	0.81381
hsa-miR-1302	10.19	10.04	0.99	-0.02	0.41755	0.80877	0.39174	0.81381
hsa-miR-4307	10.97	10.68	0.97	-0.04	0.2945	0.72442	0.39334	0.81381
hsa-miR-6745	9.48	9.23	0.97	-0.04	0.16859	0.64017	0.39355	0.81381
hsa-miR-4775	10.36	10.15	0.98	-0.03	0.083584	0.57329	0.39473	0.81537
hsa-miR-147b	9.68	9.76	1.01	0.01	0.47307	0.82706	0.39585	0.81702
hsa-miR-4786-5p	9.14	9.1	1	-0.01	0.5008	0.83762	0.39827	0.81925
hsa-miR-4423-3p	9.54	9.52	1	0	0.50525	0.83793	0.39813	0.81925
hsa-miR-6846-5p	11.33	11.4	1.01	0.01	0.58008	0.86022	0.39773	0.81925
hsa-miR-1271-3p	9.12	9.1	1	0	0.4099	0.80682	0.39853	0.81925
hsa-miR-4515	41.2	36.94	0.9	-0.16	0.37194	0.78037	0.39854	0.81925
hsa-miR-154-3p	10.56	10.44	0.99	-0.02	0.57451	0.85991	0.39924	0.82004
hsa-miR-33a-3p	10.1	10.1	1	0	0.62182	0.88301	0.39966	0.82024
hsa-miR-4483	9.71	9.79	1.01	0.01	0.21159	0.65822	0.40209	0.82202
hsa-miR-3605-5p	10.55	10.48	0.99	-0.01	0.37447	0.78239	0.40264	0.82202
hsa-miR-6788-5p	10.13	10.2	1.01	0.01	0.39874	0.79717	0.40278	0.82202
hsa-miR-3163	16.22	16.52	1.02	0.03	0.6392	0.88301	0.40256	0.82202
hsa-miR-5002-3p	10.24	10.28	1	0.01	0.72284	0.91304	0.4011	0.82202
hsa-miR-181b-5p	34.15	31.51	0.92	-0.12	0.64044	0.88301	0.40163	0.82202
hsa-miR-6734-3p	10.23	10.1	0.99	-0.02	0.24815	0.69622	0.4021	0.82202
hsa-miR-216b-5p	8.8	8.73	0.99	-0.01	0.63794	0.88301	0.40325	0.82231
hsa-miR-6808-5p	13.61	14.34	1.05	0.07	0.43072	0.81231	0.40379	0.82275
hsa-miR-4671-3p	10.35	10.37	1	0	0.71369	0.91189	0.40491	0.82437
hsa-miR-8079	9.94	9.86	0.99	-0.01	0.41621	0.80864	0.40564	0.82519
hsa-miR-6892-5p	9.3	9.53	1.02	0.03	0.17647	0.64712	0.40721	0.82583
hsa-miR-6512-3p	10.19	10.22	1	0	0.43242	0.81231	0.40656	0.82583
hsa-miR-5787	36.52	41.2	1.13	0.17	0.45493	0.82101	0.40718	0.82583
hsa-miR-376c-3p	13.91	15.18	1.09	0.13	0.67158	0.89346	0.40724	0.82583
hsa-miR-6085	184.78	139.64	0.76	-0.4	0.48572	0.83205	0.40763	0.82595
hsa-miR-4647	9.7	9.85	1.01	0.02	0.085156	0.57539	0.41041	0.82851
hsa-miR-6808-3p	9.43	9.51	1.01	0.01	0.23366	0.6828	0.41114	0.82851
hsa-miR-6134	10.04	10.3	1.03	0.04	0.33629	0.75061	0.41094	0.82851
hsa-miR-19b-3p	20992	22991.1	1.1	0.13	0.36954	0.77655	0.41024	0.82851
hsa-miR-6748-5p	9.07	9.02	0.99	-0.01	0.45917	0.82101	0.40948	0.82851
hsa-miR-188-5p	21.52	21.22	0.99	-0.02	0.60057	0.87378	0.40976	0.82851
hsa-miR-3144-3p	10.26	10.31	1	0.01	0.45882	0.82101	0.41122	0.82851
hsa-miR-4537	9.2	8.97	0.97	-0.04	0.029615	0.47834	0.41149	0.82851
hsa-miR-4804-5p	9.14	9.14	1	0	0.41621	0.80864	0.41224	0.82895
hsa-miR-4688	9.91	10	1.01	0.01	0.43619	0.8143	0.41262	0.82895
hsa-miR-615-3p	10.67	10.64	1	0	0.58048	0.86022	0.41269	0.82895
hsa-miR-3619-3p	10.13	10.27	1.01	0.02	0.10345	0.59798	0.41991	0.829
hsa-miR-4710	10.03	10.12	1.01	0.01	0.28732	0.72014	0.42265	0.829
hsa-miR-4506	10.43	10.65	1.02	0.03	0.30729	0.72844	0.42581	0.829
hsa-miR-2277-3p	10.14	10.4	1.03	0.04	0.31117	0.73172	0.42319	0.829
hsa-miR-3610	10.03	10.2	1.02	0.02	0.33047	0.74349	0.42442	0.829
hsa-miR-181c-3p	12.47	13.06	1.05	0.07	0.33688	0.75061	0.42439	0.829
hsa-miR-1243	9.75	9.81	1.01	0.01	0.38203	0.78705	0.41641	0.829
hsa-miR-3612	9.11	9.16	1.01	0.01	0.42664	0.81097	0.42601	0.829
hsa-miR-921	9.32	9.45	1.01	0.02	0.43276	0.81231	0.42126	0.829
hsa-miR-6748-3p	10.17	10.3	1.01	0.02	0.44412	0.81762	0.42386	0.829
hsa-miR-2681-5p	10.29	10.39	1.01	0.01	0.46913	0.82469	0.41972	0.829
hsa-miR-6742-3p	10.16	10.21	1	0.01	0.4702	0.8255	0.42319	0.829
hsa-miR-7706	9.14	9.21	1.01	0.01	0.47956	0.82993	0.41613	0.829
hsa-miR-301b-3p	10.18	10.79	1.06	0.08	0.49195	0.83307	0.41942	0.829
hsa-miR-4760-5p	9.38	9.44	1.01	0.01	0.49563	0.83389	0.417	0.829
hsa-miR-8073	9.37	9.43	1.01	0.01	0.51273	0.8394	0.42605	0.829
hsa-miR-375	9.26	9.23	1	0	0.63214	0.88301	0.42154	0.829
hsa-miR-6129	9.86	10.07	1.02	0.03	0.73158	0.91611	0.42461	0.829
hsa-miR-7-1-3p	63.06	52.36	0.83	-0.27	0.73508	0.91625	0.42495	0.829
hsa-miR-4743-5p	10.17	10.17	1	0	0.85719	0.95497	0.41739	0.829
hsa-miR-4433a-3p	21.34	21.95	1.03	0.04	0.86496	0.95986	0.42375	0.829
hsa-miR-553	10.22	10.21	1	0	0.89851	0.97253	0.42486	0.829
hsa-miR-3135b	71.12	65.13	0.92	-0.13	0.78788	0.93073	0.42025	0.829
hsa-miR-4293	8.9	8.93	1	0.01	0.77536	0.92441	0.42221	0.829
hsa-miR-6837-3p	9.41	9.36	0.99	-0.01	0.70762	0.90959	0.41749	0.829
hsa-miR-6799-5p	20.13	19.92	0.99	-0.02	0.6908	0.89931	0.41962	0.829
hsa-miR-8066	10.04	10.01	1	0	0.67669	0.89346	0.41705	0.829
hsa-miR-557	13.56	13.41	0.99	-0.02	0.62717	0.88301	0.41541	0.829
hsa-miR-4529-5p	9.36	9.31	0.99	-0.01	0.62635	0.88301	0.41949	0.829
hsa-miR-4656	15.26	14.07	0.92	-0.12	0.57928	0.86022	0.41713	0.829
hsa-miR-1261	9.69	9.66	1	0	0.56699	0.85934	0.4257	0.829
hsa-miR-31-3p	10.02	9.97	0.99	-0.01	0.5486	0.85216	0.42245	0.829
hsa-miR-6850-5p	18.51	17.06	0.92	-0.12	0.38808	0.79172	0.4227	0.829
hsa-miR-6822-5p	9.52	9.44	0.99	-0.01	0.35083	0.76044	0.41765	0.829
hsa-miR-4480	10.11	10.04	0.99	-0.01	0.30072	0.72639	0.42154	0.829
hsa-miR-877-5p	9.33	9.13	0.98	-0.03	0.24815	0.69622	0.41321	0.829
hsa-miR-1282	10.7	10.52	0.98	-0.02	0.22023	0.66397	0.41477	0.829
hsa-miR-6089	1149.7	962.34	0.84	-0.26	0.21474	0.66028	0.41351	0.829
hsa-miR-4536-3p	10.46	10.4	0.99	-0.01	0.20195	0.65661	0.42557	0.829
hsa-miR-5004-3p	9.4	9.32	0.99	-0.01	0.18578	0.651	0.42035	0.829
hsa-miR-149-3p	9.3	9.1	0.98	-0.03	0.067534	0.56174	0.42227	0.829
hsa-miR-587	9.14	9.14	1	0	0.55913	0.85576	0.42683	0.82904
hsa-miR-3943	10.33	10.29	1	0	0.485	0.83139	0.42685	0.82904
hsa-miR-27a-5p	9.17	9.08	0.99	-0.02	0.42393	0.81005	0.42704	0.82904
hsa-miR-711	9.33	9.49	1.02	0.02	0.24013	0.68389	0.43041	0.82943
hsa-miR-371a-5p	11.16	11.58	1.04	0.05	0.36115	0.7665	0.43152	0.82943
hsa-miR-3689f	9.67	9.7	1	0	0.42495	0.81017	0.43152	0.82943
hsa-miR-34a-5p	19.42	21.7	1.12	0.16	0.43894	0.8143	0.43036	0.82943
hsa-miR-938	8.98	8.97	1	0	0.44239	0.81654	0.43213	0.82943
hsa-miR-627-5p	57.51	83.22	1.45	0.53	0.46519	0.82402	0.43209	0.82943
hsa-miR-4762-3p	9.7	9.81	1.01	0.02	0.51573	0.8394	0.42947	0.82943
hsa-miR-5010-5p	13.65	13.49	0.99	-0.02	0.77849	0.92511	0.4292	0.82943
hsa-miR-548t-5p	10.01	9.86	0.99	-0.02	0.53625	0.84638	0.43148	0.82943
hsa-miR-3689a-3p	9.57	9.47	0.99	-0.02	0.44343	0.81762	0.42944	0.82943
hsa-miR-6788-3p	10.29	10.26	1	0	0.43619	0.8143	0.42828	0.82943
hsa-miR-4803	9.71	9.61	0.99	-0.02	0.42259	0.80991	0.42893	0.82943
hsa-miR-7159-3p	9.8	9.72	0.99	-0.01	0.42259	0.80991	0.43045	0.82943
hsa-miR-4777-5p	9.74	9.8	1.01	0.01	0.42191	0.80991	0.429	0.82943
hsa-miR-6873-3p	11.74	11.14	0.95	-0.08	0.055137	0.54004	0.43184	0.82943
hsa-miR-6760-5p	9.81	10.34	1.05	0.08	0.28443	0.71783	0.43368	0.82991
hsa-miR-5189-3p	31.96	26.46	0.83	-0.27	0.48282	0.83044	0.43332	0.82991
hsa-miR-548ae-3p	11.42	11.23	0.98	-0.02	0.42596	0.81089	0.43342	0.82991
hsa-miR-7162-5p	10.11	9.98	0.99	-0.02	0.27485	0.71228	0.43359	0.82991
hsa-miR-485-5p	9.64	9.73	1.01	0.01	0.3407	0.75517	0.43408	0.83005
hsa-miR-34c-3p	9.6	9.75	1.02	0.02	0.30208	0.72639	0.43754	0.83046
hsa-miR-1284	10.15	10.3	1.02	0.02	0.31818	0.73715	0.43738	0.83046
hsa-miR-6764-5p	10.06	10.23	1.02	0.02	0.34188	0.75517	0.43633	0.83046
hsa-miR-663a	12.98	13.18	1.02	0.02	0.34604	0.75909	0.43702	0.83046
hsa-miR-585-5p	9.62	9.62	1	0	0.78475	0.92971	0.43551	0.83046
hsa-miR-5586-5p	10.07	10.01	0.99	-0.01	0.43516	0.81381	0.4365	0.83046
hsa-miR-3169	8.93	8.86	0.99	-0.01	0.40265	0.80185	0.43742	0.83046
hsa-miR-600	9.34	9.36	1	0	0.3913	0.79172	0.43543	0.83046
hsa-miR-498	10.64	10.57	0.99	-0.01	0.32672	0.7422	0.43744	0.83046
hsa-miR-4526	8.92	8.74	0.98	-0.03	0.10149	0.59798	0.43625	0.83046
hsa-miR-3942-5p	10.12	10.22	1.01	0.01	0.41621	0.80864	0.43868	0.83094
hsa-miR-6131	100.54	100.54	1	0	0.81896	0.94091	0.43813	0.83094
hsa-miR-767-5p	9.61	9.41	0.98	-0.03	0.31117	0.73172	0.43878	0.83094
hsa-miR-1208	9.77	9.91	1.01	0.02	0.34963	0.76044	0.43932	0.83135
hsa-miR-3124-5p	10.31	10.87	1.05	0.08	0.27077	0.70717	0.44751	0.83142
hsa-miR-4651	12.81	13.75	1.07	0.1	0.27664	0.71228	0.44508	0.83142
hsa-miR-17-3p	170.17	216.33	1.27	0.35	0.2873	0.72014	0.44569	0.83142
hsa-miR-612	10.01	10.16	1.01	0.02	0.2937	0.72442	0.4465	0.83142
hsa-miR-4535	10.41	10.59	1.02	0.03	0.30427	0.72675	0.44254	0.83142
hsa-miR-365b-5p	9.23	9.37	1.02	0.02	0.34813	0.76044	0.44741	0.83142
hsa-miR-3692-3p	9.11	9.25	1.02	0.02	0.44794	0.81909	0.44254	0.83142
hsa-miR-492	10.2	10.24	1	0	0.47451	0.82843	0.44623	0.83142
hsa-miR-6758-3p	9.66	9.75	1.01	0.01	0.51686	0.8394	0.44279	0.83142
hsa-miR-421	15.26	15.16	0.99	-0.01	0.5267	0.84379	0.44668	0.83142
hsa-miR-1236-5p	13.49	12.98	0.96	-0.06	0.54666	0.85216	0.44466	0.83142
hsa-miR-410-3p	11.52	12.01	1.04	0.06	0.55171	0.85447	0.44012	0.83142
hsa-miR-219b-5p	11.84	11.86	1	0	0.5662	0.85934	0.44149	0.83142
hsa-miR-671-3p	12.1	12.25	1.01	0.02	0.58248	0.86022	0.44683	0.83142
hsa-miR-1271-5p	32.42	31.36	0.97	-0.05	0.64378	0.88474	0.44234	0.83142
hsa-miR-4470	9.91	9.99	1.01	0.01	0.6442	0.88474	0.44093	0.83142
hsa-miR-3176	13.43	13.06	0.97	-0.04	0.76734	0.92175	0.44356	0.83142
hsa-miR-7114-5p	87.48	82.24	0.94	-0.09	0.7527	0.92073	0.44457	0.83142
hsa-miR-323b-5p	9.65	9.58	0.99	-0.01	0.62883	0.88301	0.44728	0.83142
hsa-miR-129-5p	9.93	9.84	0.99	-0.01	0.49563	0.83389	0.44421	0.83142
hsa-miR-548ao-5p	9.83	9.72	0.99	-0.02	0.49085	0.83307	0.44231	0.83142
hsa-miR-8074	9.85	9.72	0.99	-0.02	0.33952	0.75517	0.44425	0.83142
hsa-miR-4662a-5p	10.46	10.37	0.99	-0.01	0.14686	0.62583	0.44372	0.83142
hsa-miR-3960	901.66	749.49	0.83	-0.27	0.144	0.62571	0.44575	0.83142
hsa-miR-302d-5p	8.9	8.78	0.99	-0.02	0.078313	0.57329	0.43992	0.83142
hsa-miR-6877-3p	15.16	14.38	0.95	-0.08	0.091791	0.59234	0.44804	0.8318
hsa-miR-4738-3p	10.22	10.3	1.01	0.01	0.42023	0.80991	0.44837	0.83181
hsa-miR-548s	9.86	9.89	1	0	0.48464	0.83139	0.44895	0.83228
hsa-miR-6500-3p	9.55	9.79	1.03	0.04	0.10557	0.59798	0.44931	0.83233
hsa-miR-6505-5p	10.01	9.84	0.98	-0.02	0.40561	0.80397	0.44972	0.83249
hsa-miR-8052	9.15	9.18	1	0.01	0.3795	0.78646	0.45164	0.83484
hsa-miR-125a-5p	178.7	184.78	1.03	0.05	0.51045	0.8394	0.45134	0.83484
hsa-miR-4524b-5p	9.95	9.94	1	0	0.58848	0.86305	0.45222	0.8353
hsa-miR-6083	9.93	10.04	1.01	0.02	0.45389	0.82101	0.45278	0.83573
hsa-miR-659-5p	10.71	11.52	1.08	0.11	0.32932	0.7422	0.4559	0.83737
hsa-miR-3925-5p	9.49	9.53	1	0.01	0.39033	0.79172	0.45527	0.83737
hsa-miR-629-5p	79.31	89.71	1.13	0.18	0.45177	0.82101	0.45437	0.83737
hsa-miR-6872-5p	10.3	10.3	1	0	0.75492	0.92073	0.45541	0.83737
hsa-miR-4665-5p	13.36	13.03	0.97	-0.04	0.66565	0.89346	0.45477	0.83737
hsa-miR-5586-3p	9.22	9.21	1	0	0.66438	0.89346	0.45511	0.83737
hsa-miR-608	9.41	9.25	0.98	-0.03	0.31173	0.73235	0.45597	0.83737
hsa-miR-1303	10.35	10.21	0.99	-0.02	0.45319	0.82101	0.45671	0.83753
hsa-miR-617	11.5	11.02	0.96	-0.06	0.081728	0.57329	0.45646	0.83753
hsa-miR-6865-5p	9.99	10.12	1.01	0.02	0.24176	0.68702	0.45841	0.83796
hsa-miR-4663	9.28	9.3	1	0	0.46591	0.82415	0.45874	0.83796
hsa-miR-3074-3p	11.12	11.1	1	0	0.86863	0.961	0.45809	0.83796
hsa-miR-337-3p	19.09	19.42	1.02	0.02	0.90082	0.9742	0.45786	0.83796
hsa-miR-486-3p	9.86	9.76	0.99	-0.02	0.96841	0.99616	0.4576	0.83796
hsa-miR-2681-3p	9.37	9.35	1	0	0.92715	0.98315	0.45951	0.83796
hsa-miR-4794	9.79	9.74	0.99	-0.01	0.51535	0.8394	0.45927	0.83796
hsa-miR-6754-5p	10.24	10.07	0.98	-0.02	0.22067	0.66397	0.45958	0.83796
hsa-miR-3140-5p	10.1	10.26	1.02	0.02	0.43174	0.81231	0.46045	0.83816
hsa-miR-6816-5p	9.42	9.48	1.01	0.01	0.47992	0.82993	0.46118	0.83816
hsa-miR-3189-5p	9.36	9.46	1.01	0.02	0.48064	0.83006	0.46133	0.83816
hsa-miR-1249-3p	25.5	24.44	0.96	-0.06	0.67583	0.89346	0.46014	0.83816
hsa-miR-4672	51.48	48.19	0.94	-0.1	0.1772	0.64712	0.4613	0.83816
hsa-miR-192-5p	3004.88	2743.72	0.91	-0.13	0.71187	0.91189	0.46221	0.83887
hsa-miR-3622a-3p	11.56	11.67	1.01	0.01	0.75891	0.92117	0.46238	0.83887
hsa-miR-20a-3p	15.05	17.1	1.14	0.18	0.21631	0.66099	0.46372	0.83891
hsa-miR-4322	9.43	9.56	1.01	0.02	0.55366	0.8548	0.46471	0.83891
hsa-miR-7641	3158.97	3334.07	1.06	0.08	0.63913	0.88301	0.46428	0.83891
hsa-miR-5008-5p	9.78	9.8	1	0	0.65552	0.89346	0.46449	0.83891
hsa-miR-641	12.15	12.6	1.04	0.05	0.74476	0.91858	0.46325	0.83891
hsa-miR-190b	10.16	10.06	0.99	-0.01	0.58208	0.86022	0.46401	0.83891
hsa-miR-4649-3p	32.58	30.08	0.92	-0.12	0.052807	0.53496	0.46327	0.83891
hsa-miR-1249-5p	13.59	12.75	0.94	-0.09	0.19284	0.65367	0.46513	0.83907
hsa-miR-4657	10.02	9.99	1	0	0.72284	0.91304	0.46663	0.8406
hsa-miR-548ap-3p	10.24	10.26	1	0	0.50339	0.83793	0.46634	0.8406
hsa-miR-660-3p	19.28	21.64	1.12	0.17	0.47271	0.82699	0.46763	0.8412
hsa-miR-3920	11.11	10.98	0.99	-0.02	0.1577	0.62583	0.46756	0.8412
hsa-miR-8067	9.87	9.96	1.01	0.01	0.36669	0.77247	0.46849	0.84141
hsa-miR-1236-3p	10.37	10.46	1.01	0.01	0.40037	0.79792	0.46873	0.84141
hsa-miR-3195	54.83	63.73	1.16	0.22	0.41553	0.80864	0.46863	0.84141
hsa-miR-5006-5p	29.81	24.87	0.83	-0.26	0.26324	0.69929	0.46998	0.84306
hsa-miR-202-3p	11.16	11.51	1.03	0.04	0.099682	0.59798	0.47544	0.84325
hsa-miR-98-5p	77.27	101.88	1.32	0.4	0.27229	0.70967	0.47065	0.84325
hsa-miR-607	10.36	10.44	1.01	0.01	0.35083	0.76044	0.4752	0.84325
hsa-miR-630	11.24	11.17	0.99	-0.01	0.43379	0.81304	0.47502	0.84325
hsa-miR-146a-3p	10.35	10.42	1.01	0.01	0.5101	0.8394	0.47153	0.84325
hsa-miR-3605-3p	16.88	16.88	1	0	0.66861	0.89346	0.47494	0.84325
hsa-miR-7151-3p	9.62	9.63	1	0	0.69855	0.90523	0.47246	0.84325
hsa-miR-3152-3p	9.96	10.34	1.04	0.05	0.80226	0.93677	0.47373	0.84325
hsa-miR-182-3p	10.22	10.17	1	-0.01	0.84988	0.95177	0.47413	0.84325
hsa-miR-218-2-3p	9.32	9.32	1	0	0.89298	0.97108	0.47252	0.84325
hsa-miR-1294	10.99	10.93	0.99	-0.01	0.60383	0.87552	0.47418	0.84325
hsa-miR-30d-5p	3873.28	3678.31	0.95	-0.07	0.50879	0.8394	0.47301	0.84325
hsa-miR-4746-3p	23.24	22.01	0.95	-0.08	0.44585	0.81762	0.47343	0.84325
hsa-miR-432-5p	12.13	11.46	0.94	-0.08	0.41722	0.80873	0.47489	0.84325
hsa-miR-5705	9.44	9.36	0.99	-0.01	0.35718	0.76381	0.47571	0.84325
hsa-miR-5582-3p	10.02	9.75	0.97	-0.04	0.30537	0.72675	0.4715	0.84325
hsa-miR-510-3p	9.34	9.27	0.99	-0.01	0.25708	0.69929	0.47387	0.84325
hsa-miR-575	36.1	37.84	1.05	0.07	0.56738	0.85934	0.47644	0.84395
hsa-miR-4442	110.06	105.79	0.96	-0.06	0.57289	0.85991	0.47706	0.84446
hsa-miR-942-3p	19.47	19.28	0.99	-0.01	0.39001	0.79172	0.47911	0.84575
hsa-miR-3662	9.43	9.45	1	0	0.56818	0.85952	0.4784	0.84575
hsa-miR-499b-5p	9.82	9.82	1	0	0.66607	0.89346	0.47907	0.84575
hsa-miR-302d-3p	10.24	10.16	0.99	-0.01	0.35566	0.76377	0.47885	0.84575
hsa-miR-6860	10.04	10.28	1.02	0.03	0.68395	0.89772	0.47961	0.84596
hsa-miR-585-3p	9.78	9.81	1	0	0.76734	0.92175	0.4799	0.84596
hsa-miR-6833-5p	12.78	13.07	1.02	0.03	0.30208	0.72639	0.48096	0.84725
hsa-miR-759	9.58	9.6	1	0	0.53971	0.84781	0.48248	0.84736
hsa-miR-1247-5p	9.96	9.92	1	0	0.71848	0.91189	0.48235	0.84736
hsa-miR-548e-5p	9.28	9.3	1	0	0.6392	0.88301	0.48335	0.84736
hsa-miR-6834-5p	9.61	9.59	1	0	0.628	0.88301	0.48303	0.84736
hsa-miR-558	9.65	9.57	0.99	-0.01	0.58128	0.86022	0.48311	0.84736
hsa-miR-1-5p	11.23	11.1	0.99	-0.02	0.56188	0.85576	0.48183	0.84736
hsa-miR-6078	9.3	9.27	1	0	0.39907	0.79719	0.48282	0.84736
hsa-miR-150-3p	13.58	14.01	1.03	0.05	0.35445	0.76373	0.4843	0.84741
hsa-miR-2114-5p	9.33	9.37	1	0.01	0.5401	0.84781	0.48504	0.84741
hsa-miR-661	9.68	9.79	1.01	0.02	0.5521	0.85447	0.48451	0.84741
hsa-miR-550b-3p	10.44	10.45	1	0	0.57213	0.85991	0.48375	0.84741
hsa-miR-4272	9.55	9.58	1	0	0.67626	0.89346	0.48484	0.84741
hsa-miR-379-3p	9.96	9.88	0.99	-0.01	0.5101	0.8394	0.4859	0.84833
hsa-miR-941	8.51	8.51	1	0	0.5681	0.85952	0.48659	0.84894
hsa-miR-4685-3p	11.92	11.88	1	0	0.51912	0.8394	0.48772	0.85034
hsa-miR-887-3p	10.01	10.15	1.01	0.02	0.13752	0.62571	0.48825	0.85069
hsa-miR-4698	18.78	19.14	1.02	0.03	0.67498	0.89346	0.48905	0.85148
hsa-miR-3657	10.48	10.42	0.99	-0.01	0.62305	0.88301	0.48938	0.85148
hsa-miR-32-5p	10.45	10.65	1.02	0.03	0.27639	0.71228	0.49091	0.85182
hsa-miR-4646-5p	12.2	12.25	1	0.01	0.45284	0.82101	0.4907	0.85182
hsa-miR-615-5p	9.62	9.55	0.99	-0.01	0.57531	0.86022	0.49053	0.85182
hsa-miR-200a-3p	9.77	9.58	0.98	-0.03	0.15959	0.62583	0.49001	0.85182
hsa-miR-376a-3p	16.52	18.24	1.1	0.14	0.64212	0.88425	0.49237	0.85291
hsa-miR-933	15.32	15.21	0.99	-0.01	0.71804	0.91189	0.49254	0.85291
hsa-miR-217	8.87	8.84	1	-0.01	0.26398	0.69929	0.4922	0.85291
hsa-miR-6839-5p	9.91	9.74	0.98	-0.02	0.3407	0.75517	0.49372	0.85437
hsa-miR-125b-5p	273.39	247.64	0.91	-0.14	0.63378	0.88301	0.49444	0.85482
hsa-miR-6798-3p	15.63	15.32	0.98	-0.03	0.327	0.7422	0.49465	0.85482
hsa-miR-3934-5p	12.53	12.44	0.99	-0.01	0.66395	0.89346	0.49617	0.85687
hsa-miR-431-5p	11.5	11.85	1.03	0.04	0.30564	0.72675	0.49938	0.85782
hsa-miR-3689d	9.56	9.63	1.01	0.01	0.35023	0.76044	0.49928	0.85782
hsa-miR-491-5p	10.26	10.39	1.01	0.02	0.58248	0.86022	0.49941	0.85782
hsa-miR-513a-5p	27.29	22.68	0.83	-0.27	0.99721	0.99932	0.49936	0.85782
hsa-miR-5692a	9.09	9.07	1	0	0.5146	0.8394	0.49926	0.85782
hsa-miR-6774-5p	10.09	9.83	0.97	-0.04	0.2385	0.6828	0.4976	0.85782
hsa-miR-4790-5p	10.08	9.98	0.99	-0.01	0.20072	0.65661	0.49788	0.85782
hsa-miR-4516	1238.3	1149.7	0.93	-0.11	0.10534	0.59798	0.49802	0.85782
hsa-miR-7162-3p	9.66	9.75	1.01	0.01	0.22001	0.66397	0.50005	0.85832
hsa-miR-2277-5p	9.35	9.5	1.02	0.02	0.25732	0.69929	0.50054	0.85832
hsa-miR-372-3p	9.75	9.8	1.01	0.01	0.42664	0.81097	0.50233	0.85832
hsa-miR-125a-3p	23.02	24.11	1.05	0.07	0.53817	0.84781	0.50322	0.85832
hsa-miR-621	9.41	9.38	1	-0.01	0.61443	0.88204	0.50227	0.85832
hsa-miR-6810-5p	9.39	9.41	1	0	0.66904	0.89346	0.50198	0.85832
hsa-miR-3065-3p	9.59	9.55	1	-0.01	0.53817	0.84781	0.50341	0.85832
hsa-miR-4724-3p	10.41	10.34	0.99	-0.01	0.51837	0.8394	0.50341	0.85832
hsa-miR-548ax	9.7	9.52	0.98	-0.03	0.38394	0.7886	0.50223	0.85832
hsa-miR-662	10.22	9.93	0.97	-0.04	0.30619	0.72738	0.50306	0.85832
hsa-miR-4774-5p	9.98	9.79	0.98	-0.03	0.15718	0.62583	0.50298	0.85832
hsa-miR-3659	9.89	10.06	1.02	0.03	0.25271	0.69929	0.50518	0.85981
hsa-miR-5194	38.55	38.32	0.99	-0.01	0.75846	0.92107	0.50529	0.85981
hsa-miR-331-3p	9357.82	8147.08	0.87	-0.2	0.86945	0.96107	0.50517	0.85981
hsa-miR-4667-5p	11.55	11.99	1.04	0.05	0.10938	0.60552	0.50733	0.86021
hsa-miR-3144-5p	9.1	9.16	1.01	0.01	0.40037	0.79792	0.50682	0.86021
hsa-miR-652-5p	13.14	13.5	1.03	0.04	0.66057	0.89346	0.50672	0.86021
hsa-miR-130b-5p	17.9	17.77	0.99	-0.01	0.66184	0.89346	0.50716	0.86021
hsa-miR-6854-3p	9.98	9.98	1	0	0.83439	0.94569	0.50692	0.86021
hsa-miR-632	9.9	9.78	0.99	-0.02	0.51423	0.8394	0.50789	0.86021
hsa-miR-539-5p	10.97	10.97	1	0	0.36576	0.77243	0.50783	0.86021
hsa-miR-196a-3p	9.57	9.67	1.01	0.02	0.43791	0.8143	0.50982	0.86222
hsa-miR-6862-5p	9.61	9.67	1.01	0.01	0.53395	0.84597	0.51098	0.86222
hsa-miR-361-5p	319.13	319.13	1	0	0.55909	0.85576	0.51169	0.86222
hsa-miR-4707-3p	26.36	26.98	1.02	0.03	0.74212	0.91784	0.51024	0.86222
hsa-miR-6717-5p	103.11	107.22	1.04	0.06	0.98374	0.99704	0.51064	0.86222
hsa-miR-6879-5p	201.04	191.25	0.95	-0.07	0.77267	0.92295	0.51178	0.86222
hsa-miR-6126	35.89	35.08	0.98	-0.03	0.57848	0.86022	0.50977	0.86222
hsa-miR-1260b	167.14	133.52	0.8	-0.32	0.23001	0.67851	0.51137	0.86222
hsa-miR-6512-5p	25.31	26.67	1.05	0.08	0.63421	0.88301	0.51284	0.86342
hsa-miR-1295b-3p	9.52	9.45	0.99	-0.01	0.63629	0.88301	0.51337	0.86375
hsa-miR-6776-5p	9.67	9.82	1.02	0.02	0.31006	0.73113	0.51393	0.86412
hsa-miR-4514	10.42	10.42	1	0	0.77046	0.92289	0.51521	0.8657
hsa-miR-1301-5p	9.84	9.91	1.01	0.01	0.25513	0.69929	0.52158	0.86722
hsa-miR-6757-5p	19.87	20.55	1.03	0.05	0.39516	0.7937	0.52088	0.86722
hsa-miR-3691-5p	9.46	9.54	1.01	0.01	0.46663	0.82415	0.51831	0.86722
hsa-miR-4639-5p	9.65	9.86	1.02	0.03	0.47667	0.82937	0.5179	0.86722
hsa-miR-514b-5p	10.33	10.39	1.01	0.01	0.485	0.83139	0.52291	0.86722
hsa-miR-6778-5p	12.19	12.59	1.03	0.05	0.63504	0.88301	0.52105	0.86722
hsa-miR-6795-5p	9.7	9.72	1	0	0.66904	0.89346	0.51762	0.86722
hsa-miR-4638-3p	8.92	8.87	0.99	-0.01	0.70589	0.9092	0.5227	0.86722
hsa-miR-604	9.81	9.8	1	0	0.72852	0.91432	0.52261	0.86722
hsa-miR-4504	9.44	9.5	1.01	0.01	0.74873	0.91977	0.5209	0.86722
hsa-miR-6793-3p	11.32	11.4	1.01	0.01	0.86771	0.9604	0.52008	0.86722
hsa-miR-3591-5p	9.52	9.51	1	0	0.85307	0.95247	0.5201	0.86722
hsa-miR-548am-3p	9.81	9.79	1	0	0.75581	0.92073	0.51776	0.86722
hsa-miR-3200-3p	36.52	35.68	0.98	-0.03	0.61197	0.88131	0.52221	0.86722
hsa-miR-551a	10.34	10.27	0.99	-0.01	0.57412	0.85991	0.52175	0.86722
hsa-miR-4789-3p	9.83	9.77	0.99	-0.01	0.5116	0.8394	0.52079	0.86722
hsa-miR-93-5p	2877.07	2743.72	0.95	-0.07	0.46574	0.82415	0.52093	0.86722
hsa-miR-4294	9.77	9.6	0.98	-0.02	0.34248	0.75517	0.52127	0.86722
hsa-miR-5590-5p	10.47	10.41	0.99	-0.01	0.33717	0.75061	0.51966	0.86722
hsa-miR-6791-3p	9.19	9.01	0.98	-0.03	0.12705	0.61844	0.5183	0.86722
hsa-miR-24-2-5p	8.92	9	1.01	0.01	0.52366	0.84321	0.52376	0.86749
hsa-miR-5703	10.67	10.36	0.97	-0.04	0.82939	0.94465	0.5235	0.86749
hsa-miR-365a-3p	242.56	252.8	1.04	0.06	0.61686	0.88301	0.5244	0.86798
hsa-miR-3674	9.46	9.46	1	0	0.50488	0.83793	0.52489	0.86824
hsa-miR-4311	9.11	8.99	0.99	-0.02	0.29909	0.72466	0.52725	0.87157
hsa-miR-3918	9.28	9.26	1	0	0.80631	0.93763	0.52762	0.87162
hsa-miR-548bb-3p	10.48	10.42	0.99	-0.01	0.48428	0.83139	0.5286	0.87268
hsa-miR-1182	9.09	9.24	1.02	0.02	0.36023	0.76583	0.53042	0.87454
hsa-miR-3179	10.14	10.27	1.01	0.02	0.59492	0.86754	0.53008	0.87454
hsa-miR-367-3p	10.29	10.33	1	0	0.71978	0.91189	0.53124	0.87533
hsa-miR-6868-3p	9.63	9.72	1.01	0.01	0.52898	0.84379	0.53243	0.87616
hsa-miR-6767-5p	42.36	42.36	1	0	0.8176	0.94091	0.53232	0.87616
hsa-miR-3130-5p	10.72	10.95	1.02	0.03	0.42461	0.81013	0.53443	0.87718
hsa-miR-5195-3p	12.47	12.51	1	0	0.83484	0.94578	0.534	0.87718
hsa-miR-3183	8.7	8.69	1	0	0.87138	0.96112	0.53423	0.87718
hsa-miR-6856-5p	10.63	10.7	1.01	0.01	0.91513	0.97887	0.53394	0.87718
hsa-miR-3118	10.22	10.37	1.01	0.02	0.19265	0.65367	0.53496	0.87729
hsa-miR-148a-5p	10.09	10.34	1.02	0.03	0.55874	0.85576	0.53541	0.87729
hsa-miR-5197-5p	10.08	10.1	1	0	0.83348	0.9455	0.53553	0.87729
hsa-miR-6875-3p	10.42	10.8	1.04	0.05	0.20694	0.65822	0.54228	0.87753
hsa-miR-6824-5p	11	11.22	1.02	0.03	0.43038	0.81231	0.54175	0.87753
hsa-miR-6741-5p	10.77	10.79	1	0	0.44586	0.81762	0.53883	0.87753
hsa-miR-8085	9.45	9.52	1.01	0.01	0.47631	0.82937	0.53821	0.87753
hsa-miR-151b	2210.07	2210.07	1	0	0.55267	0.85472	0.54242	0.87753
hsa-miR-8068	9.19	9.22	1	0	0.55835	0.85576	0.54105	0.87753
hsa-miR-5000-3p	10.02	10.05	1	0	0.57293	0.85991	0.5377	0.87753
hsa-miR-4783-3p	9.28	9.37	1.01	0.01	0.57372	0.85991	0.54141	0.87753
hsa-miR-3663-3p	14.52	14.84	1.02	0.03	0.77358	0.92358	0.54042	0.87753
hsa-miR-6780b-5p	164.29	167.14	1.02	0.02	0.81353	0.94091	0.54254	0.87753
hsa-miR-3198	76.39	73.59	0.96	-0.05	0.87367	0.96157	0.54256	0.87753
hsa-miR-1539	23.7	24.87	1.05	0.07	0.94938	0.98936	0.54113	0.87753
hsa-miR-34c-5p	9.76	9.78	1	0	0.73202	0.91611	0.54089	0.87753
hsa-miR-5589-5p	9.43	9.43	1	0	0.66184	0.89346	0.54162	0.87753
hsa-miR-4693-3p	9.74	9.75	1	0	0.50674	0.83876	0.5408	0.87753
hsa-miR-1205	9.18	9.06	0.99	-0.02	0.45214	0.82101	0.53964	0.87753
hsa-miR-6506-5p	9.62	9.56	0.99	-0.01	0.34426	0.75712	0.53819	0.87753
hsa-miR-4782-5p	9.32	9.23	0.99	-0.01	0.31424	0.73483	0.5417	0.87753
hsa-miR-548av-5p	9.74	9.7	1	-0.01	0.28627	0.71957	0.53959	0.87753
hsa-miR-3921	10.09	9.94	0.99	-0.02	0.12177	0.61205	0.53724	0.87753
hsa-miR-548g-3p	11.01	11.08	1.01	0.01	0.49121	0.83307	0.54405	0.87938
hsa-miR-92a-1-5p	9.83	9.94	1.01	0.02	0.29477	0.72442	0.55371	0.88103
hsa-miR-764	10.88	11.03	1.01	0.02	0.31677	0.73715	0.5472	0.88103
hsa-miR-6753-5p	11.41	11.41	1	0	0.44447	0.81762	0.55271	0.88103
hsa-miR-4691-3p	9	9.04	1	0.01	0.45529	0.82101	0.5536	0.88103
hsa-miR-6807-5p	27.29	29.93	1.1	0.13	0.50972	0.8394	0.55246	0.88103
hsa-miR-3191-3p	8.57	8.61	1	0.01	0.54934	0.85277	0.55141	0.88103
hsa-miR-1307-3p	14.64	14.86	1.01	0.02	0.63089	0.88301	0.54945	0.88103
hsa-miR-1298-5p	9.22	9.2	1	0	0.63795	0.88301	0.54697	0.88103
hsa-miR-199a-5p	252.8	267.92	1.06	0.08	0.71498	0.91189	0.54789	0.88103
hsa-miR-20a-5p	3158.97	3873.28	1.23	0.29	0.81214	0.94091	0.55332	0.88103
hsa-miR-4310	24.19	24.35	1.01	0.01	0.84121	0.9492	0.54684	0.88103
hsa-miR-1273d	9.52	9.5	1	0	0.96841	0.99616	0.55103	0.88103
hsa-miR-6895-3p	9.93	9.96	1	0	0.97631	0.99636	0.54894	0.88103
hsa-miR-584-5p	156.32	178.7	1.14	0.19	0.88055	0.96623	0.54807	0.88103
hsa-miR-4713-3p	117.66	116.19	0.99	-0.02	0.8312	0.94531	0.553	0.88103
hsa-miR-873-3p	8.66	8.7	1	0.01	0.77267	0.92295	0.55268	0.88103
hsa-miR-3134	9.87	9.81	0.99	-0.01	0.76379	0.92175	0.54863	0.88103
hsa-miR-520b	10.48	10.42	0.99	-0.01	0.75713	0.92073	0.55242	0.88103
hsa-miR-219a-2-3p	9.67	9.65	1	0	0.74609	0.91858	0.55085	0.88103
hsa-miR-1468-3p	9.52	9.53	1	0	0.68523	0.89894	0.5473	0.88103
hsa-miR-4743-3p	9.42	9.25	0.98	-0.03	0.62305	0.88301	0.55333	0.88103
hsa-miR-4295	10.19	10.22	1	0	0.57134	0.85991	0.55075	0.88103
hsa-miR-4799-3p	9.96	9.86	0.99	-0.02	0.36146	0.76651	0.55011	0.88103
hsa-miR-6731-3p	20.23	19.52	0.96	-0.05	0.21307	0.65822	0.54664	0.88103
hsa-miR-423-5p	1238.3	1034.97	0.84	-0.26	0.1284	0.61844	0.55112	0.88103
hsa-miR-5690	33.26	33.78	1.02	0.02	0.41388	0.80864	0.55441	0.88106
hsa-miR-766-3p	131.41	114.62	0.87	-0.2	0.10306	0.59798	0.55442	0.88106
hsa-miR-6843-3p	9.86	9.79	0.99	-0.01	0.81987	0.94091	0.55635	0.88358
hsa-miR-3180-3p	57.51	53.33	0.93	-0.11	0.60911	0.87967	0.55687	0.88384
hsa-miR-4753-3p	10.74	10.91	1.02	0.02	0.90589	0.9772	0.5576	0.88446
hsa-miR-1913	9.99	10.05	1.01	0.01	0.34634	0.75909	0.55816	0.88463
hsa-miR-4274	15.21	15.57	1.02	0.03	0.86588	0.9604	0.55909	0.88463
hsa-miR-450b-5p	10.14	10.03	0.99	-0.02	0.90266	0.97495	0.55859	0.88463
hsa-miR-664a-3p	228.71	228.71	1	0	0.67196	0.89346	0.55908	0.88463
hsa-miR-382-5p	11.46	11.49	1	0	0.69725	0.90494	0.56025	0.88591
hsa-miR-4662a-3p	9.79	9.89	1.01	0.01	0.41421	0.80864	0.56278	0.88632
hsa-miR-517-5p	9.65	9.7	1.01	0.01	0.46449	0.82335	0.5613	0.88632
hsa-miR-411-3p	10.01	10.14	1.01	0.02	0.49122	0.83307	0.56348	0.88632
hsa-miR-646	9.51	9.53	1	0	0.61894	0.88301	0.5632	0.88632
hsa-miR-3157-5p	11.85	11.72	0.99	-0.02	0.62058	0.88301	0.56398	0.88632
hsa-miR-4280	9.82	9.8	1	0	0.64003	0.88301	0.56325	0.88632
hsa-miR-3125	29.41	30.91	1.05	0.07	0.77447	0.92421	0.56427	0.88632
hsa-miR-543	16.09	15.07	0.94	-0.09	0.66269	0.89346	0.56434	0.88632
hsa-miR-4764-3p	9.92	9.76	0.98	-0.02	0.53433	0.84597	0.56346	0.88632
hsa-miR-5706	9.23	9.16	0.99	-0.01	0.29639	0.72466	0.56392	0.88632
hsa-miR-6884-3p	14.86	14.79	0.99	-0.01	0.26698	0.70154	0.56323	0.88632
hsa-miR-3927-5p	11.33	11.4	1.01	0.01	0.95217	0.99064	0.56615	0.88807
hsa-miR-219a-1-3p	8.97	9.03	1.01	0.01	0.82803	0.94436	0.56595	0.88807
hsa-miR-6813-3p	25.14	23.7	0.94	-0.08	0.17331	0.64325	0.56661	0.88824
hsa-miR-4769-5p	9.2	9.42	1.02	0.03	0.36669	0.77247	0.56795	0.88926
hsa-miR-4520-3p	8.78	8.75	1	0	0.80045	0.93594	0.56771	0.88926
hsa-miR-1246	44.56	44.9	1.01	0.01	0.5101	0.8394	0.56894	0.88971
hsa-miR-505-5p	212.41	172.76	0.81	-0.3	0.37694	0.78433	0.56885	0.88971
hsa-miR-4457	9.28	9.31	1	0.01	0.90912	0.97804	0.57027	0.89107
hsa-miR-6885-5p	9.78	9.8	1	0	0.90727	0.97786	0.57051	0.89107
hsa-miR-8088	9.3	9.25	1	-0.01	0.77983	0.92627	0.57128	0.89173
hsa-miR-3074-5p	10.38	10.55	1.02	0.02	0.49342	0.83307	0.57213	0.89178
hsa-miR-548p	9.91	9.96	1	0.01	0.98095	0.99699	0.57236	0.89178
hsa-miR-4313	33.96	33.26	0.98	-0.03	0.66479	0.89346	0.57189	0.89178
hsa-miR-4464	9.54	9.43	0.99	-0.02	0.28156	0.71412	0.57347	0.89295
hsa-miR-642b-5p	12.6	12.49	0.99	-0.01	0.66734	0.89346	0.57443	0.89347
hsa-miR-6728-5p	17.94	14.67	0.82	-0.29	0.29289	0.72442	0.5745	0.89347
hsa-miR-31-5p	10.65	10.62	1	0	0.80406	0.93715	0.57564	0.8947
hsa-miR-609	10.56	10.68	1.01	0.02	0.50191	0.83793	0.57675	0.89533
hsa-miR-451b	16.99	18.24	1.07	0.1	0.6338	0.88301	0.57645	0.89533
hsa-miR-4744	9.54	9.6	1.01	0.01	0.36422	0.76981	0.57812	0.89637
hsa-miR-6803-3p	25.97	25.05	0.96	-0.05	0.27433	0.71228	0.57798	0.89637
hsa-miR-5580-5p	10.14	10.08	0.99	-0.01	0.5607	0.85576	0.57951	0.89798
hsa-miR-6076	15.63	15.66	1	0	0.21935	0.66397	0.58773	0.89814
hsa-miR-4758-5p	10.68	10.87	1.02	0.03	0.27639	0.71228	0.58338	0.89814
hsa-miR-3911	11.68	11.94	1.02	0.03	0.35506	0.76377	0.58238	0.89814
hsa-miR-101-5p	17.86	20.5	1.15	0.2	0.3913	0.79172	0.58198	0.89814
hsa-miR-4659a-3p	45.58	52.36	1.15	0.2	0.39225	0.79172	0.58442	0.89814
hsa-miR-130a-3p	1338.09	1620.4	1.21	0.28	0.40414	0.80388	0.58481	0.89814
hsa-miR-645	9.77	9.84	1.01	0.01	0.48792	0.83303	0.58685	0.89814
hsa-miR-4753-5p	10.97	11.69	1.07	0.09	0.50488	0.83793	0.58174	0.89814
hsa-miR-125b-2-3p	9.9	9.97	1.01	0.01	0.52898	0.84379	0.58587	0.89814
hsa-miR-423-3p	39.04	41.2	1.06	0.08	0.53432	0.84597	0.58671	0.89814
hsa-miR-370-5p	9.63	9.63	1	0	0.70113	0.90674	0.58526	0.89814
hsa-miR-4325	9.81	9.88	1.01	0.01	0.702	0.90694	0.58188	0.89814
hsa-miR-4538	11.57	11.76	1.02	0.02	0.70719	0.90959	0.58807	0.89814
hsa-miR-1227-3p	14.34	14.27	1	-0.01	0.79416	0.93287	0.58615	0.89814
hsa-miR-6780a-5p	25.5	25.87	1.01	0.02	0.87505	0.96226	0.58702	0.89814
hsa-miR-7106-5p	13.63	14.31	1.05	0.07	0.90128	0.97428	0.58059	0.89814
hsa-miR-4742-3p	9.83	9.67	0.98	-0.02	0.77224	0.92295	0.58371	0.89814
hsa-miR-154-5p	18.73	18.42	0.98	-0.02	0.76601	0.92175	0.58358	0.89814
hsa-miR-6811-5p	9.39	9.4	1	0	0.76201	0.92175	0.58761	0.89814
hsa-miR-6864-3p	10.43	10.4	1	0	0.69037	0.89931	0.58182	0.89814
hsa-miR-2682-5p	9.3	9.24	0.99	-0.01	0.47056	0.8255	0.58562	0.89814
hsa-miR-412-5p	9.62	9.47	0.98	-0.02	0.40528	0.80394	0.58497	0.89814
hsa-miR-6846-3p	10.81	10.73	0.99	-0.01	0.21394	0.65861	0.58048	0.89814
hsa-miR-6510-3p	10.16	10.08	0.99	-0.01	0.2133	0.65822	0.5868	0.89814
hsa-miR-4726-5p	9.5	9.57	1.01	0.01	0.94197	0.98688	0.58919	0.89931
hsa-miR-644a	9.59	9.68	1.01	0.01	0.48246	0.83038	0.58986	0.8998
hsa-miR-503-3p	9.21	9.29	1.01	0.01	0.506	0.83861	0.59067	0.89995
hsa-miR-4532	17.32	15.93	0.92	-0.12	0.6022	0.87543	0.59038	0.89995
hsa-miR-4711-3p	10.24	10.31	1.01	0.01	0.63297	0.88301	0.59113	0.90011
hsa-miR-4439	9.32	9.31	1	0	0.62305	0.88301	0.59268	0.9014
hsa-miR-3649	9.13	9.09	1	-0.01	0.39614	0.79384	0.59242	0.9014
hsa-miR-4764-5p	9.61	9.75	1.01	0.02	0.52026	0.8394	0.59344	0.90201
hsa-miR-4731-3p	14.91	14.59	0.98	-0.03	0.30125	0.72639	0.59507	0.90395
hsa-miR-3147	9.4	9.41	1	0	0.45988	0.82101	0.59642	0.90547
hsa-miR-25-3p	41934.8	41934.8	1	0	0.62466	0.88301	0.59678	0.90547
hsa-miR-6886-5p	9.48	9.57	1.01	0.01	0.93178	0.98429	0.59777	0.9059
hsa-miR-892a	10.21	10.1	0.99	-0.02	0.37604	0.7831	0.59759	0.9059
hsa-miR-6086	15.55	16.49	1.06	0.09	0.52063	0.8394	0.59966	0.90768
hsa-miR-676-3p	9.62	9.65	1	0.01	0.5328	0.84597	0.5995	0.90768
hsa-miR-1270	13.28	13.71	1.03	0.05	0.84486	0.94954	0.60037	0.90768
hsa-miR-7852-3p	9.59	9.47	0.99	-0.02	0.42191	0.80991	0.60003	0.90768
hsa-miR-1911-5p	9.58	9.65	1.01	0.01	0.43072	0.81231	0.60098	0.90807
hsa-miR-6749-5p	212.41	216.33	1.02	0.03	0.61482	0.88204	0.60265	0.90859
hsa-miR-6777-5p	10.14	10.15	1	0	0.72808	0.91422	0.60382	0.90859
hsa-miR-659-3p	10.52	10.7	1.02	0.03	0.76334	0.92175	0.60237	0.90859
hsa-miR-509-3-5p	9.58	9.6	1	0	0.84213	0.94954	0.60341	0.90859
hsa-miR-7845-5p	10.9	10.87	1	0	0.98792	0.99726	0.60372	0.90859
hsa-miR-6506-3p	9.86	9.93	1.01	0.01	0.97445	0.99636	0.60359	0.90859
hsa-miR-17-5p	3004.88	3334.07	1.11	0.15	0.81618	0.94091	0.60312	0.90859
hsa-miR-567	9.66	9.69	1	0	0.51573	0.8394	0.60577	0.91097
hsa-miR-548q	11.57	11.98	1.04	0.05	0.37572	0.7831	0.61166	0.91281
hsa-miR-1307-5p	13.11	13.61	1.04	0.05	0.41688	0.8087	0.60911	0.91281
hsa-miR-4703-3p	10.33	10.46	1.01	0.02	0.43106	0.81231	0.61324	0.91281
hsa-miR-593-5p	9.04	9.13	1.01	0.01	0.49305	0.83307	0.61247	0.91281
hsa-miR-6508-3p	10.23	10.26	1	0	0.51799	0.8394	0.60847	0.91281
hsa-miR-4635	9.77	9.82	1	0.01	0.54395	0.85064	0.61062	0.91281
hsa-miR-580-5p	10.04	10.02	1	0	0.55913	0.85576	0.61386	0.91281
hsa-miR-503-5p	11.37	11.38	1	0	0.65384	0.89346	0.61515	0.91281
hsa-miR-579-3p	10.07	10.15	1.01	0.01	0.78206	0.9272	0.61346	0.91281
hsa-miR-598-5p	9.14	9.15	1	0	0.80541	0.93744	0.61466	0.91281
hsa-miR-8089	11.01	11.24	1.02	0.03	0.82259	0.9411	0.61061	0.91281
hsa-miR-8054	9.27	9.26	1	0	0.84486	0.94954	0.61553	0.91281
hsa-miR-1288-3p	27.19	27.74	1.02	0.03	0.90774	0.97794	0.6086	0.91281
hsa-miR-522-3p	10.49	10.48	1	0	0.92483	0.98315	0.60985	0.91281
hsa-miR-5581-5p	42.96	43.24	1.01	0.01	0.96145	0.99461	0.61081	0.91281
hsa-miR-1908-5p	9.83	9.85	1	0	0.94475	0.98776	0.61072	0.91281
hsa-miR-151a-5p	5193.28	4592.5	0.88	-0.18	0.92288	0.98315	0.61261	0.91281
hsa-miR-550a-5p	23.17	23.55	1.02	0.02	0.85079	0.95177	0.60776	0.91281
hsa-miR-513b-5p	14.36	13.15	0.92	-0.13	0.8476	0.95135	0.6119	0.91281
hsa-miR-330-5p	10.03	10.06	1	0	0.79147	0.93185	0.61591	0.91281
hsa-miR-627-3p	10.7	10.58	0.99	-0.02	0.74344	0.91858	0.61476	0.91281
hsa-miR-6736-3p	10.92	10.95	1	0	0.70502	0.90855	0.61482	0.91281
hsa-miR-3650	9.63	9.58	1	-0.01	0.68866	0.89931	0.61594	0.91281
hsa-miR-138-2-3p	11.3	11.05	0.98	-0.03	0.65048	0.89096	0.61341	0.91281
hsa-miR-4524b-3p	9.74	9.62	0.99	-0.02	0.53587	0.84638	0.61306	0.91281
hsa-miR-4485-3p	25.22	25.78	1.02	0.03	0.62593	0.88301	0.61669	0.9134
hsa-miR-3941	9.49	9.56	1.01	0.01	0.60342	0.87543	0.61871	0.91425
hsa-miR-548au-3p	10.29	10.29	1	0	0.63712	0.88301	0.61833	0.91425
hsa-miR-892b	18.91	19.47	1.03	0.04	0.72633	0.91393	0.61836	0.91425
hsa-miR-3142	9.79	9.71	0.99	-0.01	0.54821	0.85216	0.61793	0.91425
hsa-miR-221-3p	78.32	90.76	1.16	0.21	0.54047	0.84781	0.62087	0.91427
hsa-miR-4750-5p	9.46	9.44	1	0	0.62594	0.88301	0.61951	0.91427
hsa-miR-99b-5p	60.59	61.81	1.02	0.03	0.63296	0.88301	0.62013	0.91427
hsa-miR-6729-5p	9.42	9.52	1.01	0.02	0.63463	0.88301	0.62112	0.91427
hsa-miR-6867-3p	11.03	10.97	0.99	-0.01	0.73246	0.91611	0.62164	0.91427
hsa-miR-1827	9.73	9.68	1	-0.01	0.76557	0.92175	0.62148	0.91427
hsa-miR-499a-5p	10.47	10.5	1	0	0.84486	0.94954	0.62221	0.91427
hsa-miR-4327	11.53	11.37	0.99	-0.02	0.89206	0.97091	0.62249	0.91427
hsa-miR-93-3p	71.9	71.12	0.99	-0.02	0.74123	0.91784	0.62267	0.91427
hsa-miR-125b-1-3p	10.06	10.05	1	0	0.6442	0.88474	0.62199	0.91427
hsa-miR-548ak	9.73	9.61	0.99	-0.02	0.63172	0.88301	0.61992	0.91427
hsa-miR-6747-5p	10.12	10.22	1.01	0.02	0.58969	0.86305	0.62416	0.91489
hsa-miR-6811-3p	9.19	9.17	1	0	0.92992	0.98315	0.62381	0.91489
hsa-miR-922	8.89	8.87	1	0	0.80136	0.93614	0.62396	0.91489
hsa-miR-92b-5p	8.86	8.98	1.01	0.02	0.54048	0.84781	0.62523	0.91493
hsa-miR-4319	9.68	9.74	1.01	0.01	0.57055	0.85991	0.62535	0.91493
hsa-miR-4475	10.16	10.19	1	0	0.6551	0.89346	0.62563	0.91493
hsa-miR-3619-5p	9.03	9.05	1	0	0.86085	0.95695	0.62465	0.91493
hsa-miR-4697-5p	10.04	10.26	1.02	0.03	0.2101	0.65822	0.62713	0.91502
hsa-miR-1244	9.89	10.03	1.01	0.02	0.24411	0.69138	0.62647	0.91502
hsa-miR-6084	9.37	9.52	1.02	0.02	0.59291	0.86609	0.62606	0.91502
hsa-miR-4484	25.05	25.31	1.01	0.02	0.82893	0.94455	0.62694	0.91502
hsa-miR-4522	9.29	9.21	0.99	-0.01	0.59049	0.86305	0.6296	0.91811
hsa-miR-1272	9.4	9.32	0.99	-0.01	0.54473	0.8508	0.63122	0.91994
hsa-miR-6073	42.36	37.39	0.88	-0.18	0.82893	0.94455	0.63203	0.92017
hsa-miR-20b-5p	1620.4	1681.67	1.04	0.05	0.93593	0.98672	0.63318	0.92017
hsa-miR-873-5p	10.19	10.15	1	-0.01	0.97584	0.99636	0.63312	0.92017
hsa-miR-5000-5p	9.52	9.5	1	0	0.661	0.89346	0.63233	0.92017
hsa-miR-657	10.38	10.27	0.99	-0.02	0.45354	0.82101	0.63306	0.92017
hsa-miR-490-5p	9.85	9.92	1.01	0.01	0.46841	0.82463	0.63437	0.92138
hsa-miR-4737	14.89	19.57	1.31	0.39	0.2751	0.71228	0.63551	0.92198
hsa-miR-1914-5p	10.35	10.29	1	-0.01	0.661	0.89346	0.63543	0.92198
hsa-miR-4787-5p	46.31	43.89	0.95	-0.08	0.060892	0.54585	0.63614	0.92237
hsa-miR-6793-5p	13.61	13.61	1	0	0.40462	0.80388	0.63702	0.92312
hsa-miR-4797-3p	9.88	10.04	1.02	0.02	0.50228	0.83793	0.63997	0.92454
hsa-miR-4660	9.56	9.58	1	0	0.66058	0.89346	0.64018	0.92454
hsa-miR-653-5p	10.06	10.14	1.01	0.01	0.66311	0.89346	0.63975	0.92454
hsa-miR-619-3p	9.44	9.45	1	0	0.86909	0.96107	0.63844	0.92454
hsa-miR-4802-3p	9.55	9.5	0.99	-0.01	0.50973	0.8394	0.63963	0.92454
hsa-miR-4695-5p	12.33	11.88	0.96	-0.05	0.19827	0.65661	0.63925	0.92454
hsa-miR-3131	9.09	9.12	1	0	0.62429	0.88301	0.64087	0.92502
hsa-miR-6831-5p	10.74	12.48	1.16	0.22	0.22309	0.66823	0.64439	0.9259
hsa-miR-4715-5p	9.62	9.86	1.02	0.03	0.25659	0.69929	0.65479	0.9259
hsa-miR-7973	10.23	10.36	1.01	0.02	0.29936	0.72466	0.6434	0.9259
hsa-miR-6867-5p	12.24	12.29	1	0	0.32215	0.73777	0.66081	0.9259
hsa-miR-4315	9.96	10.08	1.01	0.02	0.37761	0.78509	0.65725	0.9259
hsa-miR-4707-5p	10.36	10.51	1.01	0.02	0.38172	0.78705	0.64557	0.9259
hsa-miR-590-5p	76.39	89.71	1.17	0.23	0.45775	0.82101	0.6525	0.9259
hsa-miR-4286	589.53	725.71	1.23	0.3	0.4602	0.82101	0.66659	0.9259
hsa-miR-6744-5p	9.49	9.67	1.02	0.03	0.46841	0.82463	0.64733	0.9259
hsa-miR-4674	8.59	8.73	1.02	0.02	0.47735	0.82993	0.67252	0.9259
hsa-miR-4271	16.76	17.06	1.02	0.03	0.48173	0.83024	0.66816	0.9259
hsa-miR-4485-5p	133.52	135.51	1.01	0.02	0.49157	0.83307	0.67492	0.9259
hsa-miR-183-5p	527.53	557.4	1.06	0.08	0.5015	0.83793	0.66087	0.9259
hsa-miR-7-5p	216.33	298.59	1.38	0.46	0.51383	0.8394	0.65331	0.9259
hsa-miR-28-3p	10.18	10.37	1.02	0.03	0.5229	0.84253	0.64362	0.9259
hsa-miR-300	9.96	10.02	1.01	0.01	0.52975	0.84448	0.67542	0.9259
hsa-miR-4419a	10.31	10.36	1	0.01	0.54512	0.85089	0.66198	0.9259
hsa-miR-3188	11.09	11.1	1	0	0.55327	0.85472	0.64945	0.9259
hsa-let-7f-5p	8714.16	9949.8	1.14	0.19	0.562	0.85576	0.66816	0.9259
hsa-miR-3178	8.84	8.93	1.01	0.02	0.56266	0.85625	0.67226	0.9259
hsa-miR-107	14535.8	15556.9	1.07	0.1	0.57411	0.85991	0.64673	0.9259
hsa-miR-3152-5p	10.04	10.08	1	0.01	0.57968	0.86022	0.64967	0.9259
hsa-miR-6752-5p	15.66	15.52	0.99	-0.01	0.58167	0.86022	0.6581	0.9259
hsa-miR-3913-5p	9.97	9.95	1	0	0.60302	0.87543	0.6462	0.9259
hsa-miR-211-3p	37.16	39.04	1.05	0.07	0.62181	0.88301	0.66041	0.9259
hsa-miR-767-3p	13.69	13.71	1	0	0.65636	0.89346	0.64827	0.9259
hsa-miR-5571-5p	17.98	18.42	1.02	0.03	0.65678	0.89346	0.65381	0.9259
hsa-miR-924	10.31	10.39	1.01	0.01	0.67541	0.89346	0.66426	0.9259
hsa-miR-6750-5p	9.93	9.98	1.01	0.01	0.70762	0.90959	0.66257	0.9259
hsa-miR-1538	10.42	10.4	1	0	0.72502	0.91393	0.67418	0.9259
hsa-miR-1471	10.09	10.04	1	-0.01	0.72677	0.91393	0.66587	0.9259
hsa-miR-1321	9.28	9.22	0.99	-0.01	0.73728	0.9166	0.64846	0.9259
hsa-miR-5189-5p	11.05	10.99	0.99	-0.01	0.7386	0.9166	0.67563	0.9259
hsa-miR-411-5p	9.65	9.63	1	0	0.75404	0.92073	0.67382	0.9259
hsa-miR-2115-3p	9.85	9.87	1	0	0.75536	0.92073	0.67073	0.9259
hsa-miR-1255a	10.63	11.29	1.06	0.09	0.75581	0.92073	0.66852	0.9259
hsa-miR-4645-3p	10.14	10.11	1	0	0.76734	0.92175	0.64859	0.9259
hsa-miR-1-3p	9.53	9.5	1	0	0.77001	0.92279	0.6616	0.9259
hsa-miR-141-3p	10.16	10.34	1.02	0.03	0.7852	0.92971	0.6477	0.9259
hsa-miR-3620-5p	15.96	17.57	1.1	0.14	0.79551	0.93345	0.67054	0.9259
hsa-miR-4686	9.86	9.89	1	0	0.79641	0.93345	0.66773	0.9259
hsa-miR-562	9.93	9.9	1	0	0.82078	0.94091	0.66266	0.9259
hsa-miR-196b-5p	29.29	30.77	1.05	0.07	0.82168	0.94091	0.67088	0.9259
hsa-miR-6853-5p	9.33	9.34	1	0	0.84258	0.94954	0.66204	0.9259
hsa-miR-1273c	11.2	11.77	1.05	0.07	0.84349	0.94954	0.67342	0.9259
hsa-miR-181c-5p	25.97	26.26	1.01	0.02	0.8613	0.95704	0.6557	0.9259
hsa-miR-4426	9.11	9.11	1	0	0.92437	0.98315	0.6728	0.9259
hsa-miR-5006-3p	9.92	9.85	0.99	-0.01	0.93687	0.98672	0.66043	0.9259
hsa-miR-4298	15.66	16.42	1.05	0.07	0.93919	0.98672	0.65479	0.9259
hsa-miR-3192-5p	9.23	9.17	0.99	-0.01	0.9633	0.99492	0.66577	0.9259
hsa-miR-4741	23.87	25.05	1.05	0.07	0.96609	0.99616	0.66925	0.9259
hsa-miR-381-3p	12.74	13.11	1.03	0.04	0.99024	0.99726	0.65232	0.9259
hsa-miR-6740-3p	10.92	10.88	1	-0.01	0.99024	0.99726	0.66341	0.9259
hsa-miR-2116-3p	23.87	23.95	1	0.01	0.98978	0.99726	0.66208	0.9259
hsa-miR-3190-5p	19.28	19.57	1.01	0.02	0.98467	0.99719	0.64717	0.9259
hsa-miR-7150	28.2	28.44	1.01	0.01	0.97445	0.99636	0.66069	0.9259
hsa-miR-7853-5p	9.73	9.67	0.99	-0.01	0.91235	0.97878	0.66722	0.9259
hsa-miR-325	9.32	9.32	1	0	0.88286	0.96667	0.6578	0.9259
hsa-miR-4664-3p	22.54	22.89	1.02	0.02	0.85079	0.95177	0.65051	0.9259
hsa-miR-6779-5p	19.33	19.97	1.03	0.05	0.82485	0.942	0.65945	0.9259
hsa-miR-196a-5p	11.7	11.63	0.99	-0.01	0.82123	0.94091	0.67093	0.9259
hsa-miR-4731-5p	8.9	8.89	1	0	0.81037	0.93978	0.6728	0.9259
hsa-miR-1304-3p	31.36	31.51	1	0.01	0.77268	0.92295	0.671	0.9259
hsa-miR-1273g-5p	9.26	9.23	1	0	0.76912	0.92259	0.67286	0.9259
hsa-miR-5011-5p	10.45	10.47	1	0	0.75669	0.92073	0.65653	0.9259
hsa-miR-6753-3p	10.53	10.35	0.98	-0.03	0.75625	0.92073	0.67226	0.9259
hsa-miR-3938	10.03	10.02	1	0	0.74036	0.91744	0.64507	0.9259
hsa-miR-3915	9.7	9.61	0.99	-0.01	0.73816	0.9166	0.66256	0.9259
hsa-miR-103a-2-5p	25.59	25.5	1	0	0.73333	0.91625	0.67067	0.9259
hsa-miR-6727-3p	10.32	10.28	1	-0.01	0.69898	0.90533	0.65894	0.9259
hsa-miR-1185-2-3p	11.01	10.68	0.97	-0.04	0.67711	0.89346	0.67263	0.9259
hsa-miR-4425	9.69	9.65	1	-0.01	0.67371	0.89346	0.65878	0.9259
hsa-miR-6739-3p	10.45	10.26	0.98	-0.03	0.66607	0.89346	0.64497	0.9259
hsa-miR-7702	9.54	9.5	1	-0.01	0.66353	0.89346	0.66273	0.9259
hsa-miR-4804-3p	10.02	9.99	1	0	0.63421	0.88301	0.64539	0.9259
hsa-miR-1275	37.62	35.68	0.95	-0.08	0.63089	0.88301	0.65066	0.9259
hsa-miR-548aj-3p	10.42	10.41	1	0	0.60627	0.87706	0.65653	0.9259
hsa-miR-4417	10.48	10.34	0.99	-0.02	0.58128	0.86022	0.66425	0.9259
hsa-miR-218-1-3p	8.98	8.89	0.99	-0.01	0.57134	0.85991	0.64939	0.9259
hsa-miR-3907	27.4	25.4	0.93	-0.11	0.55327	0.85472	0.65739	0.9259
hsa-miR-30b-3p	11.22	11.12	0.99	-0.01	0.55093	0.85421	0.65572	0.9259
hsa-miR-4489	9.27	9.2	0.99	-0.01	0.52518	0.84379	0.65771	0.9259
hsa-miR-6790-3p	12.94	12.95	1	0	0.46449	0.82335	0.66065	0.9259
hsa-miR-6819-3p	31.51	31.51	1	0	0.46377	0.82324	0.67563	0.9259
hsa-miR-6884-5p	9.52	9.35	0.98	-0.03	0.44586	0.81762	0.65261	0.9259
hsa-miR-6074	9.71	9.59	0.99	-0.02	0.41688	0.8087	0.66973	0.9259
hsa-miR-6825-5p	9.7	9.63	0.99	-0.01	0.4066	0.80405	0.6742	0.9259
hsa-miR-548av-3p	9.89	9.75	0.99	-0.02	0.39291	0.79172	0.67419	0.9259
hsa-miR-1247-3p	9.6	9.53	0.99	-0.01	0.35597	0.76377	0.65378	0.9259
hsa-miR-6880-3p	23.24	22.34	0.96	-0.06	0.31339	0.73483	0.67001	0.9259
hsa-miR-6514-3p	12.18	11.42	0.94	-0.09	0.21957	0.66397	0.65252	0.9259
hsa-miR-6812-3p	21.11	20.29	0.96	-0.06	0.19887	0.65661	0.64686	0.9259
hsa-miR-4787-3p	29.81	28.44	0.95	-0.07	0.10246	0.59798	0.66037	0.9259
hsa-miR-494-5p	10.72	10.52	0.98	-0.03	0.096956	0.59798	0.6722	0.9259
hsa-miR-449a	10.63	10.76	1.01	0.02	0.59049	0.86305	0.6763	0.92632
hsa-miR-5583-5p	10.86	11	1.01	0.02	0.47775	0.82993	0.67761	0.92633
hsa-miR-378c	9.39	9.62	1.02	0.03	0.57293	0.85991	0.67716	0.92633
hsa-miR-6805-5p	9.9	9.77	0.99	-0.02	0.80857	0.93897	0.67776	0.92633
hsa-miR-6127	1073.17	1000.34	0.93	-0.1	0.73154	0.91611	0.67672	0.92633
hsa-miR-8071	14.43	14.07	0.98	-0.04	0.7272	0.91402	0.68038	0.92848
hsa-miR-10a-5p	36.31	35.68	0.98	-0.03	0.79237	0.93214	0.68	0.92848
hsa-miR-514a-3p	9.64	9.61	1	-0.01	0.715	0.91189	0.68042	0.92848
hsa-miR-132-5p	12.07	12.13	1.01	0.01	0.57015	0.85991	0.68171	0.9296
hsa-miR-345-3p	9.82	9.79	1	0	0.92622	0.98315	0.68197	0.9296
hsa-miR-3944-5p	10.1	10.21	1.01	0.02	0.57253	0.85991	0.68261	0.92996
hsa-let-7f-2-3p	11.47	11.68	1.02	0.03	0.35415	0.76373	0.68405	0.93035
hsa-miR-4778-5p	10.77	10.93	1.01	0.02	0.35931	0.7658	0.68574	0.93035
hsa-miR-1305	63.06	60	0.95	-0.07	0.75536	0.92073	0.68528	0.93035
hsa-miR-4752	9.35	9.23	0.99	-0.02	0.66861	0.89346	0.68559	0.93035
hsa-miR-4279	10.36	10.22	0.99	-0.02	0.64087	0.88301	0.68443	0.93035
hsa-miR-6772-5p	10.25	10.07	0.98	-0.02	0.38172	0.78705	0.68581	0.93035
hsa-miR-4505	148.61	137.57	0.93	-0.11	0.37852	0.7857	0.68448	0.93035
hsa-miR-6797-3p	33.43	31.96	0.96	-0.07	0.11223	0.61008	0.68477	0.93035
hsa-miR-500a-5p	49.29	51	1.03	0.05	0.55793	0.85576	0.68691	0.93089
hsa-miR-1273h-5p	11.28	11.34	1.01	0.01	0.73597	0.91645	0.68748	0.93089
hsa-miR-3168	9.46	9.38	0.99	-0.01	0.92946	0.98315	0.68803	0.93089
hsa-miR-6727-5p	32.26	34.15	1.06	0.08	0.87322	0.96157	0.68789	0.93089
hsa-miR-8057	9.5	9.47	1	-0.01	0.71804	0.91189	0.68733	0.93089
hsa-miR-5681b	12.07	12.27	1.02	0.02	0.49268	0.83307	0.69098	0.93122
hsa-miR-4320	10.09	10.11	1	0	0.50006	0.83693	0.69108	0.93122
hsa-miR-3126-5p	9.27	9.28	1	0	0.66649	0.89346	0.69359	0.93122
hsa-miR-4285	9.11	9.13	1	0	0.71717	0.91189	0.68871	0.93122
hsa-miR-4472	9.41	9.41	1	0	0.85582	0.95428	0.69275	0.93122
hsa-miR-4513	24.35	25.59	1.05	0.07	0.85673	0.95488	0.69327	0.93122
hsa-miR-4508	9.7	9.66	1	-0.01	0.94707	0.98872	0.6904	0.93122
hsa-miR-6875-5p	770.46	749.49	0.97	-0.04	0.99628	0.99903	0.69344	0.93122
hsa-miR-6722-3p	9.85	9.93	1.01	0.01	0.9921	0.99726	0.68938	0.93122
hsa-miR-6124	71.9	72.72	1.01	0.02	0.84668	0.95074	0.69337	0.93122
hsa-miR-4486	17.69	16.8	0.95	-0.07	0.74608	0.91858	0.69032	0.93122
hsa-miR-134-3p	10.25	10.18	0.99	-0.01	0.71326	0.91189	0.68974	0.93122
hsa-miR-3161	10.18	9.99	0.98	-0.03	0.6801	0.89498	0.69324	0.93122
hsa-miR-4268	9.55	9.54	1	0	0.62924	0.88301	0.69376	0.93122
hsa-miR-380-3p	10.68	10.4	0.97	-0.04	0.11504	0.61205	0.69178	0.93122
hsa-miR-545-3p	11.19	11.21	1	0	0.86771	0.9604	0.69499	0.93193
hsa-miR-34b-3p	11.97	11.56	0.97	-0.05	0.49195	0.83307	0.69502	0.93193
hsa-miR-6861-5p	10.28	10.37	1.01	0.01	0.53089	0.84525	0.69776	0.9323
hsa-miR-3976	10.04	10.09	1.01	0.01	0.55992	0.85576	0.70201	0.9323
hsa-miR-378a-5p	122.58	135.51	1.11	0.14	0.57212	0.85991	0.70012	0.9323
hsa-miR-6830-3p	10.24	10.2	1	-0.01	0.68394	0.89772	0.69772	0.9323
hsa-miR-6744-3p	9.66	9.63	1	0	0.78654	0.92991	0.69949	0.9323
hsa-miR-935	9.9	9.97	1.01	0.01	0.94707	0.98872	0.70224	0.9323
hsa-miR-7152-3p	65.84	65.13	0.99	-0.02	0.87183	0.9612	0.69843	0.9323
hsa-miR-1267	15.75	15.99	1.02	0.02	0.83894	0.94789	0.70139	0.9323
hsa-miR-5047	9.36	9.32	1	-0.01	0.78117	0.92657	0.69672	0.9323
hsa-miR-4728-5p	36.94	33.26	0.9	-0.15	0.76379	0.92175	0.70079	0.9323
hsa-miR-2114-3p	9.7	9.61	0.99	-0.01	0.75713	0.92073	0.6971	0.9323
hsa-miR-5004-5p	9.29	9.28	1	0	0.75625	0.92073	0.70094	0.9323
hsa-miR-4720-5p	10.84	10.77	0.99	-0.01	0.72633	0.91393	0.7022	0.9323
hsa-miR-5702	9.77	9.76	1	0	0.58248	0.86022	0.69703	0.9323
hsa-miR-4253	10.12	10.02	0.99	-0.01	0.5666	0.85934	0.70177	0.9323
hsa-miR-3679-5p	41.2	39.84	0.97	-0.05	0.56108	0.85576	0.70137	0.9323
hsa-miR-3150b-5p	16.32	16.35	1	0	0.41955	0.80991	0.69663	0.9323
hsa-miR-6781-5p	9.16	9.07	0.99	-0.01	0.33221	0.74674	0.69913	0.9323
hsa-miR-4433a-5p	25.5	23.95	0.94	-0.09	0.11733	0.61205	0.70045	0.9323
hsa-miR-23c	21.95	22.21	1.01	0.02	0.91004	0.97804	0.70486	0.9348
hsa-miR-6740-5p	137.57	139.64	1.02	0.02	0.67838	0.89376	0.70468	0.9348
hsa-miR-7112-5p	9.3	9.2	0.99	-0.02	0.70329	0.90769	0.70583	0.9356
hsa-miR-3692-5p	9.63	9.65	1	0	0.43516	0.81381	0.70836	0.93604
hsa-miR-3689b-3p	9.5	9.54	1	0.01	0.45284	0.82101	0.70708	0.93604
hsa-miR-299-5p	17.69	18.51	1.05	0.07	0.94011	0.98672	0.70806	0.93604
hsa-miR-4750-3p	14.59	14.55	1	0	0.77625	0.92461	0.70741	0.93604
hsa-miR-7843-3p	10.5	10.35	0.99	-0.02	0.53204	0.84597	0.7079	0.93604
hsa-miR-1260a	449.11	311.79	0.69	-0.53	0.32813	0.7422	0.70771	0.93604
hsa-miR-4652-5p	9.51	9.5	1	0	0.81489	0.94091	0.70961	0.93671
hsa-miR-449c-3p	10.68	10.3	0.96	-0.05	0.11225	0.61008	0.70929	0.93671
hsa-miR-1253	9.37	9.45	1.01	0.01	0.34843	0.76044	0.71018	0.93683
hsa-miR-512-3p	10.37	10.45	1.01	0.01	0.49895	0.83686	0.71154	0.93683
hsa-miR-3675-3p	16.15	16.39	1.01	0.02	0.72807	0.91422	0.71061	0.93683
hsa-miR-6866-5p	10.24	10.47	1.02	0.03	0.7386	0.9166	0.71096	0.93683
hsa-miR-548m	10.61	10.82	1.02	0.03	0.75315	0.92073	0.71127	0.93683
hsa-miR-4716-3p	42.06	43.58	1.04	0.05	0.91281	0.97887	0.71251	0.93715
hsa-miR-4758-3p	22.82	22.82	1	0	0.66057	0.89346	0.71216	0.93715
hsa-miR-3926	12.01	12.12	1.01	0.01	0.47163	0.82625	0.71583	0.94002
hsa-miR-2276-5p	9.57	9.63	1.01	0.01	0.57929	0.86022	0.71691	0.94002
hsa-miR-5739	375.99	437.86	1.16	0.22	0.70674	0.90959	0.71585	0.94002
hsa-miR-6780b-3p	10.65	10.7	1	0.01	0.99257	0.99726	0.71601	0.94002
hsa-miR-4488	11.34	11	0.97	-0.04	0.53433	0.84597	0.71664	0.94002
hsa-miR-4725-3p	9.71	9.59	0.99	-0.02	0.325	0.74033	0.71638	0.94002
hsa-miR-1276	9.72	9.78	1.01	0.01	0.87964	0.96606	0.71831	0.94022
hsa-miR-130a-5p	10.09	10.05	1	-0.01	0.80541	0.93744	0.71751	0.94022
hsa-miR-6869-3p	9.34	9.29	1	-0.01	0.73553	0.91635	0.71832	0.94022
hsa-miR-6857-3p	15.6	15.26	0.98	-0.03	0.24861	0.69622	0.71854	0.94022
hsa-miR-4499	17.81	15.6	0.88	-0.19	0.67158	0.89346	0.71919	0.94059
hsa-miR-1254	9.58	9.5	0.99	-0.01	0.88378	0.96685	0.71962	0.94068
hsa-miR-4789-5p	9.77	9.86	1.01	0.01	0.91051	0.97804	0.7202	0.94094
hsa-miR-6719-3p	9.98	10.06	1.01	0.01	0.14032	0.62571	0.72149	0.94157
hsa-miR-205-3p	9.25	9.25	1	0	0.84076	0.94911	0.72178	0.94157
hsa-miR-4697-3p	11.62	11.47	0.99	-0.02	0.38904	0.79172	0.72113	0.94157
hsa-let-7g-3p	10.7	10.85	1.01	0.02	0.60342	0.87543	0.7227	0.94228
hsa-miR-6732-5p	9.38	9.44	1.01	0.01	0.6648	0.89346	0.72424	0.94264
hsa-miR-7106-3p	10.72	10.9	1.02	0.02	0.7669	0.92175	0.72445	0.94264
hsa-miR-4482-5p	9.15	9.15	1	0	0.887	0.96829	0.72421	0.94264
hsa-miR-6880-5p	10.95	10.72	0.98	-0.03	0.30895	0.72984	0.72393	0.94264
hsa-miR-6883-3p	10.42	10.48	1.01	0.01	0.72589	0.91393	0.72485	0.94267
hsa-miR-6510-5p	20.65	18.69	0.9	-0.14	0.61157	0.88131	0.72558	0.94314
hsa-miR-5684	17.32	16.62	0.96	-0.06	0.97909	0.99636	0.72757	0.94476
hsa-miR-7844-5p	9.63	9.55	0.99	-0.01	0.75094	0.92073	0.72743	0.94476
hsa-miR-144-3p	1286.85	1889.94	1.47	0.55	0.094728	0.59798	0.73007	0.94721
hsa-miR-3677-3p	9.1	9.12	1	0	0.70243	0.90704	0.73019	0.94721
hsa-miR-380-5p	9.4	9.51	1.01	0.02	0.74168	0.91784	0.73058	0.94723
hsa-miR-296-3p	9	8.91	0.99	-0.01	0.929	0.98315	0.73171	0.94821
hsa-miR-205-5p	9.72	9.82	1.01	0.02	0.40528	0.80394	0.73299	0.9489
hsa-miR-532-5p	333.32	341.54	1.02	0.04	0.94103	0.98672	0.73287	0.9489
hsa-miR-365a-5p	9.19	9.19	1	0	0.69209	0.90007	0.73352	0.94911
hsa-miR-664b-5p	23.41	31.66	1.35	0.44	0.25953	0.69929	0.74132	0.94934
hsa-miR-4498	9.32	9.42	1.01	0.02	0.31396	0.73483	0.73704	0.94934
hsa-miR-433-3p	9.84	10.03	1.02	0.03	0.31762	0.73715	0.74262	0.94934
hsa-miR-4757-5p	8.79	8.9	1.01	0.02	0.33511	0.7493	0.75031	0.94934
hsa-miR-22-3p	12063.4	12063.4	1	0	0.46037	0.82101	0.74777	0.94934
hsa-miR-4481	11	11.43	1.04	0.05	0.47056	0.8255	0.75414	0.94934
hsa-miR-518d-3p	10.68	10.91	1.02	0.03	0.51423	0.8394	0.76276	0.94934
hsa-miR-3936	9.38	9.5	1.01	0.02	0.54705	0.85216	0.76165	0.94934
hsa-miR-8075	9.8	9.94	1.01	0.02	0.58208	0.86022	0.76194	0.94934
hsa-miR-5192	9.39	9.43	1	0.01	0.58728	0.86231	0.75436	0.94934
hsa-miR-6500-5p	10.3	10.32	1	0	0.59009	0.86305	0.74094	0.94934
hsa-miR-4482-3p	9.79	9.91	1.01	0.02	0.62594	0.88301	0.76383	0.94934
hsa-miR-299-3p	9.9	9.92	1	0	0.6367	0.88301	0.75969	0.94934
hsa-miR-614	9.87	9.96	1.01	0.01	0.64253	0.88435	0.76156	0.94934
hsa-miR-3609	10.24	10.1	0.99	-0.02	0.67158	0.89346	0.76367	0.94934
hsa-miR-3660	9.63	9.7	1.01	0.01	0.68737	0.89931	0.75446	0.94934
hsa-miR-7113-3p	9.5	9.53	1	0	0.70805	0.90969	0.75307	0.94934
hsa-miR-8064	10.61	10.46	0.99	-0.02	0.7329	0.91621	0.76135	0.94934
hsa-miR-622	10.44	10.33	0.99	-0.02	0.74476	0.91858	0.75227	0.94934
hsa-miR-1293	9.44	9.4	1	-0.01	0.74653	0.91858	0.7455	0.94934
hsa-miR-4755-5p	9.42	9.42	1	0	0.76423	0.92175	0.75975	0.94934
hsa-miR-6845-5p	13.97	14.55	1.04	0.06	0.76468	0.92175	0.74203	0.94934
hsa-miR-6888-5p	9.22	9.2	1	0	0.76468	0.92175	0.74779	0.94934
hsa-miR-222-3p	127.74	129.63	1.01	0.02	0.77089	0.92295	0.76	0.94934
hsa-miR-95-3p	10.32	10.34	1	0	0.77492	0.92431	0.75653	0.94934
hsa-miR-3202	10.67	10.97	1.03	0.04	0.82304	0.9412	0.74751	0.94934
hsa-miR-6890-5p	9.69	9.7	1	0	0.83121	0.94531	0.76125	0.94934
[truncated: 552 more rows]
