# Supplementary material for: Genome-wide MicroRNA Expression Profiles in COPD: Early Predictors for Cancer Development
Source: Genomics Proteomics Bioinformatics. 2018 Jul 5;16(3):162–71. doi: 10.1016/j.gpb.2018.06.001 (PMC6076380; doi:10.1016/j.gpb.2018.06.001)
Supplement: Supplementary file 2 [file mmc2.xlsx]

## Sheet: results
Table S2 List of significantly affected pathways/Gene Ontology terms and the associated miRNAs in Cohort 2 inferred by the miRNA set enrichment analysis
Note: P value as well as the miRNAs involved in the respective pathway/gene Ontology term are listed.
Category	Subcategory	Enrichment	P value	No. of miRNAs involved	Name of miRNAs/precursors
Gene Ontology (miRWalk)	GO0043406 positive regulation of map kinase activity	Enriched	2.29063e-05	96	hsa-miR-200b-3p; hsa-miR-199b-5p; hsa-miR-147a; hsa-miR-760; hsa-miR-424-5p; hsa-miR-143-3p; hsa-miR-24-3p; hsa-miR-21-5p; hsa-miR-26b-5p; hsa-miR-29c-3p; hsa-miR-195-5p; hsa-miR-27a-3p; hsa-miR-15a-5p; hsa-miR-29b-3p; hsa-miR-15b-5p; hsa-let-7g-5p; hsa-miR-146b-3p; hsa-miR-542-3p; hsa-miR-504-5p; hsa-miR-30b-5p; hsa-miR-101-3p; hsa-miR-145-5p; hsa-miR-126-3p; hsa-miR-335-5p; hsa-miR-224-5p; hsa-…
Pathways (miRWalk)	P00034 Integrin signalling pathway	Enriched	2.92507e-05	187	hsa-miR-200b-3p; hsa-miR-199b-5p; hsa-miR-1295a; hsa-miR-142-3p; hsa-miR-760; hsa-miR-424-5p; hsa-miR-143-3p; hsa-miR-24-3p; hsa-miR-106b-3p; hsa-miR-21-5p; hsa-miR-26b-5p; hsa-miR-29c-3p; hsa-miR-193b-5p; hsa-miR-195-5p; hsa-miR-27a-3p; hsa-miR-148a-3p; hsa-miR-15a-5p; hsa-miR-29b-3p; hsa-miR-33a-5p; hsa-miR-15b-5p; hsa-let-7g-5p; hsa-miR-26a-5p; hsa-miR-9-3p; hsa-let-7e-5p; hsa-miR-542-3p; hsa-…
Pathways (miRWalk)	WP306 Focal Adhesion	Enriched	2.92507e-05	226	hsa-miR-200b-3p; hsa-miR-199b-5p; hsa-miR-1295a; hsa-miR-142-3p; hsa-miR-760; hsa-miR-338-3p; hsa-miR-424-5p; hsa-miR-143-3p; hsa-miR-24-3p; hsa-miR-106b-3p; hsa-miR-21-5p; hsa-miR-26b-5p; hsa-miR-29c-3p; hsa-miR-30a-3p; hsa-miR-195-5p; hsa-miR-27a-3p; hsa-miR-148a-3p; hsa-miR-15a-5p; hsa-miR-144-3p; hsa-miR-29b-3p; hsa-miR-33a-5p; hsa-miR-15b-5p; hsa-let-7g-5p; hsa-miR-26a-5p; hsa-miR-9-3p; hsa-…
Pathways (miRWalk)	hsa04510 Focal adhesion	Enriched	2.92507e-05	244	hsa-miR-200b-3p; hsa-miR-199b-5p; hsa-miR-147a; hsa-miR-1295a; hsa-miR-142-3p; hsa-miR-760; hsa-miR-338-3p; hsa-miR-424-5p; hsa-miR-143-3p; hsa-miR-24-3p; hsa-miR-106b-3p; hsa-miR-21-5p; hsa-miR-26b-5p; hsa-miR-29c-3p; hsa-miR-30a-3p; hsa-miR-193b-5p; hsa-miR-195-5p; hsa-miR-27a-3p; hsa-miR-148a-3p; hsa-miR-15a-5p; hsa-miR-144-3p; hsa-miR-29b-3p; hsa-miR-33a-5p; hsa-miR-15b-5p; hsa-let-7g-5p; hsa…
Pathways (miRWalk)	hsa05212 Pancreatic cancer	Enriched	2.92507e-05	206	hsa-miR-200b-3p; hsa-miR-199b-5p; hsa-miR-147a; hsa-miR-142-3p; hsa-miR-338-3p; hsa-miR-424-5p; hsa-miR-143-3p; hsa-miR-24-3p; hsa-miR-21-5p; hsa-miR-26b-5p; hsa-miR-29c-3p; hsa-miR-30a-3p; hsa-miR-195-5p; hsa-miR-27a-3p; hsa-miR-15a-5p; hsa-miR-29b-3p; hsa-miR-33a-5p; hsa-miR-15b-5p; hsa-let-7g-5p; hsa-miR-26a-5p; hsa-miR-301a-3p; hsa-let-7e-5p; hsa-miR-374b-5p; hsa-miR-27b-3p; hsa-miR-504-5p; h…
Pathways (miRWalk)	WP382 MAPK signaling pathway	Enriched	3.49399e-05	205	hsa-miR-147a; hsa-miR-142-3p; hsa-miR-760; hsa-miR-424-5p; hsa-miR-143-3p; hsa-miR-24-3p; hsa-miR-106b-3p; hsa-miR-126-5p; hsa-miR-21-5p; hsa-miR-26b-5p; hsa-miR-29c-3p; hsa-miR-193b-5p; hsa-miR-195-5p; hsa-miR-27a-3p; hsa-miR-148a-3p; hsa-miR-15a-5p; hsa-miR-29b-3p; hsa-miR-33a-5p; hsa-miR-15b-5p; hsa-let-7g-5p; hsa-miR-26a-5p; hsa-miR-146b-3p; hsa-let-7e-5p; hsa-miR-1226-5p; hsa-miR-374b-5p; hs…
Pathways (miRWalk)	WP474 Endochondral Ossification	Enriched	4.08352e-05	144	hsa-miR-200b-3p; hsa-miR-147a; hsa-miR-338-3p; hsa-miR-424-5p; hsa-miR-143-3p; hsa-miR-24-3p; hsa-miR-21-5p; hsa-miR-26b-5p; hsa-miR-29c-3p; hsa-miR-195-5p; hsa-miR-27a-3p; hsa-miR-15a-5p; hsa-miR-29b-3p; hsa-miR-33a-5p; hsa-miR-15b-5p; hsa-miR-301a-3p; hsa-let-7e-5p; hsa-miR-27b-3p; hsa-miR-504-5p; hsa-miR-30b-5p; hsa-miR-101-3p; hsa-miR-145-5p; hsa-miR-126-3p; hsa-miR-335-5p; hsa-miR-139-5p; hs…
Gene Ontology (miRWalk)	GO0050930 induction of positive chemotaxis	Enriched	4.34535e-05	58	hsa-miR-200b-3p; hsa-miR-147a; hsa-miR-126-5p; hsa-miR-21-5p; hsa-miR-26b-5p; hsa-miR-29c-3p; hsa-miR-195-5p; hsa-miR-15a-5p; hsa-miR-29b-3p; hsa-miR-15b-5p; hsa-miR-504-5p; hsa-miR-101-3p; hsa-miR-23a-3p; hsa-miR-145-5p; hsa-miR-126-3p; hsa-miR-335-5p; hsa-miR-204-5p; hsa-miR-140-5p; hsa-miR-505-3p; hsa-miR-98-5p; hsa-miR-17-3p; hsa-miR-330-3p; hsa-miR-223-3p; hsa-miR-205-5p; hsa-miR-372-3p; hsa…
Pathways (miRWalk)	P00047 PDGF signaling pathway	Enriched	5.7539e-05	159	hsa-miR-200b-3p; hsa-miR-142-3p; hsa-miR-424-5p; hsa-miR-143-3p; hsa-miR-24-3p; hsa-miR-21-5p; hsa-miR-26b-5p; hsa-miR-29c-3p; hsa-miR-195-5p; hsa-miR-27a-3p; hsa-miR-148a-3p; hsa-miR-15a-5p; hsa-miR-29b-3p; hsa-miR-33a-5p; hsa-miR-15b-5p; hsa-let-7g-5p; hsa-miR-26a-5p; hsa-miR-146b-3p; hsa-let-7e-5p; hsa-miR-199a-3p; hsa-miR-30b-5p; hsa-miR-101-3p; hsa-miR-145-5p; hsa-miR-126-3p; hsa-miR-335-5p;…
Pathways (miRWalk)	WP1984 Integrated Breast Cancer Pathway	Enriched	5.7539e-05	160	hsa-miR-200b-3p; hsa-miR-147a; hsa-miR-424-5p; hsa-miR-143-3p; hsa-miR-24-3p; hsa-miR-106b-3p; hsa-miR-21-5p; hsa-miR-26b-5p; hsa-miR-29c-3p; hsa-miR-30a-3p; hsa-miR-195-5p; hsa-miR-27a-3p; hsa-miR-148a-3p; hsa-miR-15a-5p; hsa-miR-144-3p; hsa-miR-29b-3p; hsa-miR-33a-5p; hsa-miR-15b-5p; hsa-let-7g-5p; hsa-miR-26a-5p; hsa-let-7e-5p; hsa-miR-193a-3p; hsa-miR-504-5p; hsa-miR-199a-3p; hsa-miR-101-3p; …
Pathways (miRWalk)	hsa05210 Colorectal cancer	Enriched	5.7539e-05	206	hsa-miR-200b-3p; hsa-miR-147a; hsa-miR-142-3p; hsa-miR-338-3p; hsa-miR-424-5p; hsa-miR-143-3p; hsa-miR-24-3p; hsa-miR-21-5p; hsa-miR-26b-5p; hsa-miR-29c-3p; hsa-miR-195-5p; hsa-miR-27a-3p; hsa-miR-148a-3p; hsa-miR-15a-5p; hsa-miR-29b-3p; hsa-miR-33a-5p; hsa-miR-15b-5p; hsa-let-7g-5p; hsa-miR-26a-5p; hsa-miR-301a-3p; hsa-let-7e-5p; hsa-miR-345-5p; hsa-miR-542-3p; hsa-miR-374b-5p; hsa-miR-27b-3p; h…
Pathways (miRWalk)	hsa04010 MAPK signaling pathway	Enriched	7.14065e-05	224	hsa-miR-147a; hsa-miR-142-3p; hsa-miR-760; hsa-miR-338-3p; hsa-miR-424-5p; hsa-miR-143-3p; hsa-miR-24-3p; hsa-miR-106b-3p; hsa-miR-126-5p; hsa-miR-21-5p; hsa-miR-26b-5p; hsa-miR-29c-3p; hsa-miR-193b-5p; hsa-miR-195-5p; hsa-miR-27a-3p; hsa-miR-148a-3p; hsa-miR-15a-5p; hsa-miR-29b-3p; hsa-miR-33a-5p; hsa-miR-15b-5p; hsa-let-7g-5p; hsa-miR-26a-5p; hsa-miR-146b-3p; hsa-let-7e-5p; hsa-miR-1226-5p; hsa…
Gene Ontology (miRWalk)	GO0002687 positive regulation of leukocyte migration	Enriched	9.44784e-05	53	hsa-miR-200b-3p; hsa-miR-147a; hsa-miR-21-5p; hsa-miR-26b-5p; hsa-miR-29c-3p; hsa-miR-195-5p; hsa-miR-15a-5p; hsa-miR-29b-3p; hsa-miR-15b-5p; hsa-miR-504-5p; hsa-miR-101-3p; hsa-miR-145-5p; hsa-miR-126-3p; hsa-miR-335-5p; hsa-miR-140-5p; hsa-miR-17-3p; hsa-miR-19a-3p; hsa-miR-330-3p; hsa-miR-19b-3p; hsa-miR-205-5p; hsa-miR-372-3p; hsa-miR-34a-5p; hsa-miR-16-5p; hsa-miR-125a-5p; hsa-miR-7-5p; hsa-…
Gene Ontology (miRWalk)	GO0001968 fibronectin binding	Enriched	9.97112e-05	72	hsa-miR-200b-3p; hsa-miR-147a; hsa-miR-338-3p; hsa-miR-21-5p; hsa-miR-26b-5p; hsa-miR-29c-3p; hsa-miR-30a-3p; hsa-miR-195-5p; hsa-miR-15a-5p; hsa-miR-29b-3p; hsa-miR-15b-5p; hsa-miR-26a-5p; hsa-miR-9-3p; hsa-miR-504-5p; hsa-miR-101-3p; hsa-miR-145-5p; hsa-miR-126-3p; hsa-miR-335-5p; hsa-miR-186-5p; hsa-miR-140-5p; hsa-miR-98-5p; hsa-miR-769-5p; hsa-miR-330-3p; hsa-miR-148b-3p; hsa-miR-215-5p; hsa…
Gene Ontology (miRWalk)	GO0050840 extracellular matrix binding	Enriched	9.97112e-05	52	hsa-miR-200b-3p; hsa-miR-147a; hsa-miR-21-5p; hsa-miR-26b-5p; hsa-miR-29c-3p; hsa-miR-30a-3p; hsa-miR-195-5p; hsa-miR-15a-5p; hsa-miR-29b-3p; hsa-miR-15b-5p; hsa-miR-504-5p; hsa-miR-30b-5p; hsa-miR-101-3p; hsa-miR-145-5p; hsa-miR-126-3p; hsa-miR-335-5p; hsa-miR-140-5p; hsa-miR-330-3p; hsa-miR-205-5p; hsa-miR-372-3p; hsa-miR-34a-5p; hsa-miR-16-5p; hsa-miR-125a-5p; hsa-miR-361-5p; hsa-miR-107; hsa-…
Pathways (miRWalk)	WP2034 Leptin signaling pathway	Enriched	9.97167e-05	177	hsa-miR-200b-3p; hsa-miR-199b-5p; hsa-miR-142-3p; hsa-miR-338-3p; hsa-miR-424-5p; hsa-miR-143-3p; hsa-miR-24-3p; hsa-miR-106b-3p; hsa-miR-21-5p; hsa-miR-26b-5p; hsa-miR-29c-3p; hsa-miR-195-5p; hsa-miR-27a-3p; hsa-miR-148a-3p; hsa-miR-15a-5p; hsa-miR-144-3p; hsa-miR-29b-3p; hsa-miR-33a-5p; hsa-miR-15b-5p; hsa-let-7g-5p; hsa-miR-26a-5p; hsa-let-7e-5p; hsa-miR-374b-5p; hsa-miR-27b-3p; hsa-miR-504-5p…
Pathways (miRWalk)	hsa04060 Cytokine cytokine receptor interaction	Enriched	9.97167e-05	158	hsa-miR-200b-3p; hsa-miR-147a; hsa-miR-142-3p; hsa-miR-24-3p; hsa-miR-126-5p; hsa-miR-21-5p; hsa-miR-26b-5p; hsa-miR-29c-3p; hsa-miR-30a-3p; hsa-miR-195-5p; hsa-miR-27a-3p; hsa-miR-148a-3p; hsa-miR-15a-5p; hsa-miR-29b-3p; hsa-miR-15b-5p; hsa-let-7g-5p; hsa-miR-26a-5p; hsa-miR-146b-3p; hsa-let-7e-5p; hsa-miR-504-5p; hsa-miR-199a-3p; hsa-miR-30b-5p; hsa-miR-101-3p; hsa-miR-23a-3p; hsa-miR-145-5p; h…
Pathways (miRWalk)	hsa05215 Prostate cancer	Enriched	9.97167e-05	236	hsa-miR-200b-3p; hsa-miR-199b-5p; hsa-miR-760; hsa-miR-338-3p; hsa-miR-424-5p; hsa-miR-143-3p; hsa-miR-24-3p; hsa-miR-106b-3p; hsa-miR-30e-3p; hsa-miR-21-5p; hsa-miR-26b-5p; hsa-miR-29c-3p; hsa-miR-30a-3p; hsa-miR-195-5p; hsa-miR-27a-3p; hsa-miR-148a-3p; hsa-miR-15a-5p; hsa-miR-363-3p; hsa-miR-144-3p; hsa-miR-29b-3p; hsa-miR-15b-5p; hsa-miR-190a-5p; hsa-let-7g-5p; hsa-miR-639; hsa-miR-26a-5p; hsa…
Gene Ontology (miRWalk)	GO0001938 positive regulation of endothelial cell proliferation	Enriched	0.000102164	111	hsa-miR-200b-3p; hsa-miR-199b-5p; hsa-miR-147a; hsa-miR-424-5p; hsa-miR-24-3p; hsa-miR-106b-3p; hsa-miR-126-5p; hsa-miR-21-5p; hsa-miR-26b-5p; hsa-miR-29c-3p; hsa-miR-30a-3p; hsa-miR-195-5p; hsa-miR-27a-3p; hsa-miR-15a-5p; hsa-miR-144-3p; hsa-miR-29b-3p; hsa-miR-33a-5p; hsa-miR-15b-5p; hsa-miR-146b-3p; hsa-let-7e-5p; hsa-miR-27b-3p; hsa-miR-504-5p; hsa-miR-101-3p; hsa-miR-23a-3p; hsa-miR-145-5p; …
Gene Ontology (miRWalk)	GO0005739 mitochondrion	Enriched	0.000102164	287	hsa-miR-200b-3p; hsa-miR-582-5p; hsa-miR-142-3p; hsa-miR-760; hsa-miR-424-5p; hsa-miR-518a-5p; hsa-miR-143-3p; hsa-miR-24-3p; hsa-miR-106b-3p; hsa-miR-30e-3p; hsa-miR-21-5p; hsa-miR-26b-5p; hsa-miR-29c-3p; hsa-miR-628-5p; hsa-miR-30a-3p; hsa-miR-195-5p; hsa-miR-27a-3p; hsa-miR-148a-3p; hsa-miR-15a-5p; hsa-miR-29b-3p; hsa-miR-33a-5p; hsa-miR-15b-5p; hsa-miR-620; hsa-let-7g-5p; hsa-miR-26a-5p; hsa-…
Gene Ontology (miRWalk)	GO0030335 positive regulation of cell migration	Enriched	0.000102164	163	hsa-miR-200b-3p; hsa-miR-147a; hsa-miR-142-3p; hsa-miR-760; hsa-miR-424-5p; hsa-miR-143-3p; hsa-miR-24-3p; hsa-miR-21-5p; hsa-miR-26b-5p; hsa-miR-29c-3p; hsa-miR-30a-3p; hsa-miR-195-5p; hsa-miR-27a-3p; hsa-miR-148a-3p; hsa-miR-15a-5p; hsa-miR-363-3p; hsa-miR-144-3p; hsa-miR-29b-3p; hsa-miR-33a-5p; hsa-miR-15b-5p; hsa-miR-26a-5p; hsa-miR-9-3p; hsa-miR-146b-3p; hsa-let-7e-5p; hsa-miR-345-5p; hsa-mi…
Gene Ontology (miRWalk)	GO0043498 cell surface binding	Enriched	0.000102164	68	hsa-miR-200b-3p; hsa-miR-147a; hsa-miR-21-5p; hsa-miR-26b-5p; hsa-miR-29c-3p; hsa-miR-195-5p; hsa-miR-148a-3p; hsa-miR-15a-5p; hsa-miR-29b-3p; hsa-miR-15b-5p; hsa-miR-146b-3p; hsa-miR-504-5p; hsa-miR-101-3p; hsa-miR-145-5p; hsa-miR-126-3p; hsa-miR-335-5p; hsa-miR-186-5p; hsa-miR-140-5p; hsa-miR-98-5p; hsa-miR-17-3p; hsa-miR-769-5p; hsa-miR-330-3p; hsa-miR-205-5p; hsa-miR-372-3p; hsa-miR-34a-5p; h…
Pathways (miRWalk)	P00006 Apoptosis signaling pathway	Enriched	0.000111586	187	hsa-miR-200b-3p; hsa-miR-582-5p; hsa-miR-424-5p; hsa-miR-518a-5p; hsa-miR-143-3p; hsa-miR-24-3p; hsa-miR-30e-3p; hsa-miR-21-5p; hsa-miR-26b-5p; hsa-miR-29c-3p; hsa-miR-30a-3p; hsa-miR-195-5p; hsa-miR-27a-3p; hsa-miR-148a-3p; hsa-miR-15a-5p; hsa-miR-29b-3p; hsa-miR-33a-5p; hsa-miR-15b-5p; hsa-let-7g-5p; hsa-miR-26a-5p; hsa-let-7e-5p; hsa-miR-374b-5p; hsa-miR-27b-3p; hsa-miR-193a-3p; hsa-miR-504-5p…
Pathways (miRWalk)	P00018 EGF receptor signaling pathway	Enriched	0.000111586	164	hsa-miR-200b-3p; hsa-miR-199b-5p; hsa-miR-142-3p; hsa-miR-424-5p; hsa-miR-143-3p; hsa-miR-24-3p; hsa-miR-30e-3p; hsa-miR-21-5p; hsa-miR-26b-5p; hsa-miR-29c-3p; hsa-miR-30a-3p; hsa-miR-27a-3p; hsa-miR-148a-3p; hsa-miR-15a-5p; hsa-miR-33a-5p; hsa-miR-15b-5p; hsa-let-7g-5p; hsa-miR-26a-5p; hsa-let-7e-5p; hsa-miR-27b-3p; hsa-miR-199a-3p; hsa-miR-30b-5p; hsa-miR-101-3p; hsa-miR-145-5p; hsa-miR-126-3p;…
Pathways (miRWalk)	WP254 Apoptosis	Enriched	0.000111586	179	hsa-miR-200b-3p; hsa-miR-582-5p; hsa-miR-518a-5p; hsa-miR-143-3p; hsa-miR-24-3p; hsa-miR-30e-3p; hsa-miR-21-5p; hsa-miR-26b-5p; hsa-miR-29c-3p; hsa-miR-195-5p; hsa-miR-27a-3p; hsa-miR-148a-3p; hsa-miR-15a-5p; hsa-miR-29b-3p; hsa-miR-15b-5p; hsa-let-7g-5p; hsa-miR-26a-5p; hsa-let-7e-5p; hsa-miR-542-3p; hsa-miR-193a-5p; hsa-miR-193a-3p; hsa-miR-504-5p; hsa-miR-101-3p; hsa-miR-145-5p; hsa-miR-146b-5…
Pathways (miRWalk)	hsa01100 Metabolic pathways	Enriched	0.000112854	249	hsa-miR-422a; hsa-miR-142-3p; hsa-miR-760; hsa-miR-338-3p; hsa-miR-33b-5p; hsa-miR-1258; hsa-miR-143-3p; hsa-miR-24-3p; hsa-miR-106b-3p; hsa-miR-3181; hsa-miR-126-5p; hsa-miR-30e-3p; hsa-miR-21-5p; hsa-miR-26b-5p; hsa-miR-29c-3p; hsa-miR-616-3p; hsa-miR-30a-3p; hsa-miR-195-5p; hsa-miR-27a-3p; hsa-miR-148a-3p; hsa-miR-15a-5p; hsa-miR-29b-3p; hsa-miR-33a-5p; hsa-miR-15b-5p; hsa-let-7g-5p; hsa-miR-2…
Pathways (miRWalk)	WP51 Regulation of Actin Cytoskeleton	Enriched	0.000121656	170	hsa-miR-200b-3p; hsa-miR-1295a; hsa-miR-142-3p; hsa-miR-424-5p; hsa-miR-143-3p; hsa-miR-24-3p; hsa-miR-106b-3p; hsa-miR-21-5p; hsa-miR-26b-5p; hsa-miR-29c-3p; hsa-miR-195-5p; hsa-miR-27a-3p; hsa-miR-148a-3p; hsa-miR-15a-5p; hsa-miR-29b-3p; hsa-miR-15b-5p; hsa-let-7g-5p; hsa-miR-26a-5p; hsa-miR-146b-3p; hsa-let-7e-5p; hsa-miR-193a-3p; hsa-miR-199a-3p; hsa-miR-30b-5p; hsa-miR-101-3p; hsa-miR-23a-3p…
Pathways (miRWalk)	hsa04912 GnRH signaling pathway	Enriched	0.000125338	129	hsa-miR-142-3p; hsa-miR-338-3p; hsa-miR-424-5p; hsa-miR-33b-5p; hsa-miR-143-3p; hsa-miR-24-3p; hsa-miR-21-5p; hsa-miR-26b-5p; hsa-miR-29c-3p; hsa-miR-195-5p; hsa-miR-27a-3p; hsa-miR-148a-3p; hsa-miR-15a-5p; hsa-miR-29b-3p; hsa-miR-33a-5p; hsa-miR-15b-5p; hsa-let-7g-5p; hsa-miR-26a-5p; hsa-miR-27b-3p; hsa-miR-199a-3p; hsa-miR-101-3p; hsa-miR-219a-5p; hsa-miR-145-5p; hsa-miR-126-3p; hsa-miR-146b-5p…
Pathways (miRWalk)	hsa05214 Glioma	Enriched	0.000125338	211	hsa-miR-200b-3p; hsa-miR-338-3p; hsa-miR-424-5p; hsa-miR-143-3p; hsa-miR-24-3p; hsa-miR-21-5p; hsa-miR-26b-5p; hsa-miR-29c-3p; hsa-miR-30a-3p; hsa-miR-195-5p; hsa-miR-27a-3p; hsa-miR-15a-5p; hsa-miR-363-3p; hsa-miR-144-3p; hsa-miR-29b-3p; hsa-miR-15b-5p; hsa-let-7g-5p; hsa-miR-639; hsa-miR-26a-5p; hsa-miR-146b-3p; hsa-let-7e-5p; hsa-miR-345-5p; hsa-miR-374b-5p; hsa-miR-27b-3p; hsa-miR-504-5p; hsa…
Gene Ontology (miRWalk)	GO0010628 positive regulation of gene expression	Enriched	0.000130323	164	hsa-miR-200b-3p; hsa-miR-147a; hsa-miR-760; hsa-miR-338-3p; hsa-miR-424-5p; hsa-miR-143-3p; hsa-miR-24-3p; hsa-miR-21-5p; hsa-miR-26b-5p; hsa-miR-29c-3p; hsa-miR-195-5p; hsa-miR-27a-3p; hsa-miR-148a-3p; hsa-miR-15a-5p; hsa-miR-144-3p; hsa-miR-29b-3p; hsa-miR-33a-5p; hsa-miR-15b-5p; hsa-let-7g-5p; hsa-miR-26a-5p; hsa-let-7e-5p; hsa-miR-27b-3p; hsa-miR-504-5p; hsa-miR-199a-3p; hsa-miR-30b-5p; hsa-m…
Gene Ontology (miRWalk)	GO0043129 surfactant homeostasis	Enriched	0.000130323	56	hsa-miR-200b-3p; hsa-miR-147a; hsa-miR-21-5p; hsa-miR-26b-5p; hsa-miR-29c-3p; hsa-miR-195-5p; hsa-miR-15a-5p; hsa-miR-29b-3p; hsa-miR-33a-5p; hsa-miR-15b-5p; hsa-miR-504-5p; hsa-miR-101-3p; hsa-miR-145-5p; hsa-miR-126-3p; hsa-miR-146b-5p; hsa-miR-335-5p; hsa-miR-340-5p; hsa-miR-186-5p; hsa-miR-140-5p; hsa-miR-19a-3p; hsa-miR-330-3p; hsa-miR-205-5p; hsa-miR-372-3p; hsa-miR-34a-5p; hsa-miR-16-5p; h…
Pathways (miRWalk)	hsa04810 Regulation of actin cytoskeleton	Enriched	0.000131098	176	hsa-miR-200b-3p; hsa-miR-1295a; hsa-miR-142-3p; hsa-miR-424-5p; hsa-miR-143-3p; hsa-miR-24-3p; hsa-miR-106b-3p; hsa-miR-21-5p; hsa-miR-26b-5p; hsa-miR-29c-3p; hsa-miR-193b-5p; hsa-miR-195-5p; hsa-miR-27a-3p; hsa-miR-148a-3p; hsa-miR-29b-3p; hsa-miR-15b-5p; hsa-let-7g-5p; hsa-miR-26a-5p; hsa-miR-9-3p; hsa-miR-146b-3p; hsa-let-7e-5p; hsa-miR-27b-3p; hsa-miR-193a-3p; hsa-miR-199a-3p; hsa-miR-30b-5p;…
Gene Ontology (miRWalk)	GO0005737 cytoplasm	Enriched	0.00013511	420	hsa-miR-450a-5p; hsa-miR-200b-3p; hsa-miR-199b-5p; hsa-miR-582-5p; hsa-miR-147a; hsa-miR-1295a; hsa-miR-424-3p; hsa-miR-422a; hsa-miR-142-3p; hsa-miR-760; hsa-miR-338-3p; hsa-miR-424-5p; hsa-miR-518a-5p; hsa-miR-33b-5p; hsa-miR-143-3p; hsa-miR-331-5p; hsa-miR-24-3p; hsa-miR-106b-3p; hsa-miR-126-5p; hsa-miR-30e-3p; hsa-miR-21-5p; hsa-miR-26b-5p; hsa-miR-29c-3p; hsa-miR-30a-3p; hsa-miR-195-5p; hsa-…
Gene Ontology (miRWalk)	GO0046982 protein heterodimerization activity	Enriched	0.00013511	239	hsa-miR-200b-3p; hsa-miR-199b-5p; hsa-miR-582-5p; hsa-miR-147a; hsa-miR-142-3p; hsa-miR-760; hsa-miR-424-5p; hsa-miR-518a-5p; hsa-miR-143-3p; hsa-miR-24-3p; hsa-miR-106b-3p; hsa-miR-21-5p; hsa-miR-26b-5p; hsa-miR-29c-3p; hsa-miR-30a-3p; hsa-miR-195-5p; hsa-miR-27a-3p; hsa-miR-148a-3p; hsa-miR-15a-5p; hsa-miR-29b-3p; hsa-miR-33a-5p; hsa-miR-15b-5p; hsa-let-7g-5p; hsa-miR-26a-5p; hsa-miR-9-3p; hsa-…
Pathways (miRWalk)	hsa04520 Adherens junction	Enriched	0.000148247	198	hsa-miR-200b-3p; hsa-miR-199b-5p; hsa-miR-147a; hsa-miR-1295a; hsa-miR-142-3p; hsa-miR-760; hsa-miR-424-5p; hsa-miR-24-3p; hsa-miR-21-5p; hsa-miR-26b-5p; hsa-miR-29c-3p; hsa-miR-30a-3p; hsa-miR-195-5p; hsa-miR-27a-3p; hsa-miR-15a-5p; hsa-miR-29b-3p; hsa-miR-33a-5p; hsa-miR-15b-5p; hsa-miR-26a-5p; hsa-miR-301a-3p; hsa-let-7e-5p; hsa-miR-1226-5p; hsa-miR-412-3p; hsa-miR-199a-3p; hsa-miR-101-3p; hsa…
Gene Ontology (miRWalk)	GO0005829 cytosol	Enriched	0.00015661	399	hsa-miR-450a-5p; hsa-miR-200b-3p; hsa-miR-199b-5p; hsa-miR-1295a; hsa-miR-422a; hsa-miR-142-3p; hsa-miR-760; hsa-miR-221-5p; hsa-miR-338-3p; hsa-miR-424-5p; hsa-miR-33b-5p; hsa-miR-143-3p; hsa-miR-24-3p; hsa-miR-106b-3p; hsa-miR-126-5p; hsa-miR-30e-3p; hsa-miR-21-5p; hsa-miR-26b-5p; hsa-miR-29c-3p; hsa-miR-30a-3p; hsa-miR-193b-5p; hsa-miR-195-5p; hsa-miR-27a-3p; hsa-miR-148a-3p; hsa-miR-15a-5p; h…
Gene Ontology (miRWalk)	GO0006915 apoptotic process	Enriched	0.00015661	268	hsa-miR-200b-3p; hsa-miR-582-5p; hsa-miR-142-3p; hsa-miR-760; hsa-miR-424-5p; hsa-miR-518a-5p; hsa-miR-143-3p; hsa-miR-24-3p; hsa-miR-106b-3p; hsa-miR-30e-3p; hsa-miR-21-5p; hsa-miR-26b-5p; hsa-miR-29c-3p; hsa-miR-448; hsa-miR-30a-3p; hsa-miR-195-5p; hsa-miR-27a-3p; hsa-miR-148a-3p; hsa-miR-15a-5p; hsa-miR-144-3p; hsa-miR-29b-3p; hsa-miR-33a-5p; hsa-miR-15b-5p; hsa-miR-190a-5p; hsa-let-7g-5p; hsa…
Gene Ontology (miRWalk)	GO0007173 epidermal growth factor receptor signaling pathway	Enriched	0.00015661	197	hsa-miR-200b-3p; hsa-miR-199b-5p; hsa-miR-142-3p; hsa-miR-760; hsa-miR-424-5p; hsa-miR-33b-5p; hsa-miR-143-3p; hsa-miR-24-3p; hsa-miR-106b-3p; hsa-miR-21-5p; hsa-miR-26b-5p; hsa-miR-29c-3p; hsa-miR-195-5p; hsa-miR-27a-3p; hsa-miR-148a-3p; hsa-miR-15a-5p; hsa-miR-144-3p; hsa-miR-29b-3p; hsa-miR-33a-5p; hsa-miR-15b-5p; hsa-miR-190a-5p; hsa-let-7g-5p; hsa-miR-26a-5p; hsa-let-7e-5p; hsa-miR-27b-3p; h…
Gene Ontology (miRWalk)	GO0010595 positive regulation of endothelial cell migration	Enriched	0.00015661	89	hsa-miR-200b-3p; hsa-miR-147a; hsa-miR-24-3p; hsa-miR-21-5p; hsa-miR-26b-5p; hsa-miR-29c-3p; hsa-miR-30a-3p; hsa-miR-195-5p; hsa-miR-15a-5p; hsa-miR-29b-3p; hsa-miR-15b-5p; hsa-miR-504-5p; hsa-miR-101-3p; hsa-miR-145-5p; hsa-miR-126-3p; hsa-miR-335-5p; hsa-miR-186-5p; hsa-miR-204-5p; hsa-miR-140-5p; hsa-miR-505-3p; hsa-miR-98-5p; hsa-miR-17-3p; hsa-miR-19a-3p; hsa-miR-330-3p; hsa-miR-19b-3p; hsa-…
Gene Ontology (miRWalk)	GO0035094 response to nicotine	Enriched	0.00015661	63	hsa-miR-200b-3p; hsa-miR-338-3p; hsa-miR-143-3p; hsa-miR-21-5p; hsa-miR-26b-5p; hsa-miR-29c-3p; hsa-miR-195-5p; hsa-miR-148a-3p; hsa-miR-15a-5p; hsa-miR-29b-3p; hsa-miR-15b-5p; hsa-let-7g-5p; hsa-miR-30b-5p; hsa-miR-335-5p; hsa-miR-340-5p; hsa-miR-34b-5p; hsa-miR-204-5p; hsa-miR-98-5p; hsa-miR-32-5p; hsa-miR-148b-3p; hsa-miR-215-5p; hsa-miR-630; hsa-miR-34a-5p; hsa-miR-128-3p; hsa-miR-16-5p; hsa-…
Gene Ontology (miRWalk)	GO0071456 cellular response to hypoxia	Enriched	0.000159862	168	hsa-miR-200b-3p; hsa-miR-199b-5p; hsa-miR-147a; hsa-miR-760; hsa-miR-424-5p; hsa-miR-143-3p; hsa-miR-24-3p; hsa-miR-106b-3p; hsa-miR-21-5p; hsa-miR-26b-5p; hsa-miR-29c-3p; hsa-miR-30a-3p; hsa-miR-195-5p; hsa-miR-27a-3p; hsa-miR-15a-5p; hsa-miR-144-3p; hsa-miR-29b-3p; hsa-miR-33a-5p; hsa-miR-15b-5p; hsa-miR-26a-5p; hsa-let-7e-5p; hsa-miR-27b-3p; hsa-miR-504-5p; hsa-miR-30b-5p; hsa-miR-101-3p; hsa-…
Gene Ontology (miRWalk)	GO0005515 protein binding	Enriched	0.000168826	491	hsa-miR-450a-5p; hsa-miR-200b-3p; hsa-miR-199b-5p; hsa-miR-582-5p; hsa-miR-147a; hsa-miR-1295a; hsa-miR-424-3p; hsa-miR-422a; hsa-miR-142-3p; hsa-miR-760; hsa-miR-221-5p; hsa-miR-338-3p; hsa-miR-424-5p; hsa-miR-518a-5p; hsa-miR-33b-5p; hsa-miR-1258; hsa-miR-143-3p; hsa-miR-188-3p; hsa-miR-331-5p; hsa-miR-24-3p; hsa-miR-106b-3p; hsa-miR-126-5p; hsa-miR-30e-3p; hsa-miR-21-5p; hsa-miR-26b-5p; hsa-mi…
Gene Ontology (miRWalk)	GO0001701 in utero embryonic development	Enriched	0.000182581	184	hsa-miR-200b-3p; hsa-miR-199b-5p; hsa-miR-147a; hsa-miR-142-3p; hsa-miR-338-3p; hsa-miR-424-5p; hsa-miR-24-3p; hsa-miR-106b-3p; hsa-miR-21-5p; hsa-miR-26b-5p; hsa-miR-29c-3p; hsa-miR-195-5p; hsa-miR-27a-3p; hsa-miR-148a-3p; hsa-miR-15a-5p; hsa-miR-29b-3p; hsa-miR-33a-5p; hsa-miR-15b-5p; hsa-let-7g-5p; hsa-miR-26a-5p; hsa-miR-9-3p; hsa-miR-301a-3p; hsa-let-7e-5p; hsa-miR-27b-3p; hsa-miR-193a-3p; h…
Gene Ontology (miRWalk)	GO0030336 negative regulation of cell migration	Enriched	0.000190905	136	hsa-miR-200b-3p; hsa-miR-142-3p; hsa-miR-143-3p; hsa-miR-24-3p; hsa-miR-21-5p; hsa-miR-26b-5p; hsa-miR-29c-3p; hsa-miR-195-5p; hsa-miR-148a-3p; hsa-miR-15a-5p; hsa-miR-144-3p; hsa-miR-29b-3p; hsa-miR-33a-5p; hsa-miR-15b-5p; hsa-miR-26a-5p; hsa-miR-146b-3p; hsa-miR-301a-3p; hsa-miR-10a-3p; hsa-let-7e-5p; hsa-miR-504-5p; hsa-miR-23a-3p; hsa-miR-145-5p; hsa-miR-126-3p; hsa-miR-335-5p; hsa-miR-186-5p…
Gene Ontology (miRWalk)	GO0008624 induction of apoptosis by extracellular signals	Enriched	0.000194202	128	hsa-miR-142-3p; hsa-miR-760; hsa-miR-424-5p; hsa-miR-24-3p; hsa-miR-30e-3p; hsa-miR-21-5p; hsa-miR-26b-5p; hsa-miR-30a-3p; hsa-miR-195-5p; hsa-miR-27a-3p; hsa-miR-33a-5p; hsa-miR-15b-5p; hsa-miR-26a-5p; hsa-let-7e-5p; hsa-miR-27b-3p; hsa-miR-504-5p; hsa-miR-30b-5p; hsa-miR-101-3p; hsa-miR-145-5p; hsa-miR-146b-5p; hsa-miR-148b-5p; hsa-miR-335-5p; hsa-miR-598-3p; hsa-miR-340-5p; hsa-miR-186-5p; hsa…
Gene Ontology (miRWalk)	GO0046777 protein autophosphorylation	Enriched	0.000194202	179	hsa-miR-200b-3p; hsa-miR-199b-5p; hsa-miR-760; hsa-miR-424-5p; hsa-miR-143-3p; hsa-miR-24-3p; hsa-miR-21-5p; hsa-miR-26b-5p; hsa-miR-195-5p; hsa-miR-27a-3p; hsa-miR-148a-3p; hsa-miR-15a-5p; hsa-miR-144-3p; hsa-miR-33a-5p; hsa-miR-15b-5p; hsa-let-7g-5p; hsa-miR-26a-5p; hsa-miR-301a-3p; hsa-let-7e-5p; hsa-miR-193a-3p; hsa-miR-199a-3p; hsa-miR-101-3p; hsa-miR-219a-5p; hsa-miR-23a-3p; hsa-miR-145-5p;…
Gene Ontology (miRWalk)	GO0000122 negative regulation of transcription from rna polymerase ii promoter	Enriched	0.000195899	274	hsa-miR-200b-3p; hsa-miR-199b-5p; hsa-miR-147a; hsa-miR-760; hsa-miR-338-3p; hsa-miR-424-5p; hsa-miR-33b-5p; hsa-miR-143-3p; hsa-miR-331-5p; hsa-miR-24-3p; hsa-miR-106b-3p; hsa-miR-21-5p; hsa-miR-26b-5p; hsa-miR-29c-3p; hsa-miR-448; hsa-miR-30a-3p; hsa-miR-195-5p; hsa-miR-27a-3p; hsa-miR-148a-3p; hsa-miR-15a-5p; hsa-miR-144-3p; hsa-miR-198; hsa-miR-29b-3p; hsa-miR-33a-5p; hsa-miR-15b-5p; hsa-let-…
Gene Ontology (miRWalk)	GO0006629 lipid metabolic process	Enriched	0.000195899	126	hsa-miR-760; hsa-miR-33b-5p; hsa-miR-24-3p; hsa-miR-21-5p; hsa-miR-26b-5p; hsa-miR-27a-3p; hsa-miR-15a-5p; hsa-miR-29b-3p; hsa-miR-33a-5p; hsa-miR-15b-5p; hsa-miR-26a-5p; hsa-let-7e-5p; hsa-miR-27b-3p; hsa-miR-30b-5p; hsa-miR-101-3p; hsa-miR-23a-3p; hsa-miR-146b-5p; hsa-miR-26b-3p; hsa-miR-335-5p; hsa-miR-186-5p; hsa-miR-34b-5p; hsa-miR-505-3p; hsa-miR-30c-2-3p; hsa-miR-98-5p; hsa-miR-32-5p; hsa-…
Gene Ontology (miRWalk)	GO0007411 axon guidance	Enriched	0.000195899	218	hsa-miR-200b-3p; hsa-miR-199b-5p; hsa-miR-1295a; hsa-miR-142-3p; hsa-miR-760; hsa-miR-424-5p; hsa-miR-143-3p; hsa-miR-24-3p; hsa-miR-106b-3p; hsa-miR-21-5p; hsa-miR-26b-5p; hsa-miR-29c-3p; hsa-miR-195-5p; hsa-miR-27a-3p; hsa-miR-148a-3p; hsa-miR-15a-5p; hsa-miR-29b-3p; hsa-miR-33a-5p; hsa-miR-15b-5p; hsa-let-7g-5p; hsa-miR-26a-5p; hsa-miR-9-3p; hsa-miR-301a-3p; hsa-let-7e-5p; hsa-miR-374b-5p; hsa…
Gene Ontology (miRWalk)	GO0008083 growth factor activity	Enriched	0.000195899	133	hsa-miR-200b-3p; hsa-miR-147a; hsa-miR-142-3p; hsa-miR-760; hsa-miR-143-3p; hsa-miR-24-3p; hsa-miR-126-5p; hsa-miR-21-5p; hsa-miR-26b-5p; hsa-miR-29c-3p; hsa-miR-195-5p; hsa-miR-27a-3p; hsa-miR-148a-3p; hsa-miR-15a-5p; hsa-miR-29b-3p; hsa-miR-15b-5p; hsa-miR-26a-5p; hsa-miR-146b-3p; hsa-miR-504-5p; hsa-miR-30b-5p; hsa-miR-101-3p; hsa-miR-23a-3p; hsa-miR-145-5p; hsa-miR-126-3p; hsa-miR-379-5p; hsa…
Gene Ontology (miRWalk)	GO0009897 external side of plasma membrane	Enriched	0.000195899	121	hsa-miR-200b-3p; hsa-miR-142-3p; hsa-miR-24-3p; hsa-miR-126-5p; hsa-miR-21-5p; hsa-miR-26b-5p; hsa-miR-29c-3p; hsa-miR-30a-3p; hsa-miR-15a-5p; hsa-miR-144-3p; hsa-miR-29b-3p; hsa-miR-15b-5p; hsa-let-7g-5p; hsa-miR-9-3p; hsa-let-7e-5p; hsa-miR-27b-3p; hsa-miR-504-5p; hsa-miR-199a-3p; hsa-miR-101-3p; hsa-miR-23a-3p; hsa-miR-126-3p; hsa-miR-146b-5p; hsa-miR-26b-3p; hsa-miR-335-5p; hsa-miR-224-5p; hs…
Gene Ontology (miRWalk)	GO0042803 protein homodimerization activity	Enriched	0.000195899	228	hsa-miR-200b-3p; hsa-miR-199b-5p; hsa-miR-147a; hsa-miR-142-3p; hsa-miR-760; hsa-miR-338-3p; hsa-miR-424-5p; hsa-miR-143-3p; hsa-miR-24-3p; hsa-miR-106b-3p; hsa-miR-30e-3p; hsa-miR-21-5p; hsa-miR-26b-5p; hsa-miR-29c-3p; hsa-miR-616-3p; hsa-miR-195-5p; hsa-miR-27a-3p; hsa-miR-148a-3p; hsa-miR-15a-5p; hsa-miR-29b-3p; hsa-miR-33a-5p; hsa-miR-15b-5p; hsa-miR-26a-5p; hsa-miR-146b-3p; hsa-miR-301a-3p; …
Gene Ontology (miRWalk)	GO0043066 negative regulation of apoptotic process	Enriched	0.000195899	273	hsa-miR-200b-3p; hsa-miR-147a; hsa-miR-142-3p; hsa-miR-760; hsa-miR-338-3p; hsa-miR-424-5p; hsa-miR-143-3p; hsa-miR-24-3p; hsa-miR-126-5p; hsa-miR-21-5p; hsa-miR-26b-5p; hsa-miR-29c-3p; hsa-miR-30a-3p; hsa-miR-195-5p; hsa-miR-27a-3p; hsa-miR-148a-3p; hsa-miR-15a-5p; hsa-miR-363-3p; hsa-miR-144-3p; hsa-miR-29b-3p; hsa-miR-33a-5p; hsa-miR-15b-5p; hsa-miR-190a-5p; hsa-miR-620; hsa-let-7g-5p; hsa-miR…
Gene Ontology (miRWalk)	GO0043231 intracellular membrane bounded organelle	Enriched	0.000195899	215	hsa-miR-200b-3p; hsa-miR-422a; hsa-miR-142-3p; hsa-miR-760; hsa-miR-338-3p; hsa-miR-143-3p; hsa-miR-24-3p; hsa-miR-106b-3p; hsa-miR-21-5p; hsa-miR-26b-5p; hsa-miR-29c-3p; hsa-miR-30a-3p; hsa-miR-195-5p; hsa-miR-27a-3p; hsa-miR-148a-3p; hsa-miR-15a-5p; hsa-miR-29b-3p; hsa-miR-33a-5p; hsa-miR-15b-5p; hsa-let-7g-5p; hsa-miR-26a-5p; hsa-let-7e-5p; hsa-miR-374b-5p; hsa-miR-27b-3p; hsa-miR-199a-3p; hsa…
Pathways (miRWalk)	WP289 Myometrial Relaxation and Contraction Pathways	Enriched	0.000205362	150	hsa-miR-200b-3p; hsa-miR-1295a; hsa-miR-142-3p; hsa-miR-424-5p; hsa-miR-33b-5p; hsa-miR-331-5p; hsa-miR-30e-3p; hsa-miR-21-5p; hsa-miR-26b-5p; hsa-miR-29c-3p; hsa-miR-30a-3p; hsa-miR-27a-3p; hsa-miR-148a-3p; hsa-miR-15a-5p; hsa-miR-29b-3p; hsa-miR-33a-5p; hsa-miR-15b-5p; hsa-miR-26a-5p; hsa-let-7e-5p; hsa-miR-374b-5p; hsa-miR-27b-3p; hsa-miR-199a-3p; hsa-miR-101-3p; hsa-miR-219a-5p; hsa-miR-23a-3…
Pathways (miRWalk)	hsa05200 Pathways in cancer	Enriched	0.000207452	297	hsa-miR-200b-3p; hsa-miR-199b-5p; hsa-miR-147a; hsa-miR-142-3p; hsa-miR-760; hsa-miR-338-3p; hsa-miR-424-5p; hsa-miR-143-3p; hsa-miR-331-5p; hsa-miR-24-3p; hsa-miR-106b-3p; hsa-miR-30e-3p; hsa-miR-21-5p; hsa-miR-26b-5p; hsa-miR-29c-3p; hsa-miR-30a-3p; hsa-miR-193b-5p; hsa-miR-195-5p; hsa-miR-27a-3p; hsa-miR-148a-3p; hsa-miR-15a-5p; hsa-miR-363-3p; hsa-miR-144-3p; hsa-miR-29b-3p; hsa-miR-33a-5p; h…
Gene Ontology (miRWalk)	GO0046677 response to antibiotic	Enriched	0.0002204	73	hsa-miR-200b-3p; hsa-miR-143-3p; hsa-miR-24-3p; hsa-miR-26b-5p; hsa-miR-30a-3p; hsa-miR-195-5p; hsa-miR-27a-3p; hsa-miR-15a-5p; hsa-miR-15b-5p; hsa-miR-504-5p; hsa-miR-30b-5p; hsa-miR-145-5p; hsa-miR-335-5p; hsa-miR-186-5p; hsa-miR-204-5p; hsa-miR-505-3p; hsa-miR-454-3p; hsa-miR-29b-2-5p; hsa-miR-32-5p; hsa-miR-17-3p; hsa-miR-612; hsa-miR-92a-1-5p; hsa-miR-23b-3p; hsa-miR-485-5p; hsa-miR-148b-3p;…
Gene Ontology (miRWalk)	GO0005615 extracellular space	Enriched	0.000237997	215	hsa-miR-200b-3p; hsa-miR-199b-5p; hsa-miR-147a; hsa-miR-142-3p; hsa-miR-760; hsa-miR-338-3p; hsa-miR-143-3p; hsa-miR-24-3p; hsa-miR-126-5p; hsa-miR-30e-3p; hsa-miR-21-5p; hsa-miR-26b-5p; hsa-miR-29c-3p; hsa-miR-616-3p; hsa-miR-30a-3p; hsa-miR-195-5p; hsa-miR-27a-3p; hsa-miR-148a-3p; hsa-miR-15a-5p; hsa-miR-144-3p; hsa-miR-29b-3p; hsa-miR-33a-5p; hsa-miR-15b-5p; hsa-let-7g-5p; hsa-miR-26a-5p; hsa-…
Pathways (miRWalk)	WP176 Folate Metabolism	Enriched	0.000244344	108	hsa-miR-33b-5p; hsa-miR-143-3p; hsa-miR-24-3p; hsa-miR-106b-3p; hsa-miR-21-5p; hsa-miR-26b-5p; hsa-miR-29c-3p; hsa-miR-27a-3p; hsa-miR-15a-5p; hsa-miR-29b-3p; hsa-miR-33a-5p; hsa-miR-15b-5p; hsa-miR-26a-5p; hsa-miR-301a-3p; hsa-miR-504-5p; hsa-miR-30b-5p; hsa-miR-145-5p; hsa-miR-146b-5p; hsa-miR-26b-3p; hsa-miR-335-5p; hsa-miR-186-5p; hsa-miR-204-5p; hsa-miR-505-3p; hsa-miR-454-3p; hsa-miR-98-5p;…
Pathways (miRWalk)	WP437 EGF EGFR Signaling Pathway	Enriched	0.000244344	196	hsa-miR-200b-3p; hsa-miR-199b-5p; hsa-miR-142-3p; hsa-miR-424-5p; hsa-miR-143-3p; hsa-miR-24-3p; hsa-miR-106b-3p; hsa-miR-21-5p; hsa-miR-26b-5p; hsa-miR-29c-3p; hsa-miR-193b-5p; hsa-miR-195-5p; hsa-miR-27a-3p; hsa-miR-148a-3p; hsa-miR-15a-5p; hsa-miR-144-3p; hsa-miR-29b-3p; hsa-miR-33a-5p; hsa-miR-15b-5p; hsa-let-7g-5p; hsa-miR-26a-5p; hsa-let-7e-5p; hsa-miR-27b-3p; hsa-miR-193a-3p; hsa-miR-199a-…
Pathways (miRWalk)	WP615 Senescence and Autophagy	Enriched	0.000244344	219	hsa-miR-200b-3p; hsa-miR-424-5p; hsa-miR-143-3p; hsa-miR-188-3p; hsa-miR-24-3p; hsa-miR-106b-3p; hsa-miR-21-5p; hsa-miR-26b-5p; hsa-miR-29c-3p; hsa-miR-30a-3p; hsa-miR-195-5p; hsa-miR-27a-3p; hsa-miR-148a-3p; hsa-miR-15a-5p; hsa-miR-363-3p; hsa-miR-144-3p; hsa-miR-29b-3p; hsa-miR-33a-5p; hsa-miR-15b-5p; hsa-miR-190a-5p; hsa-let-7g-5p; hsa-miR-639; hsa-miR-26a-5p; hsa-miR-301a-3p; hsa-let-7e-5p; h…
Pathways (miRWalk)	hsa04020 Calcium signaling pathway	Enriched	0.000244344	122	hsa-miR-199b-5p; hsa-miR-142-3p; hsa-miR-424-5p; hsa-miR-33b-5p; hsa-miR-24-3p; hsa-miR-21-5p; hsa-miR-26b-5p; hsa-miR-27a-3p; hsa-miR-148a-3p; hsa-miR-15a-5p; hsa-miR-15b-5p; hsa-miR-26a-5p; hsa-let-7e-5p; hsa-miR-27b-3p; hsa-miR-504-5p; hsa-miR-219a-5p; hsa-miR-145-5p; hsa-miR-335-5p; hsa-miR-224-5p; hsa-miR-598-3p; hsa-miR-340-5p; hsa-miR-186-5p; hsa-miR-204-5p; hsa-miR-140-5p; hsa-miR-542-5p;…
Pathways (miRWalk)	P00057 Wnt signaling pathway	Enriched	0.000247873	207	hsa-miR-450a-5p; hsa-miR-200b-3p; hsa-miR-147a; hsa-miR-142-3p; hsa-miR-760; hsa-miR-338-3p; hsa-miR-424-5p; hsa-miR-24-3p; hsa-miR-126-5p; hsa-miR-21-5p; hsa-miR-26b-5p; hsa-miR-29c-3p; hsa-miR-30a-3p; hsa-miR-195-5p; hsa-miR-27a-3p; hsa-miR-148a-3p; hsa-miR-15a-5p; hsa-miR-29b-3p; hsa-miR-202-3p; hsa-miR-33a-5p; hsa-miR-15b-5p; hsa-let-7g-5p; hsa-miR-26a-5p; hsa-miR-301a-3p; hsa-let-7e-5p; hsa-…
Pathways (miRWalk)	hsa04540 Gap junction	Enriched	0.000247873	133	hsa-miR-142-3p; hsa-miR-760; hsa-miR-424-5p; hsa-miR-33b-5p; hsa-miR-143-3p; hsa-miR-24-3p; hsa-miR-21-5p; hsa-miR-26b-5p; hsa-miR-30a-3p; hsa-miR-27a-3p; hsa-miR-33a-5p; hsa-miR-15b-5p; hsa-let-7g-5p; hsa-miR-26a-5p; hsa-miR-146b-3p; hsa-miR-301a-3p; hsa-let-7e-5p; hsa-miR-504-5p; hsa-miR-199a-3p; hsa-miR-101-3p; hsa-miR-145-5p; hsa-miR-126-3p; hsa-miR-335-5p; hsa-miR-224-5p; hsa-miR-340-5p; hsa…
Pathways (miRWalk)	WP69 TCR Signaling Pathway	Enriched	0.000248952	150	hsa-miR-200b-3p; hsa-miR-424-5p; hsa-miR-143-3p; hsa-miR-24-3p; hsa-miR-106b-3p; hsa-miR-30e-3p; hsa-miR-21-5p; hsa-miR-26b-5p; hsa-miR-29c-3p; hsa-miR-193b-5p; hsa-miR-195-5p; hsa-miR-15a-5p; hsa-miR-29b-3p; hsa-miR-33a-5p; hsa-miR-15b-5p; hsa-miR-26a-5p; hsa-let-7e-5p; hsa-miR-1226-5p; hsa-miR-374b-5p; hsa-miR-27b-3p; hsa-miR-504-5p; hsa-miR-199a-3p; hsa-miR-30b-5p; hsa-miR-101-3p; hsa-miR-23a-…
Pathways (miRWalk)	WP481 Insulin Signaling	Enriched	0.000255865	185	hsa-miR-200b-3p; hsa-miR-142-3p; hsa-miR-760; hsa-miR-424-5p; hsa-miR-143-3p; hsa-miR-24-3p; hsa-miR-106b-3p; hsa-miR-21-5p; hsa-miR-26b-5p; hsa-miR-29c-3p; hsa-miR-27a-3p; hsa-miR-148a-3p; hsa-miR-15a-5p; hsa-miR-144-3p; hsa-miR-29b-3p; hsa-miR-33a-5p; hsa-miR-15b-5p; hsa-let-7g-5p; hsa-miR-26a-5p; hsa-let-7e-5p; hsa-miR-1226-5p; hsa-miR-374b-5p; hsa-miR-27b-3p; hsa-miR-199a-3p; hsa-miR-30b-5p; …
Pathways (miRWalk)	WP2256 Integrated Pancreatic Cancer Pathway	Enriched	0.000262167	245	hsa-miR-200b-3p; hsa-miR-199b-5p; hsa-miR-147a; hsa-miR-142-3p; hsa-miR-338-3p; hsa-miR-424-5p; hsa-miR-143-3p; hsa-miR-24-3p; hsa-miR-106b-3p; hsa-miR-21-5p; hsa-miR-26b-5p; hsa-miR-29c-3p; hsa-miR-30a-3p; hsa-miR-195-5p; hsa-miR-27a-3p; hsa-miR-148a-3p; hsa-miR-15a-5p; hsa-miR-144-3p; hsa-miR-29b-3p; hsa-miR-33a-5p; hsa-miR-15b-5p; hsa-miR-190a-5p; hsa-let-7g-5p; hsa-miR-26a-5p; hsa-miR-301a-3p…
Pathways (miRWalk)	WP185 Integrin mediated cell adhesion	Enriched	0.00026257	148	hsa-miR-200b-3p; hsa-miR-142-3p; hsa-miR-760; hsa-miR-424-5p; hsa-miR-143-3p; hsa-miR-24-3p; hsa-miR-106b-3p; hsa-miR-21-5p; hsa-miR-26b-5p; hsa-miR-29c-3p; hsa-miR-195-5p; hsa-miR-15a-5p; hsa-miR-29b-3p; hsa-miR-33a-5p; hsa-miR-15b-5p; hsa-miR-26a-5p; hsa-miR-9-3p; hsa-let-7e-5p; hsa-miR-542-3p; hsa-miR-27b-3p; hsa-miR-193a-3p; hsa-miR-199a-3p; hsa-miR-30b-5p; hsa-miR-101-3p; hsa-miR-145-5p; hsa…
Pathways (miRWalk)	hsa04722 Neurotrophin signaling pathway	Enriched	0.00026257	215	hsa-miR-200b-3p; hsa-miR-142-3p; hsa-miR-760; hsa-miR-424-5p; hsa-miR-143-3p; hsa-miR-24-3p; hsa-miR-106b-3p; hsa-miR-30e-3p; hsa-miR-21-5p; hsa-miR-26b-5p; hsa-miR-29c-3p; hsa-miR-30a-3p; hsa-miR-193b-5p; hsa-miR-195-5p; hsa-miR-27a-3p; hsa-miR-148a-3p; hsa-miR-15a-5p; hsa-miR-198; hsa-miR-29b-3p; hsa-miR-33a-5p; hsa-miR-15b-5p; hsa-let-7g-5p; hsa-miR-26a-5p; hsa-let-7e-5p; hsa-miR-345-5p; hsa-m…
Pathways (miRWalk)	hsa05014 Amyotrophic lateral sclerosis ALS	Enriched	0.00026257	113	hsa-miR-200b-3p; hsa-miR-142-3p; hsa-miR-143-3p; hsa-miR-24-3p; hsa-miR-21-5p; hsa-miR-26b-5p; hsa-miR-29c-3p; hsa-miR-195-5p; hsa-miR-27a-3p; hsa-miR-148a-3p; hsa-miR-15a-5p; hsa-miR-29b-3p; hsa-miR-33a-5p; hsa-miR-15b-5p; hsa-let-7g-5p; hsa-let-7e-5p; hsa-miR-504-5p; hsa-miR-30b-5p; hsa-miR-101-3p; hsa-miR-145-5p; hsa-miR-335-5p; hsa-miR-34b-5p; hsa-miR-204-5p; hsa-miR-454-3p; hsa-miR-32-5p; hs…
Gene Ontology (miRWalk)	GO0005856 cytoskeleton	Enriched	0.00028273	184	hsa-miR-200b-3p; hsa-miR-1295a; hsa-miR-142-3p; hsa-miR-760; hsa-miR-424-5p; hsa-miR-331-5p; hsa-miR-24-3p; hsa-miR-30e-3p; hsa-miR-21-5p; hsa-miR-26b-5p; hsa-miR-29c-3p; hsa-miR-195-5p; hsa-miR-148a-3p; hsa-miR-15a-5p; hsa-miR-29b-3p; hsa-miR-33a-5p; hsa-miR-15b-5p; hsa-let-7g-5p; hsa-miR-26a-5p; hsa-miR-301a-3p; hsa-let-7e-5p; hsa-miR-374b-5p; hsa-miR-193a-3p; hsa-miR-504-5p; hsa-miR-199a-3p; h…
Gene Ontology (miRWalk)	GO0019901 protein kinase binding	Enriched	0.00028273	240	hsa-miR-200b-3p; hsa-miR-199b-5p; hsa-miR-1295a; hsa-miR-142-3p; hsa-miR-760; hsa-miR-338-3p; hsa-miR-424-5p; hsa-miR-24-3p; hsa-miR-106b-3p; hsa-miR-30e-3p; hsa-miR-21-5p; hsa-miR-26b-5p; hsa-miR-29c-3p; hsa-miR-30a-3p; hsa-miR-195-5p; hsa-miR-27a-3p; hsa-miR-148a-3p; hsa-miR-15a-5p; hsa-miR-144-3p; hsa-miR-198; hsa-miR-29b-3p; hsa-miR-33a-5p; hsa-miR-15b-5p; hsa-let-7g-5p; hsa-miR-26a-5p; hsa-m…
Gene Ontology (miRWalk)	GO0031077 post embryonic camera type eye development	Enriched	0.00028273	55	hsa-miR-200b-3p; hsa-miR-147a; hsa-miR-24-3p; hsa-miR-21-5p; hsa-miR-26b-5p; hsa-miR-29c-3p; hsa-miR-195-5p; hsa-miR-15a-5p; hsa-miR-29b-3p; hsa-miR-15b-5p; hsa-miR-504-5p; hsa-miR-30b-5p; hsa-miR-101-3p; hsa-miR-145-5p; hsa-miR-126-3p; hsa-miR-335-5p; hsa-miR-186-5p; hsa-miR-140-5p; hsa-miR-32-5p; hsa-miR-330-3p; hsa-miR-10b-5p; hsa-miR-130a-3p; hsa-miR-205-5p; hsa-miR-372-3p; hsa-miR-34a-5p; hs…
Gene Ontology (miRWalk)	GO0045785 positive regulation of cell adhesion	Enriched	0.00028273	81	hsa-miR-200b-3p; hsa-miR-199b-5p; hsa-miR-147a; hsa-miR-142-3p; hsa-miR-21-5p; hsa-miR-26b-5p; hsa-miR-29c-3p; hsa-miR-195-5p; hsa-miR-27a-3p; hsa-miR-148a-3p; hsa-miR-15a-5p; hsa-miR-29b-3p; hsa-miR-15b-5p; hsa-miR-504-5p; hsa-miR-101-3p; hsa-miR-145-5p; hsa-miR-126-3p; hsa-miR-335-5p; hsa-miR-186-5p; hsa-miR-140-5p; hsa-miR-505-3p; hsa-miR-98-5p; hsa-miR-32-5p; hsa-miR-17-3p; hsa-miR-330-3p; hs…
Gene Ontology (miRWalk)	GO0050829 defense response to gram negative bacterium	Enriched	0.00028273	24	hsa-miR-143-3p; hsa-miR-126-5p; hsa-miR-21-5p; hsa-miR-26b-5p; hsa-miR-26a-5p; hsa-miR-301a-3p; hsa-miR-23a-3p; hsa-miR-145-5p; hsa-miR-126-3p; hsa-miR-335-5p; hsa-miR-186-5p; hsa-miR-204-5p; hsa-miR-98-5p; hsa-miR-99a-5p; hsa-miR-22-3p; hsa-let-7i-5p; hsa-miR-365a-3p; hsa-let-7a-5p; hsa-miR-1-3p; hsa-miR-155-5p; hsa-miR-146a-5p; hsa-miR-124-3p; hsa-miR-138-5p; hsa-miR-30c-5p
Gene Ontology (miRWalk)	GO0005543 phospholipid binding	Enriched	0.000288222	153	hsa-miR-200b-3p; hsa-miR-142-3p; hsa-miR-338-3p; hsa-miR-424-5p; hsa-miR-33b-5p; hsa-miR-24-3p; hsa-miR-21-5p; hsa-miR-26b-5p; hsa-miR-29c-3p; hsa-miR-616-3p; hsa-miR-195-5p; hsa-miR-27a-3p; hsa-miR-148a-3p; hsa-miR-15a-5p; hsa-miR-3909; hsa-miR-29b-3p; hsa-miR-33a-5p; hsa-miR-15b-5p; hsa-miR-190a-5p; hsa-miR-26a-5p; hsa-let-7e-5p; hsa-miR-374b-5p; hsa-miR-27b-3p; hsa-miR-30b-5p; hsa-miR-101-3p; …
Pathways (miRWalk)	P00031 Inflammation mediated by chemokine and cytokine signaling pathway	Enriched	0.000289783	186	hsa-miR-200b-3p; hsa-miR-1295a; hsa-miR-142-3p; hsa-miR-424-5p; hsa-miR-143-3p; hsa-miR-24-3p; hsa-miR-106b-3p; hsa-miR-30e-3p; hsa-miR-21-5p; hsa-miR-26b-5p; hsa-miR-29c-3p; hsa-miR-195-5p; hsa-miR-148a-3p; hsa-miR-15a-5p; hsa-miR-144-3p; hsa-miR-29b-3p; hsa-miR-15b-5p; hsa-let-7g-5p; hsa-miR-26a-5p; hsa-let-7e-5p; hsa-miR-1226-5p; hsa-miR-27b-3p; hsa-miR-199a-3p; hsa-miR-30b-5p; hsa-miR-101-3p;…
Pathways (miRWalk)	hsa04114 Oocyte meiosis	Enriched	0.000292509	161	hsa-miR-450a-5p; hsa-miR-200b-3p; hsa-miR-424-5p; hsa-miR-33b-5p; hsa-miR-24-3p; hsa-miR-30e-3p; hsa-miR-21-5p; hsa-miR-26b-5p; hsa-miR-29c-3p; hsa-miR-30a-3p; hsa-miR-195-5p; hsa-miR-27a-3p; hsa-miR-15a-5p; hsa-miR-33a-5p; hsa-miR-15b-5p; hsa-miR-26a-5p; hsa-let-7e-5p; hsa-miR-27b-3p; hsa-miR-193a-3p; hsa-miR-199a-3p; hsa-miR-30b-5p; hsa-miR-101-3p; hsa-miR-219a-5p; hsa-miR-145-5p; hsa-miR-126-3…
Pathways (miRWalk)	WP2037 Prolactin Signaling Pathway	Enriched	0.000293823	174	hsa-miR-200b-3p; hsa-miR-199b-5p; hsa-miR-142-3p; hsa-miR-760; hsa-miR-424-5p; hsa-miR-143-3p; hsa-miR-24-3p; hsa-miR-30e-3p; hsa-miR-21-5p; hsa-miR-26b-5p; hsa-miR-29c-3p; hsa-miR-195-5p; hsa-miR-148a-3p; hsa-miR-15a-5p; hsa-miR-144-3p; hsa-miR-29b-3p; hsa-miR-33a-5p; hsa-miR-15b-5p; hsa-let-7g-5p; hsa-miR-26a-5p; hsa-miR-9-3p; hsa-miR-301a-3p; hsa-let-7e-5p; hsa-miR-374b-5p; hsa-miR-27b-3p; hsa…
Pathways (miRWalk)	WP304 Kit receptor signaling pathway	Enriched	0.000293823	150	hsa-miR-200b-3p; hsa-miR-424-5p; hsa-miR-143-3p; hsa-miR-24-3p; hsa-miR-106b-3p; hsa-miR-21-5p; hsa-miR-26b-5p; hsa-miR-29c-3p; hsa-miR-30a-3p; hsa-miR-195-5p; hsa-miR-148a-3p; hsa-miR-15a-5p; hsa-miR-29b-3p; hsa-miR-33a-5p; hsa-miR-15b-5p; hsa-miR-26a-5p; hsa-let-7e-5p; hsa-miR-199a-3p; hsa-miR-30b-5p; hsa-miR-101-3p; hsa-miR-23a-3p; hsa-miR-145-5p; hsa-miR-126-3p; hsa-miR-146b-5p; hsa-miR-335-5…
Gene Ontology (miRWalk)	GO0002042 cell migration involved in sprouting angiogenesis	Enriched	0.000300381	73	hsa-miR-200b-3p; hsa-miR-147a; hsa-miR-21-5p; hsa-miR-26b-5p; hsa-miR-29c-3p; hsa-miR-195-5p; hsa-miR-15a-5p; hsa-miR-29b-3p; hsa-miR-15b-5p; hsa-miR-9-3p; hsa-miR-504-5p; hsa-miR-101-3p; hsa-miR-145-5p; hsa-miR-126-3p; hsa-miR-335-5p; hsa-miR-186-5p; hsa-miR-204-5p; hsa-miR-140-5p; hsa-miR-505-3p; hsa-miR-32-5p; hsa-miR-769-5p; hsa-miR-330-3p; hsa-miR-215-5p; hsa-miR-205-5p; hsa-miR-372-3p; hsa-…
Gene Ontology (miRWalk)	GO0005161 platelet derived growth factor receptor binding	Enriched	0.000300381	65	hsa-miR-200b-3p; hsa-miR-147a; hsa-miR-21-5p; hsa-miR-26b-5p; hsa-miR-29c-3p; hsa-miR-195-5p; hsa-miR-15a-5p; hsa-miR-29b-3p; hsa-miR-15b-5p; hsa-miR-146b-3p; hsa-miR-504-5p; hsa-miR-101-3p; hsa-miR-145-5p; hsa-miR-126-3p; hsa-miR-335-5p; hsa-miR-224-5p; hsa-miR-204-5p; hsa-miR-140-5p; hsa-miR-98-5p; hsa-miR-330-3p; hsa-miR-148b-3p; hsa-miR-215-5p; hsa-miR-205-5p; hsa-miR-372-3p; hsa-miR-34a-5p; …
Gene Ontology (miRWalk)	GO0005576 extracellular region	Enriched	0.000300381	237	hsa-miR-200b-3p; hsa-miR-199b-5p; hsa-miR-147a; hsa-miR-142-3p; hsa-miR-760; hsa-miR-338-3p; hsa-miR-424-5p; hsa-miR-1258; hsa-miR-143-3p; hsa-miR-24-3p; hsa-miR-106b-3p; hsa-miR-126-5p; hsa-miR-30e-3p; hsa-miR-21-5p; hsa-miR-26b-5p; hsa-miR-29c-3p; hsa-miR-616-3p; hsa-miR-30a-3p; hsa-miR-195-5p; hsa-miR-27a-3p; hsa-miR-148a-3p; hsa-miR-15a-5p; hsa-miR-144-3p; hsa-miR-29b-3p; hsa-miR-33a-5p; hsa-…
Gene Ontology (miRWalk)	GO0006351 transcription dna dependent	Enriched	0.000300381	312	hsa-miR-200b-3p; hsa-miR-199b-5p; hsa-miR-424-3p; hsa-miR-422a; hsa-miR-142-3p; hsa-miR-760; hsa-miR-221-5p; hsa-miR-338-3p; hsa-miR-424-5p; hsa-miR-33b-5p; hsa-miR-143-3p; hsa-miR-331-5p; hsa-miR-24-3p; hsa-miR-106b-3p; hsa-miR-30e-3p; hsa-miR-21-5p; hsa-miR-26b-5p; hsa-miR-29c-3p; hsa-miR-448; hsa-miR-30a-3p; hsa-miR-195-5p; hsa-miR-27a-3p; hsa-miR-148a-3p; hsa-miR-15a-5p; hsa-miR-144-3p; hsa-m…
Gene Ontology (miRWalk)	GO0007165 signal transduction	Enriched	0.000300381	267	hsa-miR-450a-5p; hsa-miR-200b-3p; hsa-miR-199b-5p; hsa-miR-142-3p; hsa-miR-760; hsa-miR-424-5p; hsa-miR-33b-5p; hsa-miR-143-3p; hsa-miR-331-5p; hsa-miR-24-3p; hsa-miR-106b-3p; hsa-miR-126-5p; hsa-miR-30e-3p; hsa-miR-21-5p; hsa-miR-26b-5p; hsa-miR-29c-3p; hsa-miR-30a-3p; hsa-miR-195-5p; hsa-miR-27a-3p; hsa-miR-148a-3p; hsa-miR-15a-5p; hsa-miR-363-3p; hsa-miR-144-3p; hsa-miR-29b-3p; hsa-miR-33a-5p;…
Gene Ontology (miRWalk)	GO0010740 positive regulation of intracellular protein kinase cascade	Enriched	0.000300381	43	hsa-miR-200b-3p; hsa-miR-147a; hsa-miR-21-5p; hsa-miR-29c-3p; hsa-miR-195-5p; hsa-miR-15a-5p; hsa-miR-29b-3p; hsa-miR-15b-5p; hsa-miR-504-5p; hsa-miR-101-3p; hsa-miR-145-5p; hsa-miR-126-3p; hsa-miR-335-5p; hsa-miR-140-5p; hsa-miR-330-3p; hsa-miR-205-5p; hsa-miR-372-3p; hsa-miR-34a-5p; hsa-miR-16-5p; hsa-miR-125a-5p; hsa-miR-7-5p; hsa-miR-361-5p; hsa-miR-107; hsa-miR-503-5p; hsa-miR-18a-5p; hsa-mi…
Gene Ontology (miRWalk)	GO0016020 membrane	Enriched	0.000300381	243	hsa-miR-200b-3p; hsa-miR-582-5p; hsa-miR-147a; hsa-miR-142-3p; hsa-miR-760; hsa-miR-338-3p; hsa-miR-424-5p; hsa-miR-518a-5p; hsa-miR-143-3p; hsa-miR-24-3p; hsa-miR-106b-3p; hsa-miR-21-5p; hsa-miR-26b-5p; hsa-miR-29c-3p; hsa-miR-30a-3p; hsa-miR-195-5p; hsa-miR-27a-3p; hsa-miR-148a-3p; hsa-miR-15a-5p; hsa-miR-144-3p; hsa-miR-29b-3p; hsa-miR-33a-5p; hsa-miR-15b-5p; hsa-miR-190a-5p; hsa-miR-26a-5p; h…
Gene Ontology (miRWalk)	GO0016021 integral to membrane	Enriched	0.000300381	293	hsa-miR-199b-5p; hsa-miR-582-5p; hsa-miR-422a; hsa-miR-142-3p; hsa-miR-760; hsa-miR-24-1-5p; hsa-miR-338-3p; hsa-miR-424-5p; hsa-miR-518a-5p; hsa-miR-143-3p; hsa-miR-24-3p; hsa-miR-106b-3p; hsa-miR-126-5p; hsa-miR-30e-3p; hsa-miR-21-5p; hsa-miR-26b-5p; hsa-miR-29c-3p; hsa-miR-30a-3p; hsa-miR-195-5p; hsa-miR-27a-3p; hsa-miR-148a-3p; hsa-miR-15a-5p; hsa-miR-144-3p; hsa-miR-626; hsa-miR-29b-3p; hsa-…
Gene Ontology (miRWalk)	GO0030879 mammary gland development	Enriched	0.000300381	67	hsa-miR-199b-5p; hsa-miR-24-3p; hsa-miR-21-5p; hsa-miR-26b-5p; hsa-miR-195-5p; hsa-miR-27a-3p; hsa-miR-148a-3p; hsa-miR-15a-5p; hsa-miR-33a-5p; hsa-miR-15b-5p; hsa-let-7e-5p; hsa-miR-374b-5p; hsa-miR-101-3p; hsa-miR-145-5p; hsa-miR-126-3p; hsa-miR-335-5p; hsa-miR-340-5p; hsa-miR-34b-5p; hsa-miR-152-3p; hsa-miR-98-5p; hsa-miR-32-5p; hsa-miR-19a-3p; hsa-miR-559; hsa-miR-19b-3p; hsa-miR-215-5p; hsa-…
Gene Ontology (miRWalk)	GO0045121 membrane raft	Enriched	0.000300381	136	hsa-miR-424-5p; hsa-miR-33b-5p; hsa-miR-143-3p; hsa-miR-24-3p; hsa-miR-21-5p; hsa-miR-26b-5p; hsa-miR-29c-3p; hsa-miR-195-5p; hsa-miR-27a-3p; hsa-miR-148a-3p; hsa-miR-15a-5p; hsa-miR-33a-5p; hsa-miR-15b-5p; hsa-let-7g-5p; hsa-miR-26a-5p; hsa-miR-9-3p; hsa-let-7e-5p; hsa-miR-27b-3p; hsa-miR-504-5p; hsa-miR-199a-3p; hsa-miR-30b-5p; hsa-miR-101-3p; hsa-miR-145-5p; hsa-miR-126-3p; hsa-miR-146b-5p; hs…
Gene Ontology (miRWalk)	GO0048011 nerve growth factor receptor signaling pathway	Enriched	0.000300381	214	hsa-miR-200b-3p; hsa-miR-142-3p; hsa-miR-760; hsa-miR-424-5p; hsa-miR-33b-5p; hsa-miR-143-3p; hsa-miR-24-3p; hsa-miR-106b-3p; hsa-miR-30e-3p; hsa-miR-21-5p; hsa-miR-26b-5p; hsa-miR-30a-3p; hsa-miR-195-5p; hsa-miR-27a-3p; hsa-miR-148a-3p; hsa-miR-15a-5p; hsa-miR-144-3p; hsa-miR-29b-3p; hsa-miR-33a-5p; hsa-miR-15b-5p; hsa-miR-190a-5p; hsa-let-7g-5p; hsa-miR-26a-5p; hsa-let-7e-5p; hsa-miR-374b-5p; h…
Gene Ontology (miRWalk)	GO0048873 homeostasis of number of cells within a tissue	Enriched	0.000300381	66	hsa-miR-200b-3p; hsa-miR-143-3p; hsa-miR-24-3p; hsa-miR-21-5p; hsa-miR-26b-5p; hsa-miR-29c-3p; hsa-miR-195-5p; hsa-miR-148a-3p; hsa-miR-15a-5p; hsa-miR-29b-3p; hsa-miR-15b-5p; hsa-let-7e-5p; hsa-miR-504-5p; hsa-miR-30b-5p; hsa-miR-335-5p; hsa-miR-186-5p; hsa-miR-34b-5p; hsa-miR-204-5p; hsa-miR-505-3p; hsa-miR-98-5p; hsa-miR-148b-3p; hsa-miR-215-5p; hsa-miR-130a-3p; hsa-miR-630; hsa-miR-34a-5p; hs…
Gene Ontology (miRWalk)	GO0060754 positive regulation of mast cell chemotaxis	Enriched	0.000300381	43	hsa-miR-200b-3p; hsa-miR-147a; hsa-miR-21-5p; hsa-miR-26b-5p; hsa-miR-29c-3p; hsa-miR-195-5p; hsa-miR-15a-5p; hsa-miR-29b-3p; hsa-miR-15b-5p; hsa-miR-504-5p; hsa-miR-101-3p; hsa-miR-145-5p; hsa-miR-126-3p; hsa-miR-335-5p; hsa-miR-140-5p; hsa-miR-98-5p; hsa-miR-330-3p; hsa-miR-205-5p; hsa-miR-372-3p; hsa-miR-34a-5p; hsa-miR-128-3p; hsa-miR-16-5p; hsa-miR-125a-5p; hsa-miR-361-5p; hsa-miR-107; hsa-m…
Gene Ontology (miRWalk)	GO0005975 carbohydrate metabolic process	Enriched	0.000302184	176	hsa-miR-142-3p; hsa-miR-760; hsa-miR-1258; hsa-miR-143-3p; hsa-miR-24-3p; hsa-miR-106b-3p; hsa-miR-126-5p; hsa-miR-30e-3p; hsa-miR-21-5p; hsa-miR-26b-5p; hsa-miR-29c-3p; hsa-miR-30a-3p; hsa-miR-195-5p; hsa-miR-148a-3p; hsa-miR-15a-5p; hsa-miR-29b-3p; hsa-miR-33a-5p; hsa-miR-15b-5p; hsa-let-7g-5p; hsa-miR-26a-5p; hsa-let-7e-5p; hsa-miR-374b-5p; hsa-miR-27b-3p; hsa-miR-193a-3p; hsa-miR-199a-3p; hsa…
Gene Ontology (miRWalk)	GO0002092 positive regulation of receptor internalization	Enriched	0.000321076	62	hsa-miR-200b-3p; hsa-miR-147a; hsa-miR-21-5p; hsa-miR-26b-5p; hsa-miR-29c-3p; hsa-miR-195-5p; hsa-miR-15a-5p; hsa-miR-29b-3p; hsa-miR-15b-5p; hsa-miR-504-5p; hsa-miR-101-3p; hsa-miR-145-5p; hsa-miR-126-3p; hsa-miR-146b-5p; hsa-miR-335-5p; hsa-miR-186-5p; hsa-miR-140-5p; hsa-miR-17-3p; hsa-miR-330-3p; hsa-miR-99a-5p; hsa-miR-148b-3p; hsa-miR-215-5p; hsa-miR-205-5p; hsa-miR-372-3p; hsa-miR-34a-5p; …
Gene Ontology (miRWalk)	GO0006355 regulation of transcription dna dependent	Enriched	0.000321076	272	hsa-miR-200b-3p; hsa-miR-199b-5p; hsa-miR-424-3p; hsa-miR-142-3p; hsa-miR-760; hsa-miR-424-5p; hsa-miR-33b-5p; hsa-miR-143-3p; hsa-miR-24-3p; hsa-miR-106b-3p; hsa-miR-30e-3p; hsa-miR-21-5p; hsa-miR-26b-5p; hsa-miR-29c-3p; hsa-miR-30a-3p; hsa-miR-195-5p; hsa-miR-27a-3p; hsa-miR-148a-3p; hsa-miR-15a-5p; hsa-miR-3909; hsa-miR-144-3p; hsa-miR-198; hsa-miR-29b-3p; hsa-miR-33a-5p; hsa-miR-15b-5p; hsa-l…
Gene Ontology (miRWalk)	GO0022612 gland morphogenesis	Enriched	0.000321076	55	hsa-miR-200b-3p; hsa-miR-424-5p; hsa-miR-143-3p; hsa-miR-21-5p; hsa-miR-26b-5p; hsa-miR-29c-3p; hsa-miR-195-5p; hsa-miR-27a-3p; hsa-miR-148a-3p; hsa-miR-15a-5p; hsa-miR-144-3p; hsa-miR-29b-3p; hsa-miR-15b-5p; hsa-miR-26a-5p; hsa-miR-101-3p; hsa-miR-340-5p; hsa-miR-186-5p; hsa-miR-34b-5p; hsa-miR-204-5p; hsa-miR-98-5p; hsa-miR-215-5p; hsa-miR-630; hsa-miR-34a-5p; hsa-miR-128-3p; hsa-miR-16-5p; hsa…
Pathways (miRWalk)	P00056 VEGF signaling pathway	Enriched	0.000341153	137	hsa-miR-200b-3p; hsa-miR-199b-5p; hsa-miR-147a; hsa-miR-424-5p; hsa-miR-143-3p; hsa-miR-24-3p; hsa-miR-106b-3p; hsa-miR-21-5p; hsa-miR-26b-5p; hsa-miR-29c-3p; hsa-miR-195-5p; hsa-miR-15a-5p; hsa-miR-29b-3p; hsa-miR-33a-5p; hsa-miR-15b-5p; hsa-let-7g-5p; hsa-let-7e-5p; hsa-miR-193a-3p; hsa-miR-504-5p; hsa-miR-199a-3p; hsa-miR-101-3p; hsa-miR-145-5p; hsa-miR-126-3p; hsa-miR-146b-5p; hsa-miR-335-5p;…
Gene Ontology (miRWalk)	GO0005578 proteinaceous extracellular matrix	Enriched	0.000366723	118	hsa-miR-200b-3p; hsa-miR-147a; hsa-miR-424-3p; hsa-miR-142-3p; hsa-miR-338-3p; hsa-miR-143-3p; hsa-miR-24-3p; hsa-miR-106b-3p; hsa-miR-126-5p; hsa-miR-21-5p; hsa-miR-26b-5p; hsa-miR-29c-3p; hsa-miR-616-3p; hsa-miR-30a-3p; hsa-miR-195-5p; hsa-miR-27a-3p; hsa-miR-148a-3p; hsa-miR-15a-5p; hsa-miR-29b-3p; hsa-miR-15b-5p; hsa-miR-26a-5p; hsa-let-7e-5p; hsa-miR-27b-3p; hsa-miR-504-5p; hsa-miR-101-3p; h…
Gene Ontology (miRWalk)	GO0019899 enzyme binding	Enriched	0.000366723	240	hsa-miR-199b-5p; hsa-miR-142-3p; hsa-miR-760; hsa-miR-338-3p; hsa-miR-424-5p; hsa-miR-143-3p; hsa-miR-24-3p; hsa-miR-106b-3p; hsa-miR-30e-3p; hsa-miR-21-5p; hsa-miR-26b-5p; hsa-miR-29c-3p; hsa-miR-30a-3p; hsa-miR-195-5p; hsa-miR-27a-3p; hsa-miR-148a-3p; hsa-miR-15a-5p; hsa-miR-363-3p; hsa-miR-144-3p; hsa-miR-29b-3p; hsa-miR-33a-5p; hsa-miR-15b-5p; hsa-miR-620; hsa-miR-26a-5p; hsa-miR-301a-3p; hsa…
Gene Ontology (miRWalk)	GO0060749 mammary gland alveolus development	Enriched	0.000366723	82	hsa-miR-200b-3p; hsa-miR-147a; hsa-miR-338-3p; hsa-miR-424-5p; hsa-miR-21-5p; hsa-miR-26b-5p; hsa-miR-29c-3p; hsa-miR-195-5p; hsa-miR-15a-5p; hsa-miR-29b-3p; hsa-miR-15b-5p; hsa-miR-374b-5p; hsa-miR-504-5p; hsa-miR-101-3p; hsa-miR-145-5p; hsa-miR-126-3p; hsa-miR-335-5p; hsa-miR-340-5p; hsa-miR-140-5p; hsa-miR-152-3p; hsa-miR-23b-3p; hsa-miR-19a-3p; hsa-miR-330-3p; hsa-miR-19b-3p; hsa-miR-215-5p; …
Gene Ontology (miRWalk)	GO0005783 endoplasmic reticulum	Enriched	0.000371791	216	hsa-miR-200b-3p; hsa-miR-199b-5p; hsa-miR-142-3p; hsa-miR-760; hsa-miR-424-5p; hsa-miR-143-3p; hsa-miR-24-3p; hsa-miR-106b-3p; hsa-miR-21-5p; hsa-miR-26b-5p; hsa-miR-29c-3p; hsa-miR-195-5p; hsa-miR-27a-3p; hsa-miR-148a-3p; hsa-miR-15a-5p; hsa-miR-29b-3p; hsa-miR-33a-5p; hsa-miR-15b-5p; hsa-miR-26a-5p; hsa-miR-301a-3p; hsa-let-7e-5p; hsa-miR-345-5p; hsa-miR-374b-5p; hsa-miR-27b-3p; hsa-miR-628-3p;…
Gene Ontology (miRWalk)	GO0010467 gene expression	Enriched	0.000371791	312	hsa-miR-450a-5p; hsa-miR-200b-3p; hsa-miR-199b-5p; hsa-miR-1295a; hsa-miR-422a; hsa-miR-142-3p; hsa-miR-760; hsa-miR-221-5p; hsa-miR-338-3p; hsa-miR-424-5p; hsa-miR-33b-5p; hsa-miR-143-3p; hsa-miR-24-3p; hsa-miR-106b-3p; hsa-miR-30e-3p; hsa-miR-21-5p; hsa-miR-26b-5p; hsa-miR-29c-3p; hsa-miR-628-5p; hsa-miR-30a-3p; hsa-miR-193b-5p; hsa-miR-195-5p; hsa-miR-27a-3p; hsa-miR-148a-3p; hsa-miR-15a-5p; h…
Gene Ontology (miRWalk)	GO0030968 endoplasmic reticulum unfolded protein response	Enriched	0.000371791	139	hsa-miR-200b-3p; hsa-miR-760; hsa-miR-338-3p; hsa-miR-424-5p; hsa-miR-24-3p; hsa-miR-106b-3p; hsa-miR-21-5p; hsa-miR-26b-5p; hsa-miR-29c-3p; hsa-miR-195-5p; hsa-miR-27a-3p; hsa-miR-148a-3p; hsa-miR-15a-5p; hsa-miR-144-3p; hsa-miR-29b-3p; hsa-miR-15b-5p; hsa-miR-26a-5p; hsa-let-7e-5p; hsa-miR-374b-5p; hsa-miR-30b-5p; hsa-miR-23a-3p; hsa-miR-335-5p; hsa-miR-340-5p; hsa-miR-186-5p; hsa-miR-20a-3p; h…
Gene Ontology (miRWalk)	GO0032469 endoplasmic reticulum calcium ion homeostasis	Enriched	0.000371791	52	hsa-miR-200b-3p; hsa-miR-424-5p; hsa-miR-143-3p; hsa-miR-21-5p; hsa-miR-29c-3p; hsa-miR-195-5p; hsa-miR-148a-3p; hsa-miR-15a-5p; hsa-miR-29b-3p; hsa-miR-15b-5p; hsa-miR-335-5p; hsa-miR-340-5p; hsa-miR-34b-5p; hsa-miR-204-5p; hsa-miR-32-5p; hsa-miR-215-5p; hsa-miR-630; hsa-miR-34a-5p; hsa-miR-128-3p; hsa-miR-183-5p; hsa-miR-16-5p; hsa-miR-7-5p; hsa-miR-96-5p; hsa-miR-24-2-5p; hsa-miR-423-3p; hsa-m…
Gene Ontology (miRWalk)	GO0033554 cellular response to stress	Enriched	0.000371791	117	hsa-miR-200b-3p; hsa-miR-199b-5p; hsa-miR-147a; hsa-miR-760; hsa-miR-424-5p; hsa-miR-24-3p; hsa-miR-106b-3p; hsa-miR-21-5p; hsa-miR-26b-5p; hsa-miR-29c-3p; hsa-miR-30a-3p; hsa-miR-195-5p; hsa-miR-15a-5p; hsa-miR-29b-3p; hsa-miR-33a-5p; hsa-miR-15b-5p; hsa-miR-26a-5p; hsa-let-7e-5p; hsa-miR-504-5p; hsa-miR-30b-5p; hsa-miR-101-3p; hsa-miR-23a-3p; hsa-miR-145-5p; hsa-miR-126-3p; hsa-miR-148b-5p; hsa…
Gene Ontology (miRWalk)	GO0035767 endothelial cell chemotaxis	Enriched	0.000371791	48	hsa-miR-200b-3p; hsa-miR-147a; hsa-miR-21-5p; hsa-miR-26b-5p; hsa-miR-29c-3p; hsa-miR-195-5p; hsa-miR-15a-5p; hsa-miR-29b-3p; hsa-miR-15b-5p; hsa-miR-504-5p; hsa-miR-101-3p; hsa-miR-145-5p; hsa-miR-126-3p; hsa-miR-335-5p; hsa-miR-186-5p; hsa-miR-140-5p; hsa-miR-330-3p; hsa-miR-205-5p; hsa-miR-372-3p; hsa-miR-34a-5p; hsa-miR-16-5p; hsa-miR-125a-5p; hsa-miR-361-5p; hsa-miR-107; hsa-let-7a-5p; hsa-m…
Gene Ontology (miRWalk)	GO0045087 innate immune response	Enriched	0.000371791	198	hsa-miR-200b-3p; hsa-miR-199b-5p; hsa-miR-424-3p; hsa-miR-142-3p; hsa-miR-760; hsa-miR-424-5p; hsa-miR-143-3p; hsa-miR-24-3p; hsa-miR-30e-3p; hsa-miR-21-5p; hsa-miR-26b-5p; hsa-miR-29c-3p; hsa-miR-30a-3p; hsa-miR-195-5p; hsa-miR-27a-3p; hsa-miR-148a-3p; hsa-miR-15a-5p; hsa-miR-29b-3p; hsa-miR-33a-5p; hsa-miR-15b-5p; hsa-let-7g-5p; hsa-miR-26a-5p; hsa-let-7e-5p; hsa-miR-1226-5p; hsa-miR-374b-5p; h…
Gene Ontology (miRWalk)	GO0001948 glycoprotein binding	Enriched	0.000371801	70	hsa-miR-424-5p; hsa-miR-26b-5p; hsa-miR-30a-3p; hsa-miR-15b-5p; hsa-miR-26a-5p; hsa-miR-9-3p; hsa-miR-23a-3p; hsa-miR-26b-3p; hsa-miR-335-5p; hsa-miR-186-5p; hsa-miR-152-3p; hsa-miR-98-5p; hsa-miR-769-5p; hsa-miR-23b-3p; hsa-miR-19a-3p; hsa-miR-19b-3p; hsa-miR-148b-3p; hsa-miR-215-5p; hsa-miR-130a-3p; hsa-miR-34a-5p; hsa-miR-128-3p; hsa-miR-214-3p; hsa-miR-183-5p; hsa-miR-16-5p; hsa-miR-7-5p; hsa…
Gene Ontology (miRWalk)	GO0006954 inflammatory response	Enriched	0.000371801	141	hsa-miR-199b-5p; hsa-miR-142-3p; hsa-miR-338-3p; hsa-miR-143-3p; hsa-miR-24-3p; hsa-miR-21-5p; hsa-miR-26b-5p; hsa-miR-195-5p; hsa-miR-27a-3p; hsa-miR-148a-3p; hsa-miR-15a-5p; hsa-miR-363-3p; hsa-miR-29b-3p; hsa-miR-15b-5p; hsa-let-7g-5p; hsa-miR-26a-5p; hsa-let-7e-5p; hsa-miR-193a-5p; hsa-miR-30b-5p; hsa-miR-101-3p; hsa-miR-23a-3p; hsa-miR-145-5p; hsa-miR-146b-5p; hsa-miR-335-5p; hsa-miR-224-5p;…
Gene Ontology (miRWalk)	GO0008283 cell proliferation	Enriched	0.000371801	237	hsa-miR-200b-3p; hsa-miR-199b-5p; hsa-miR-142-3p; hsa-miR-760; hsa-miR-424-5p; hsa-miR-143-3p; hsa-miR-24-3p; hsa-miR-106b-3p; hsa-miR-126-5p; hsa-miR-30e-3p; hsa-miR-21-5p; hsa-miR-26b-5p; hsa-miR-29c-3p; hsa-miR-30a-3p; hsa-miR-195-5p; hsa-miR-27a-3p; hsa-miR-148a-3p; hsa-miR-15a-5p; hsa-miR-363-3p; hsa-miR-144-3p; hsa-miR-29b-3p; hsa-miR-33a-5p; hsa-miR-15b-5p; hsa-let-7g-5p; hsa-miR-26a-5p; h…
Gene Ontology (miRWalk)	GO0008284 positive regulation of cell proliferation	Enriched	0.000371801	243	hsa-miR-200b-3p; hsa-miR-199b-5p; hsa-miR-147a; hsa-miR-142-3p; hsa-miR-760; hsa-miR-424-5p; hsa-miR-143-3p; hsa-miR-24-3p; hsa-miR-106b-3p; hsa-miR-21-5p; hsa-miR-26b-5p; hsa-miR-29c-3p; hsa-miR-30a-3p; hsa-miR-195-5p; hsa-miR-27a-3p; hsa-miR-148a-3p; hsa-miR-15a-5p; hsa-miR-144-3p; hsa-miR-29b-3p; hsa-miR-33a-5p; hsa-miR-15b-5p; hsa-miR-190a-5p; hsa-miR-620; hsa-let-7g-5p; hsa-miR-26a-5p; hsa-m…
Gene Ontology (miRWalk)	GO0010008 endosome membrane	Enriched	0.000371801	137	hsa-miR-200b-3p; hsa-miR-199b-5p; hsa-miR-760; hsa-miR-24-3p; hsa-miR-21-5p; hsa-miR-26b-5p; hsa-miR-195-5p; hsa-miR-27a-3p; hsa-miR-148a-3p; hsa-miR-15a-5p; hsa-miR-33a-5p; hsa-miR-15b-5p; hsa-miR-26a-5p; hsa-let-7e-5p; hsa-miR-1226-5p; hsa-miR-30b-5p; hsa-miR-101-3p; hsa-miR-23a-3p; hsa-miR-146b-5p; hsa-miR-26b-3p; hsa-miR-148b-5p; hsa-miR-335-5p; hsa-miR-374a-5p; hsa-miR-340-5p; hsa-miR-186-5p…
Gene Ontology (miRWalk)	GO0010039 response to iron ion	Enriched	0.000371801	91	hsa-miR-200b-3p; hsa-miR-338-3p; hsa-miR-424-5p; hsa-miR-143-3p; hsa-miR-24-3p; hsa-miR-21-5p; hsa-miR-26b-5p; hsa-miR-29c-3p; hsa-miR-195-5p; hsa-miR-148a-3p; hsa-miR-15a-5p; hsa-miR-29b-3p; hsa-miR-15b-5p; hsa-miR-620; hsa-miR-301a-3p; hsa-miR-506-3p; hsa-miR-374b-5p; hsa-miR-335-5p; hsa-miR-34b-5p; hsa-miR-204-5p; hsa-miR-589-5p; hsa-miR-98-5p; hsa-miR-19a-3p; hsa-miR-559; hsa-miR-148b-3p; hsa…
Gene Ontology (miRWalk)	GO0030324 lung development	Enriched	0.000371801	140	hsa-miR-200b-3p; hsa-miR-199b-5p; hsa-miR-147a; hsa-miR-142-3p; hsa-miR-760; hsa-miR-106b-3p; hsa-miR-21-5p; hsa-miR-26b-5p; hsa-miR-29c-3p; hsa-miR-30a-3p; hsa-miR-195-5p; hsa-miR-27a-3p; hsa-miR-148a-3p; hsa-miR-15a-5p; hsa-miR-363-3p; hsa-miR-29b-3p; hsa-miR-202-3p; hsa-miR-15b-5p; hsa-let-7g-5p; hsa-miR-26a-5p; hsa-let-7e-5p; hsa-miR-193a-5p; hsa-miR-504-5p; hsa-miR-30b-5p; hsa-miR-101-3p; hs…
Gene Ontology (miRWalk)	GO0042462 eye photoreceptor cell development	Enriched	0.000371801	45	hsa-miR-200b-3p; hsa-miR-147a; hsa-miR-21-5p; hsa-miR-26b-5p; hsa-miR-29c-3p; hsa-miR-195-5p; hsa-miR-15a-5p; hsa-miR-29b-3p; hsa-miR-15b-5p; hsa-miR-504-5p; hsa-miR-101-3p; hsa-miR-145-5p; hsa-miR-126-3p; hsa-miR-335-5p; hsa-miR-140-5p; hsa-miR-330-3p; hsa-miR-10b-5p; hsa-miR-205-5p; hsa-miR-372-3p; hsa-miR-34a-5p; hsa-miR-16-5p; hsa-miR-125a-5p; hsa-miR-361-5p; hsa-miR-107; hsa-miR-503-5p; hsa-…
Gene Ontology (miRWalk)	GO0045740 positive regulation of dna replication	Enriched	0.000371801	107	hsa-miR-200b-3p; hsa-miR-143-3p; hsa-miR-24-3p; hsa-miR-106b-3p; hsa-miR-21-5p; hsa-miR-26b-5p; hsa-miR-29c-3p; hsa-miR-195-5p; hsa-miR-27a-3p; hsa-miR-15a-5p; hsa-miR-29b-3p; hsa-miR-26a-5p; hsa-miR-146b-3p; hsa-let-7e-5p; hsa-miR-199a-3p; hsa-miR-30b-5p; hsa-miR-101-3p; hsa-miR-145-5p; hsa-miR-335-5p; hsa-miR-224-5p; hsa-miR-139-5p; hsa-miR-340-5p; hsa-miR-34b-5p; hsa-miR-140-5p; hsa-miR-542-5p…
Gene Ontology (miRWalk)	GO0050731 positive regulation of peptidyl tyrosine phosphorylation	Enriched	0.000371801	129	hsa-miR-200b-3p; hsa-miR-147a; hsa-miR-21-5p; hsa-miR-26b-5p; hsa-miR-29c-3p; hsa-miR-195-5p; hsa-miR-27a-3p; hsa-miR-15a-5p; hsa-miR-144-3p; hsa-miR-29b-3p; hsa-miR-15b-5p; hsa-miR-26a-5p; hsa-miR-9-3p; hsa-miR-146b-3p; hsa-miR-504-5p; hsa-miR-199a-3p; hsa-miR-30b-5p; hsa-miR-101-3p; hsa-miR-23a-3p; hsa-miR-145-5p; hsa-miR-126-3p; hsa-miR-379-5p; hsa-miR-335-5p; hsa-miR-186-5p; hsa-miR-204-5p; h…
Gene Ontology (miRWalk)	GO0003924 gtpase activity	Enriched	0.000375327	179	hsa-miR-200b-3p; hsa-miR-142-3p; hsa-miR-760; hsa-miR-143-3p; hsa-miR-24-3p; hsa-miR-21-5p; hsa-miR-26b-5p; hsa-miR-29c-3p; hsa-miR-30a-3p; hsa-miR-195-5p; hsa-miR-27a-3p; hsa-miR-148a-3p; hsa-miR-15a-5p; hsa-miR-363-3p; hsa-miR-29b-3p; hsa-miR-33a-5p; hsa-miR-15b-5p; hsa-let-7g-5p; hsa-miR-26a-5p; hsa-miR-301a-3p; hsa-let-7e-5p; hsa-miR-374b-5p; hsa-miR-27b-3p; hsa-miR-30b-5p; hsa-miR-101-3p; hs…
Gene Ontology (miRWalk)	GO0031954 positive regulation of protein autophosphorylation	Enriched	0.000377127	61	hsa-miR-200b-3p; hsa-miR-147a; hsa-miR-24-3p; hsa-miR-21-5p; hsa-miR-26b-5p; hsa-miR-29c-3p; hsa-miR-195-5p; hsa-miR-15a-5p; hsa-miR-29b-3p; hsa-miR-33a-5p; hsa-miR-15b-5p; hsa-miR-146b-3p; hsa-miR-504-5p; hsa-miR-101-3p; hsa-miR-145-5p; hsa-miR-126-3p; hsa-miR-335-5p; hsa-miR-140-5p; hsa-miR-454-3p; hsa-miR-330-3p; hsa-miR-19b-3p; hsa-miR-215-5p; hsa-miR-205-5p; hsa-miR-372-3p; hsa-miR-34a-5p; h…
Pathways (miRWalk)	P00048 PI3 kinase pathway	Enriched	0.000394792	145	hsa-miR-142-3p; hsa-miR-338-3p; hsa-miR-424-5p; hsa-miR-143-3p; hsa-miR-24-3p; hsa-miR-106b-3p; hsa-miR-21-5p; hsa-miR-26b-5p; hsa-miR-29c-3p; hsa-miR-195-5p; hsa-miR-27a-3p; hsa-miR-148a-3p; hsa-miR-15a-5p; hsa-miR-144-3p; hsa-miR-29b-3p; hsa-miR-15b-5p; hsa-let-7g-5p; hsa-miR-26a-5p; hsa-miR-301a-3p; hsa-miR-374b-5p; hsa-miR-27b-3p; hsa-miR-504-5p; hsa-miR-101-3p; hsa-miR-23a-3p; hsa-miR-145-5p…
Gene Ontology (miRWalk)	GO0001502 cartilage condensation	Enriched	0.000417088	32	hsa-miR-21-5p; hsa-miR-26b-5p; hsa-miR-29c-3p; hsa-miR-29b-3p; hsa-miR-202-3p; hsa-miR-15b-5p; hsa-miR-26a-5p; hsa-let-7e-5p; hsa-miR-101-3p; hsa-miR-145-5p; hsa-miR-335-5p; hsa-miR-769-5p; hsa-miR-19a-3p; hsa-miR-330-3p; hsa-miR-19b-3p; hsa-miR-148b-3p; hsa-miR-205-5p; hsa-miR-34a-5p; hsa-let-7f-5p; hsa-miR-375; hsa-let-7a-5p; hsa-miR-18a-5p; hsa-miR-199a-5p; hsa-miR-29a-3p; hsa-miR-1-3p; hsa-mi…
Pathways (miRWalk)	hsa05223 Non small cell lung cancer	Enriched	0.000421432	174	hsa-miR-200b-3p; hsa-miR-199b-5p; hsa-miR-338-3p; hsa-miR-424-5p; hsa-miR-143-3p; hsa-miR-24-3p; hsa-miR-21-5p; hsa-miR-26b-5p; hsa-miR-29c-3p; hsa-miR-30a-3p; hsa-miR-195-5p; hsa-miR-27a-3p; hsa-miR-15a-5p; hsa-miR-29b-3p; hsa-miR-15b-5p; hsa-let-7g-5p; hsa-miR-26a-5p; hsa-miR-374b-5p; hsa-miR-504-5p; hsa-miR-199a-3p; hsa-miR-101-3p; hsa-miR-23a-3p; hsa-miR-145-5p; hsa-miR-126-3p; hsa-miR-146b-5…
Gene Ontology (miRWalk)	GO0043536 positive regulation of blood vessel endothelial cell migration	Enriched	0.00042377	81	hsa-miR-200b-3p; hsa-miR-147a; hsa-miR-143-3p; hsa-miR-24-3p; hsa-miR-21-5p; hsa-miR-26b-5p; hsa-miR-29c-3p; hsa-miR-30a-3p; hsa-miR-195-5p; hsa-miR-15a-5p; hsa-miR-29b-3p; hsa-miR-15b-5p; hsa-miR-146b-3p; hsa-miR-504-5p; hsa-miR-101-3p; hsa-miR-145-5p; hsa-miR-126-3p; hsa-miR-335-5p; hsa-miR-633; hsa-miR-340-5p; hsa-miR-186-5p; hsa-miR-140-5p; hsa-miR-505-3p; hsa-miR-98-5p; hsa-miR-32-5p; hsa-mi…
Gene Ontology (miRWalk)	GO0001934 positive regulation of protein phosphorylation	Enriched	0.000424795	159	hsa-miR-200b-3p; hsa-miR-199b-5p; hsa-miR-147a; hsa-miR-338-3p; hsa-miR-424-5p; hsa-miR-143-3p; hsa-miR-24-3p; hsa-miR-21-5p; hsa-miR-26b-5p; hsa-miR-29c-3p; hsa-miR-30a-3p; hsa-miR-195-5p; hsa-miR-15a-5p; hsa-miR-144-3p; hsa-miR-29b-3p; hsa-miR-15b-5p; hsa-let-7g-5p; hsa-miR-26a-5p; hsa-miR-301a-3p; hsa-let-7e-5p; hsa-miR-374b-5p; hsa-miR-27b-3p; hsa-miR-193a-3p; hsa-miR-504-5p; hsa-miR-101-3p; …
Gene Ontology (miRWalk)	GO0004674 protein serine threonine kinase activity	Enriched	0.000424795	193	hsa-miR-199b-5p; hsa-miR-142-3p; hsa-miR-760; hsa-miR-424-5p; hsa-miR-143-3p; hsa-miR-24-3p; hsa-miR-106b-3p; hsa-miR-21-5p; hsa-miR-26b-5p; hsa-miR-29c-3p; hsa-miR-195-5p; hsa-miR-27a-3p; hsa-miR-148a-3p; hsa-miR-15a-5p; hsa-miR-144-3p; hsa-miR-29b-3p; hsa-miR-33a-5p; hsa-miR-15b-5p; hsa-miR-26a-5p; hsa-miR-301a-3p; hsa-let-7e-5p; hsa-miR-1226-5p; hsa-miR-542-3p; hsa-miR-374b-5p; hsa-miR-193a-3p…
Gene Ontology (miRWalk)	GO0008543 fibroblast growth factor receptor signaling pathway	Enriched	0.000424795	182	hsa-miR-200b-3p; hsa-miR-760; hsa-miR-424-5p; hsa-miR-33b-5p; hsa-miR-143-3p; hsa-miR-24-3p; hsa-miR-106b-3p; hsa-miR-21-5p; hsa-miR-26b-5p; hsa-miR-195-5p; hsa-miR-27a-3p; hsa-miR-148a-3p; hsa-miR-15a-5p; hsa-miR-144-3p; hsa-miR-29b-3p; hsa-miR-33a-5p; hsa-miR-15b-5p; hsa-miR-190a-5p; hsa-let-7g-5p; hsa-miR-26a-5p; hsa-let-7e-5p; hsa-miR-27b-3p; hsa-miR-504-5p; hsa-miR-199a-3p; hsa-miR-30b-5p; h…
Gene Ontology (miRWalk)	GO0016607 nuclear speck	Enriched	0.000424795	158	hsa-miR-199b-5p; hsa-miR-760; hsa-miR-424-5p; hsa-miR-24-3p; hsa-miR-106b-3p; hsa-miR-21-5p; hsa-miR-26b-5p; hsa-miR-29c-3p; hsa-miR-30a-3p; hsa-miR-195-5p; hsa-miR-27a-3p; hsa-miR-148a-3p; hsa-miR-15a-5p; hsa-miR-363-3p; hsa-miR-15b-5p; hsa-let-7g-5p; hsa-miR-26a-5p; hsa-miR-301a-3p; hsa-let-7e-5p; hsa-miR-345-5p; hsa-miR-374b-5p; hsa-miR-27b-3p; hsa-miR-193a-3p; hsa-miR-504-5p; hsa-miR-199a-3p;…
Gene Ontology (miRWalk)	GO0030225 macrophage differentiation	Enriched	0.000424795	71	hsa-miR-200b-3p; hsa-miR-147a; hsa-miR-338-3p; hsa-miR-424-5p; hsa-miR-21-5p; hsa-miR-26b-5p; hsa-miR-29c-3p; hsa-miR-195-5p; hsa-miR-15a-5p; hsa-miR-29b-3p; hsa-miR-15b-5p; hsa-miR-193a-5p; hsa-miR-504-5p; hsa-miR-30b-5p; hsa-miR-101-3p; hsa-miR-145-5p; hsa-miR-126-3p; hsa-miR-335-5p; hsa-miR-224-5p; hsa-miR-140-5p; hsa-miR-505-3p; hsa-miR-330-3p; hsa-miR-148b-3p; hsa-miR-130a-3p; hsa-miR-205-5p…
Gene Ontology (miRWalk)	GO0050927 positive regulation of positive chemotaxis	Enriched	0.000424795	50	hsa-miR-200b-3p; hsa-miR-147a; hsa-miR-21-5p; hsa-miR-26b-5p; hsa-miR-29c-3p; hsa-miR-195-5p; hsa-miR-15a-5p; hsa-miR-29b-3p; hsa-miR-15b-5p; hsa-miR-504-5p; hsa-miR-101-3p; hsa-miR-145-5p; hsa-miR-126-3p; hsa-miR-335-5p; hsa-miR-140-5p; hsa-miR-330-3p; hsa-miR-205-5p; hsa-miR-372-3p; hsa-miR-34a-5p; hsa-miR-16-5p; hsa-miR-125a-5p; hsa-miR-361-5p; hsa-miR-107; hsa-miR-375; hsa-miR-503-5p; hsa-miR…
Gene Ontology (miRWalk)	GO0051781 positive regulation of cell division	Enriched	0.000424795	93	hsa-miR-200b-3p; hsa-miR-147a; hsa-miR-143-3p; hsa-miR-24-3p; hsa-miR-21-5p; hsa-miR-26b-5p; hsa-miR-29c-3p; hsa-miR-195-5p; hsa-miR-27a-3p; hsa-miR-148a-3p; hsa-miR-15a-5p; hsa-miR-29b-3p; hsa-miR-15b-5p; hsa-miR-146b-3p; hsa-miR-504-5p; hsa-miR-30b-5p; hsa-miR-101-3p; hsa-miR-145-5p; hsa-miR-126-3p; hsa-miR-335-5p; hsa-miR-633; hsa-miR-186-5p; hsa-miR-204-5p; hsa-miR-140-5p; hsa-miR-152-3p; hsa…
Gene Ontology (miRWalk)	GO0004716 receptor signaling protein tyrosine kinase activity	Enriched	0.000440671	38	hsa-miR-200b-3p; hsa-miR-199b-5p; hsa-miR-21-5p; hsa-miR-26b-5p; hsa-miR-27a-3p; hsa-miR-146b-5p; hsa-miR-335-5p; hsa-miR-186-5p; hsa-miR-542-5p; hsa-miR-19a-3p; hsa-miR-559; hsa-miR-205-5p; hsa-miR-372-3p; hsa-miR-128-3p; hsa-miR-301b-3p; hsa-miR-16-5p; hsa-miR-125a-5p; hsa-miR-7-5p; hsa-miR-221-3p; hsa-let-7a-5p; hsa-miR-199a-5p; hsa-miR-1-3p; hsa-miR-222-3p; hsa-miR-19b-1-5p; hsa-miR-155-5p; h…
Gene Ontology (miRWalk)	GO0005524 atp binding	Enriched	0.000467742	327	hsa-miR-450a-5p; hsa-miR-200b-3p; hsa-miR-199b-5p; hsa-miR-147a; hsa-miR-1295a; hsa-miR-142-3p; hsa-miR-760; hsa-miR-338-3p; hsa-miR-424-5p; hsa-miR-33b-5p; hsa-miR-143-3p; hsa-miR-24-3p; hsa-miR-106b-3p; hsa-miR-21-5p; hsa-miR-26b-5p; hsa-miR-29c-3p; hsa-miR-30a-3p; hsa-miR-195-5p; hsa-miR-27a-3p; hsa-miR-148a-3p; hsa-miR-15a-5p; hsa-miR-144-3p; hsa-miR-198; hsa-miR-29b-3p; hsa-miR-33a-5p; hsa-m…
Gene Ontology (miRWalk)	GO0005622 intracellular	Enriched	0.000467742	176	hsa-miR-142-3p; hsa-miR-760; hsa-miR-338-3p; hsa-miR-424-5p; hsa-miR-33b-5p; hsa-miR-24-3p; hsa-miR-126-5p; hsa-miR-30e-3p; hsa-miR-21-5p; hsa-miR-26b-5p; hsa-miR-29c-3p; hsa-miR-195-5p; hsa-miR-148a-3p; hsa-miR-15a-5p; hsa-miR-29b-3p; hsa-miR-15b-5p; hsa-let-7g-5p; hsa-miR-26a-5p; hsa-miR-10a-3p; hsa-let-7e-5p; hsa-miR-374b-5p; hsa-miR-27b-3p; hsa-miR-504-5p; hsa-miR-199a-3p; hsa-miR-30b-5p; hsa…
Gene Ontology (miRWalk)	GO0051894 positive regulation of focal adhesion assembly	Enriched	0.000467742	55	hsa-miR-200b-3p; hsa-miR-147a; hsa-miR-24-3p; hsa-miR-21-5p; hsa-miR-26b-5p; hsa-miR-29c-3p; hsa-miR-195-5p; hsa-miR-15a-5p; hsa-miR-29b-3p; hsa-miR-15b-5p; hsa-miR-504-5p; hsa-miR-101-3p; hsa-miR-145-5p; hsa-miR-126-3p; hsa-miR-335-5p; hsa-miR-186-5p; hsa-miR-140-5p; hsa-miR-32-5p; hsa-miR-330-3p; hsa-miR-205-5p; hsa-miR-372-3p; hsa-miR-34a-5p; hsa-miR-16-5p; hsa-miR-125a-5p; hsa-miR-361-5p; hsa…
Gene Ontology (miRWalk)	GO0001782 b cell homeostasis	Enriched	0.000470925	71	hsa-miR-200b-3p; hsa-miR-143-3p; hsa-miR-24-3p; hsa-miR-21-5p; hsa-miR-26b-5p; hsa-miR-29c-3p; hsa-miR-195-5p; hsa-miR-148a-3p; hsa-miR-15a-5p; hsa-miR-29b-3p; hsa-miR-15b-5p; hsa-miR-504-5p; hsa-miR-335-5p; hsa-miR-340-5p; hsa-miR-34b-5p; hsa-miR-204-5p; hsa-miR-32-5p; hsa-miR-19a-3p; hsa-miR-19b-3p; hsa-miR-148b-3p; hsa-miR-215-5p; hsa-miR-10b-5p; hsa-miR-223-3p; hsa-miR-630; hsa-miR-34a-5p; hs…
Gene Ontology (miRWalk)	GO0090190 positive regulation of branching involved in ureteric bud morphogenesis	Enriched	0.000470925	73	hsa-miR-200b-3p; hsa-miR-147a; hsa-miR-142-3p; hsa-miR-760; hsa-miR-338-3p; hsa-miR-424-5p; hsa-miR-24-3p; hsa-miR-21-5p; hsa-miR-26b-5p; hsa-miR-29c-3p; hsa-miR-195-5p; hsa-miR-15a-5p; hsa-miR-29b-3p; hsa-miR-15b-5p; hsa-miR-504-5p; hsa-miR-101-3p; hsa-miR-145-5p; hsa-miR-126-3p; hsa-miR-335-5p; hsa-miR-633; hsa-miR-140-5p; hsa-miR-98-5p; hsa-miR-330-3p; hsa-miR-19b-3p; hsa-miR-148b-3p; hsa-miR-…
Gene Ontology (miRWalk)	GO0001666 response to hypoxia	Enriched	0.000488825	188	hsa-miR-200b-3p; hsa-miR-199b-5p; hsa-miR-147a; hsa-miR-338-3p; hsa-miR-424-5p; hsa-miR-143-3p; hsa-miR-24-3p; hsa-miR-106b-3p; hsa-miR-126-5p; hsa-miR-21-5p; hsa-miR-26b-5p; hsa-miR-29c-3p; hsa-miR-30a-3p; hsa-miR-195-5p; hsa-miR-148a-3p; hsa-miR-15a-5p; hsa-miR-29b-3p; hsa-miR-33a-5p; hsa-miR-15b-5p; hsa-miR-26a-5p; hsa-miR-146b-3p; hsa-miR-301a-3p; hsa-let-7e-5p; hsa-miR-374b-5p; hsa-miR-27b-3…
Pathways (miRWalk)	P00016 Cytoskeletal regulation by Rho GTPase	Enriched	0.000491042	135	hsa-miR-1295a; hsa-miR-142-3p; hsa-miR-24-3p; hsa-miR-106b-3p; hsa-miR-21-5p; hsa-miR-26b-5p; hsa-miR-29c-3p; hsa-miR-195-5p; hsa-miR-29b-3p; hsa-miR-26a-5p; hsa-miR-301a-3p; hsa-let-7e-5p; hsa-miR-374b-5p; hsa-miR-27b-3p; hsa-miR-101-3p; hsa-miR-23a-3p; hsa-miR-145-5p; hsa-miR-335-5p; hsa-miR-224-5p; hsa-miR-340-5p; hsa-miR-186-5p; hsa-miR-505-3p; hsa-miR-30c-2-3p; hsa-miR-98-5p; hsa-miR-17-3p; …
Pathways (miRWalk)	hsa04062 Chemokine signaling pathway	Enriched	0.000491042	177	hsa-miR-200b-3p; hsa-miR-142-3p; hsa-miR-424-5p; hsa-miR-33b-5p; hsa-miR-143-3p; hsa-miR-24-3p; hsa-miR-106b-3p; hsa-miR-126-5p; hsa-miR-30e-3p; hsa-miR-21-5p; hsa-miR-26b-5p; hsa-miR-29c-3p; hsa-miR-193b-5p; hsa-miR-195-5p; hsa-miR-27a-3p; hsa-miR-148a-3p; hsa-miR-15a-5p; hsa-miR-29b-3p; hsa-miR-15b-5p; hsa-let-7g-5p; hsa-miR-26a-5p; hsa-let-7e-5p; hsa-miR-27b-3p; hsa-miR-193a-3p; hsa-miR-199a-3…
Gene Ontology (miRWalk)	GO0006396 rna processing	Enriched	0.000510171	104	hsa-miR-450a-5p; hsa-miR-760; hsa-miR-338-3p; hsa-miR-106b-3p; hsa-miR-21-5p; hsa-miR-26b-5p; hsa-miR-29c-3p; hsa-miR-30a-3p; hsa-miR-148a-3p; hsa-miR-15b-5p; hsa-let-7g-5p; hsa-miR-26a-5p; hsa-let-7e-5p; hsa-miR-27b-3p; hsa-miR-199a-3p; hsa-miR-101-3p; hsa-miR-23a-3p; hsa-miR-145-5p; hsa-miR-335-5p; hsa-miR-340-5p; hsa-miR-186-5p; hsa-miR-505-3p; hsa-miR-98-5p; hsa-miR-32-5p; hsa-miR-17-3p; hsa-…
Diseases (miRWalk)	Neoplasms	Enriched	0.000512854	267	hsa-miR-200b-3p; hsa-miR-199b-5p; hsa-miR-582-5p; hsa-miR-147a; hsa-miR-424-3p; hsa-miR-760; hsa-miR-128-2-5p; hsa-miR-518a-5p; hsa-miR-1258; hsa-miR-143-3p; hsa-miR-24-3p; hsa-miR-106b-3p; hsa-miR-126-5p; hsa-miR-21-5p; hsa-miR-26b-5p; hsa-miR-29c-3p; hsa-miR-448; hsa-miR-616-3p; hsa-miR-30a-3p; hsa-miR-195-5p; hsa-miR-27a-3p; hsa-miR-148a-3p; hsa-miR-15a-5p; hsa-miR-363-3p; hsa-miR-144-3p; hsa-…
Pathways (miRWalk)	P00004 Alzheimer disease presenilin pathway	Enriched	0.000515908	155	hsa-miR-200b-3p; hsa-miR-1295a; hsa-miR-338-3p; hsa-miR-424-5p; hsa-miR-143-3p; hsa-miR-24-3p; hsa-miR-126-5p; hsa-miR-21-5p; hsa-miR-26b-5p; hsa-miR-29c-3p; hsa-miR-27a-3p; hsa-miR-15a-5p; hsa-miR-144-3p; hsa-miR-29b-3p; hsa-miR-15b-5p; hsa-miR-26a-5p; hsa-let-7e-5p; hsa-miR-374b-5p; hsa-miR-27b-3p; hsa-miR-628-3p; hsa-miR-199a-3p; hsa-miR-101-3p; hsa-miR-145-5p; hsa-miR-126-3p; hsa-miR-146b-5p;…
Pathways (miRWalk)	hsa05213 Endometrial cancer	Enriched	0.000515908	165	hsa-miR-200b-3p; hsa-miR-199b-5p; hsa-miR-338-3p; hsa-miR-424-5p; hsa-miR-143-3p; hsa-miR-24-3p; hsa-miR-21-5p; hsa-miR-26b-5p; hsa-miR-29c-3p; hsa-miR-195-5p; hsa-miR-27a-3p; hsa-miR-148a-3p; hsa-miR-15a-5p; hsa-miR-144-3p; hsa-miR-29b-3p; hsa-miR-15b-5p; hsa-let-7g-5p; hsa-miR-26a-5p; hsa-miR-542-3p; hsa-miR-374b-5p; hsa-miR-504-5p; hsa-miR-199a-3p; hsa-miR-101-3p; hsa-miR-23a-3p; hsa-miR-145-5…
Gene Ontology (miRWalk)	GO0046688 response to copper ion	Enriched	0.000518984	74	hsa-miR-200b-3p; hsa-miR-143-3p; hsa-miR-24-3p; hsa-miR-21-5p; hsa-miR-26b-5p; hsa-miR-29c-3p; hsa-miR-195-5p; hsa-miR-27a-3p; hsa-miR-148a-3p; hsa-miR-15a-5p; hsa-miR-29b-3p; hsa-miR-15b-5p; hsa-miR-26a-5p; hsa-miR-27b-3p; hsa-miR-146b-5p; hsa-miR-335-5p; hsa-miR-34b-5p; hsa-miR-204-5p; hsa-miR-616-5p; hsa-miR-98-5p; hsa-miR-17-3p; hsa-miR-663a; hsa-miR-148b-3p; hsa-miR-215-5p; hsa-miR-630; hsa-…
Pathways (miRWalk)	hsa03040 Spliceosome	Enriched	0.000525313	149	hsa-miR-450a-5p; hsa-miR-760; hsa-miR-24-3p; hsa-miR-106b-3p; hsa-miR-21-5p; hsa-miR-26b-5p; hsa-miR-29c-3p; hsa-miR-30a-3p; hsa-miR-27a-3p; hsa-miR-15a-5p; hsa-miR-363-3p; hsa-miR-15b-5p; hsa-miR-26a-5p; hsa-miR-10a-3p; hsa-let-7e-5p; hsa-miR-345-5p; hsa-miR-374b-5p; hsa-miR-27b-3p; hsa-miR-193a-3p; hsa-miR-504-5p; hsa-miR-30b-5p; hsa-miR-101-3p; hsa-miR-23a-3p; hsa-miR-126-3p; hsa-miR-146b-5p; …
Pathways (miRWalk)	hsa05218 Melanoma	Enriched	0.000525313	204	hsa-miR-200b-3p; hsa-miR-338-3p; hsa-miR-424-5p; hsa-miR-143-3p; hsa-miR-24-3p; hsa-miR-21-5p; hsa-miR-26b-5p; hsa-miR-29c-3p; hsa-miR-30a-3p; hsa-miR-195-5p; hsa-miR-27a-3p; hsa-miR-15a-5p; hsa-miR-363-3p; hsa-miR-144-3p; hsa-miR-29b-3p; hsa-miR-15b-5p; hsa-let-7g-5p; hsa-miR-639; hsa-miR-26a-5p; hsa-miR-146b-3p; hsa-let-7e-5p; hsa-miR-345-5p; hsa-miR-374b-5p; hsa-miR-504-5p; hsa-miR-199a-3p; hs…
Organs (miRWalk)	Brain	Enriched	0.000529806	61	hsa-miR-200b-3p; hsa-miR-199b-5p; hsa-miR-24-1-5p; hsa-miR-1258; hsa-miR-21-5p; hsa-miR-29c-3p; hsa-miR-195-5p; hsa-miR-15a-5p; hsa-miR-29b-3p; hsa-miR-15b-5p; hsa-miR-26a-5p; hsa-miR-9-3p; hsa-miR-146b-3p; hsa-miR-219a-5p; hsa-miR-433-3p; hsa-miR-19b-3p; hsa-miR-130a-3p; hsa-miR-205-5p; hsa-miR-34a-5p; hsa-miR-128-3p; hsa-miR-16-1-3p; hsa-miR-183-5p; hsa-miR-125a-5p; hsa-miR-7-5p; hsa-miR-96-5p;…
Gene Ontology (miRWalk)	GO0000139 golgi membrane	Enriched	0.00053688	196	hsa-miR-200b-3p; hsa-miR-142-3p; hsa-miR-760; hsa-miR-424-5p; hsa-miR-143-3p; hsa-miR-24-3p; hsa-miR-106b-3p; hsa-miR-126-5p; hsa-miR-30e-3p; hsa-miR-21-5p; hsa-miR-26b-5p; hsa-miR-29c-3p; hsa-miR-30a-3p; hsa-miR-195-5p; hsa-miR-27a-3p; hsa-miR-148a-3p; hsa-miR-15a-5p; hsa-miR-144-3p; hsa-miR-29b-3p; hsa-miR-33a-5p; hsa-miR-15b-5p; hsa-let-7g-5p; hsa-miR-26a-5p; hsa-miR-146b-3p; hsa-let-7e-5p; hs…
Gene Ontology (miRWalk)	GO0000186 activation of mapkk activity	Enriched	0.00053688	111	hsa-miR-200b-3p; hsa-miR-142-3p; hsa-miR-424-5p; hsa-miR-143-3p; hsa-miR-24-3p; hsa-miR-106b-3p; hsa-miR-126-5p; hsa-miR-21-5p; hsa-miR-26b-5p; hsa-miR-195-5p; hsa-miR-27a-3p; hsa-miR-148a-3p; hsa-miR-15b-5p; hsa-let-7g-5p; hsa-let-7e-5p; hsa-miR-1226-5p; hsa-miR-27b-3p; hsa-miR-199a-3p; hsa-miR-101-3p; hsa-miR-23a-3p; hsa-miR-145-5p; hsa-miR-126-3p; hsa-miR-335-5p; hsa-miR-186-5p; hsa-miR-204-5p…
Gene Ontology (miRWalk)	GO0004672 protein kinase activity	Enriched	0.00053688	186	hsa-miR-199b-5p; hsa-miR-142-3p; hsa-miR-760; hsa-miR-338-3p; hsa-miR-424-5p; hsa-miR-143-3p; hsa-miR-24-3p; hsa-miR-21-5p; hsa-miR-26b-5p; hsa-miR-29c-3p; hsa-miR-195-5p; hsa-miR-27a-3p; hsa-miR-148a-3p; hsa-miR-15a-5p; hsa-miR-29b-3p; hsa-miR-33a-5p; hsa-miR-15b-5p; hsa-let-7g-5p; hsa-miR-26a-5p; hsa-miR-301a-3p; hsa-miR-30d-3p; hsa-let-7e-5p; hsa-miR-1226-5p; hsa-miR-374b-5p; hsa-miR-193a-3p; …
Gene Ontology (miRWalk)	GO0008219 cell death	Enriched	0.00053688	145	hsa-miR-200b-3p; hsa-miR-142-3p; hsa-miR-424-5p; hsa-miR-143-3p; hsa-miR-24-3p; hsa-miR-21-5p; hsa-miR-26b-5p; hsa-miR-29c-3p; hsa-miR-195-5p; hsa-miR-27a-3p; hsa-miR-148a-3p; hsa-miR-15a-5p; hsa-miR-29b-3p; hsa-miR-33a-5p; hsa-miR-15b-5p; hsa-miR-1226-5p; hsa-miR-27b-3p; hsa-miR-193a-3p; hsa-miR-101-3p; hsa-miR-145-5p; hsa-miR-335-5p; hsa-miR-633; hsa-miR-340-5p; hsa-miR-186-5p; hsa-miR-34b-5p; …
Gene Ontology (miRWalk)	GO0042056 chemoattractant activity	Enriched	0.00053688	70	hsa-miR-200b-3p; hsa-miR-147a; hsa-miR-24-3p; hsa-miR-21-5p; hsa-miR-26b-5p; hsa-miR-29c-3p; hsa-miR-195-5p; hsa-miR-148a-3p; hsa-miR-15a-5p; hsa-miR-29b-3p; hsa-miR-33a-5p; hsa-miR-15b-5p; hsa-let-7g-5p; hsa-let-7e-5p; hsa-miR-504-5p; hsa-miR-101-3p; hsa-miR-145-5p; hsa-miR-126-3p; hsa-miR-335-5p; hsa-miR-374a-5p; hsa-miR-186-5p; hsa-miR-140-5p; hsa-miR-98-5p; hsa-miR-32-5p; hsa-miR-769-5p; hsa-…
Gene Ontology (miRWalk)	GO0045766 positive regulation of angiogenesis	Enriched	0.00053688	125	hsa-miR-200b-3p; hsa-miR-199b-5p; hsa-miR-147a; hsa-miR-760; hsa-miR-338-3p; hsa-miR-424-5p; hsa-miR-143-3p; hsa-miR-24-3p; hsa-miR-106b-3p; hsa-miR-21-5p; hsa-miR-26b-5p; hsa-miR-29c-3p; hsa-miR-30a-3p; hsa-miR-195-5p; hsa-miR-27a-3p; hsa-miR-15a-5p; hsa-miR-29b-3p; hsa-miR-33a-5p; hsa-miR-15b-5p; hsa-miR-26a-5p; hsa-miR-301a-3p; hsa-let-7e-5p; hsa-miR-504-5p; hsa-miR-30b-5p; hsa-miR-101-3p; hsa…
Gene Ontology (miRWalk)	GO0071347 cellular response to interleukin 1	Enriched	0.00053688	58	hsa-miR-199b-5p; hsa-miR-338-3p; hsa-miR-424-5p; hsa-miR-24-3p; hsa-miR-106b-3p; hsa-miR-21-5p; hsa-miR-26b-5p; hsa-miR-15a-5p; hsa-miR-33a-5p; hsa-miR-101-3p; hsa-miR-126-3p; hsa-miR-146b-5p; hsa-miR-335-5p; hsa-miR-204-5p; hsa-miR-98-5p; hsa-miR-17-3p; hsa-miR-215-5p; hsa-miR-30e-5p; hsa-miR-16-5p; hsa-miR-125a-5p; hsa-miR-7-5p; hsa-miR-96-5p; hsa-miR-221-3p; hsa-miR-378a-5p; hsa-miR-107; hsa-m…
Gene Ontology (miRWalk)	GO0004713 protein tyrosine kinase activity	Enriched	0.000540007	140	hsa-miR-200b-3p; hsa-miR-199b-5p; hsa-miR-142-3p; hsa-miR-424-5p; hsa-miR-24-3p; hsa-miR-21-5p; hsa-miR-26b-5p; hsa-miR-195-5p; hsa-miR-27a-3p; hsa-miR-148a-3p; hsa-miR-15a-5p; hsa-miR-33a-5p; hsa-miR-15b-5p; hsa-miR-26a-5p; hsa-let-7e-5p; hsa-miR-199a-3p; hsa-miR-30b-5p; hsa-miR-101-3p; hsa-miR-145-5p; hsa-miR-126-3p; hsa-miR-146b-5p; hsa-miR-335-5p; hsa-miR-224-5p; hsa-miR-139-5p; hsa-miR-340-5…
Gene Ontology (miRWalk)	GO0001525 angiogenesis	Enriched	0.000561247	185	hsa-miR-200b-3p; hsa-miR-199b-5p; hsa-miR-147a; hsa-miR-142-3p; hsa-miR-760; hsa-miR-338-3p; hsa-miR-424-5p; hsa-miR-143-3p; hsa-miR-24-3p; hsa-miR-106b-3p; hsa-miR-21-5p; hsa-miR-26b-5p; hsa-miR-29c-3p; hsa-miR-30a-3p; hsa-miR-195-5p; hsa-miR-148a-3p; hsa-miR-15a-5p; hsa-miR-144-3p; hsa-miR-29b-3p; hsa-miR-33a-5p; hsa-miR-15b-5p; hsa-miR-26a-5p; hsa-miR-301a-3p; hsa-let-7e-5p; hsa-miR-1226-5p; h…
Gene Ontology (miRWalk)	GO0003723 rna binding	Enriched	0.000561247	247	hsa-miR-450a-5p; hsa-miR-200b-3p; hsa-miR-422a; hsa-miR-760; hsa-miR-221-5p; hsa-miR-338-3p; hsa-miR-424-5p; hsa-miR-33b-5p; hsa-miR-331-5p; hsa-miR-24-3p; hsa-miR-106b-3p; hsa-miR-21-5p; hsa-miR-26b-5p; hsa-miR-29c-3p; hsa-miR-628-5p; hsa-miR-30a-3p; hsa-miR-193b-5p; hsa-miR-195-5p; hsa-miR-27a-3p; hsa-miR-148a-3p; hsa-miR-15a-5p; hsa-miR-363-3p; hsa-miR-29b-3p; hsa-miR-33a-5p; hsa-miR-15b-5p; h…
Gene Ontology (miRWalk)	GO0005730 nucleolus	Enriched	0.000561247	328	hsa-miR-450a-5p; hsa-miR-200b-3p; hsa-miR-199b-5p; hsa-miR-424-3p; hsa-miR-422a; hsa-miR-142-3p; hsa-miR-760; hsa-miR-221-5p; hsa-miR-338-3p; hsa-miR-424-5p; hsa-miR-33b-5p; hsa-miR-143-3p; hsa-miR-331-5p; hsa-miR-24-3p; hsa-miR-106b-3p; hsa-miR-30e-3p; hsa-miR-21-5p; hsa-miR-26b-5p; hsa-miR-29c-3p; hsa-miR-628-5p; hsa-miR-30a-3p; hsa-miR-193b-5p; hsa-miR-195-5p; hsa-miR-27a-3p; hsa-miR-148a-3p; …
Gene Ontology (miRWalk)	GO0005741 mitochondrial outer membrane	Enriched	0.000561247	153	hsa-miR-200b-3p; hsa-miR-582-5p; hsa-miR-760; hsa-miR-518a-5p; hsa-miR-143-3p; hsa-miR-24-3p; hsa-miR-30e-3p; hsa-miR-21-5p; hsa-miR-26b-5p; hsa-miR-29c-3p; hsa-miR-195-5p; hsa-miR-27a-3p; hsa-miR-148a-3p; hsa-miR-15a-5p; hsa-miR-144-3p; hsa-miR-29b-3p; hsa-miR-15b-5p; hsa-let-7g-5p; hsa-miR-26a-5p; hsa-let-7e-5p; hsa-miR-193a-3p; hsa-miR-504-5p; hsa-miR-30b-5p; hsa-miR-101-3p; hsa-miR-145-5p; hs…
Gene Ontology (miRWalk)	GO0032570 response to progesterone stimulus	Enriched	0.000561247	63	hsa-miR-424-5p; hsa-miR-24-3p; hsa-miR-21-5p; hsa-miR-26b-5p; hsa-miR-30a-3p; hsa-miR-195-5p; hsa-miR-15a-5p; hsa-miR-15b-5p; hsa-miR-26a-5p; hsa-let-7e-5p; hsa-miR-199a-3p; hsa-miR-30b-5p; hsa-miR-335-5p; hsa-miR-633; hsa-miR-34b-5p; hsa-miR-98-5p; hsa-miR-19a-3p; hsa-miR-663a; hsa-miR-19b-3p; hsa-miR-148b-3p; hsa-miR-215-5p; hsa-miR-372-3p; hsa-miR-34a-5p; hsa-miR-128-3p; hsa-miR-183-5p; hsa-mi…
Gene Ontology (miRWalk)	GO0044267 cellular protein metabolic process	Enriched	0.000561247	215	hsa-miR-1295a; hsa-miR-422a; hsa-miR-142-3p; hsa-miR-760; hsa-miR-221-5p; hsa-miR-33b-5p; hsa-miR-24-3p; hsa-miR-106b-3p; hsa-miR-30e-3p; hsa-miR-21-5p; hsa-miR-26b-5p; hsa-miR-29c-3p; hsa-miR-30a-3p; hsa-miR-193b-5p; hsa-miR-195-5p; hsa-miR-27a-3p; hsa-miR-148a-3p; hsa-miR-15a-5p; hsa-miR-363-3p; hsa-miR-29b-3p; hsa-miR-33a-5p; hsa-miR-15b-5p; hsa-let-7g-5p; hsa-miR-26a-5p; hsa-miR-301a-3p; hsa-…
Gene Ontology (miRWalk)	GO0007155 cell adhesion	Enriched	0.000572176	180	hsa-miR-200b-3p; hsa-miR-199b-5p; hsa-miR-142-3p; hsa-miR-760; hsa-miR-24-3p; hsa-miR-126-5p; hsa-miR-21-5p; hsa-miR-26b-5p; hsa-miR-29c-3p; hsa-miR-30a-3p; hsa-miR-195-5p; hsa-miR-27a-3p; hsa-miR-148a-3p; hsa-miR-15a-5p; hsa-miR-29b-3p; hsa-miR-33a-5p; hsa-miR-15b-5p; hsa-miR-26a-5p; hsa-let-7e-5p; hsa-miR-374b-5p; hsa-miR-27b-3p; hsa-miR-504-5p; hsa-miR-30b-5p; hsa-miR-101-3p; hsa-miR-23a-3p; h…
Gene Ontology (miRWalk)	GO0019048 virus host interaction	Enriched	0.000572176	243	hsa-miR-450a-5p; hsa-miR-200b-3p; hsa-miR-142-3p; hsa-miR-760; hsa-miR-424-5p; hsa-miR-143-3p; hsa-miR-24-3p; hsa-miR-106b-3p; hsa-miR-30e-3p; hsa-miR-21-5p; hsa-miR-26b-5p; hsa-miR-29c-3p; hsa-miR-448; hsa-miR-30a-3p; hsa-miR-195-5p; hsa-miR-27a-3p; hsa-miR-148a-3p; hsa-miR-15a-5p; hsa-miR-198; hsa-miR-29b-3p; hsa-miR-33a-5p; hsa-miR-15b-5p; hsa-miR-26a-5p; hsa-miR-9-3p; hsa-miR-301a-3p; hsa-let…
Pathways (miRWalk)	WP15 selenium	Enriched	0.000578063	117	hsa-miR-760; hsa-miR-33b-5p; hsa-miR-143-3p; hsa-miR-24-3p; hsa-miR-106b-3p; hsa-miR-21-5p; hsa-miR-26b-5p; hsa-miR-27a-3p; hsa-miR-15a-5p; hsa-miR-29b-3p; hsa-miR-33a-5p; hsa-miR-15b-5p; hsa-miR-26a-5p; hsa-miR-301a-3p; hsa-let-7e-5p; hsa-miR-504-5p; hsa-miR-30b-5p; hsa-miR-101-3p; hsa-miR-145-5p; hsa-miR-146b-5p; hsa-miR-26b-3p; hsa-miR-335-5p; hsa-miR-186-5p; hsa-miR-204-5p; hsa-miR-98-5p; hsa…
Pathways (miRWalk)	P00059 p53 pathway	Enriched	0.000579189	201	hsa-miR-200b-3p; hsa-miR-424-5p; hsa-miR-143-3p; hsa-miR-24-3p; hsa-miR-21-5p; hsa-miR-26b-5p; hsa-miR-29c-3p; hsa-miR-30a-3p; hsa-miR-195-5p; hsa-miR-27a-3p; hsa-miR-148a-3p; hsa-miR-15a-5p; hsa-miR-363-3p; hsa-miR-144-3p; hsa-miR-29b-3p; hsa-miR-15b-5p; hsa-let-7g-5p; hsa-miR-639; hsa-miR-26a-5p; hsa-miR-301a-3p; hsa-let-7e-5p; hsa-miR-345-5p; hsa-miR-193a-5p; hsa-miR-504-5p; hsa-miR-101-3p; hs…
Pathways (miRWalk)	WP395 IL 4 signaling pathway	Enriched	0.000579189	128	hsa-miR-200b-3p; hsa-miR-143-3p; hsa-miR-24-3p; hsa-miR-30e-3p; hsa-miR-21-5p; hsa-miR-26b-5p; hsa-miR-30a-3p; hsa-miR-195-5p; hsa-miR-148a-3p; hsa-miR-15a-5p; hsa-miR-29b-3p; hsa-miR-33a-5p; hsa-miR-15b-5p; hsa-let-7e-5p; hsa-miR-542-3p; hsa-miR-193a-5p; hsa-miR-374b-5p; hsa-miR-199a-3p; hsa-miR-30b-5p; hsa-miR-101-3p; hsa-miR-23a-3p; hsa-miR-145-5p; hsa-miR-126-3p; hsa-miR-146b-5p; hsa-miR-335-…
Pathways (miRWalk)	hsa00280 Valine leucine and isoleucine degradation	Enriched	0.000579189	58	hsa-miR-21-5p; hsa-miR-26b-5p; hsa-miR-29c-3p; hsa-miR-27a-3p; hsa-miR-15b-5p; hsa-let-7e-5p; hsa-miR-335-5p; hsa-miR-186-5p; hsa-miR-152-3p; hsa-miR-98-5p; hsa-miR-32-5p; hsa-miR-769-5p; hsa-miR-23b-3p; hsa-miR-99a-5p; hsa-miR-19b-3p; hsa-miR-215-5p; hsa-miR-34a-5p; hsa-miR-128-3p; hsa-miR-497-5p; hsa-miR-183-5p; hsa-miR-16-5p; hsa-miR-7-5p; hsa-miR-96-5p; hsa-miR-421; hsa-let-7f-5p; hsa-miR-99b…
Gene Ontology (miRWalk)	GO0007498 mesoderm development	Enriched	0.000581768	82	hsa-miR-200b-3p; hsa-miR-147a; hsa-miR-21-5p; hsa-miR-26b-5p; hsa-miR-29c-3p; hsa-miR-195-5p; hsa-miR-15a-5p; hsa-miR-29b-3p; hsa-miR-15b-5p; hsa-miR-26a-5p; hsa-miR-301a-3p; hsa-miR-504-5p; hsa-miR-30b-5p; hsa-miR-101-3p; hsa-miR-145-5p; hsa-miR-126-3p; hsa-miR-335-5p; hsa-miR-224-5p; hsa-miR-186-5p; hsa-miR-140-5p; hsa-miR-340-3p; hsa-miR-454-3p; hsa-miR-19a-3p; hsa-miR-330-3p; hsa-miR-19b-3p; …
Pathways (miRWalk)	hsa04630 Jak STAT signaling pathway	Enriched	0.000587683	161	hsa-miR-200b-3p; hsa-miR-338-3p; hsa-miR-424-5p; hsa-miR-143-3p; hsa-miR-24-3p; hsa-miR-21-5p; hsa-miR-26b-5p; hsa-miR-29c-3p; hsa-miR-30a-3p; hsa-miR-195-5p; hsa-miR-27a-3p; hsa-miR-148a-3p; hsa-miR-15a-5p; hsa-miR-29b-3p; hsa-miR-33a-5p; hsa-miR-15b-5p; hsa-let-7g-5p; hsa-miR-26a-5p; hsa-miR-301a-3p; hsa-let-7e-5p; hsa-miR-374b-5p; hsa-miR-27b-3p; hsa-miR-30b-5p; hsa-miR-101-3p; hsa-miR-23a-3p;…
Pathways (miRWalk)	hsa05120 Epithelial cell signaling in Helicobacter pylori infection	Enriched	0.000590647	126	hsa-miR-142-3p; hsa-miR-24-3p; hsa-miR-30e-3p; hsa-miR-21-5p; hsa-miR-26b-5p; hsa-miR-29c-3p; hsa-miR-195-5p; hsa-miR-27a-3p; hsa-miR-15a-5p; hsa-miR-29b-3p; hsa-miR-33a-5p; hsa-miR-15b-5p; hsa-miR-1226-5p; hsa-miR-374b-5p; hsa-miR-27b-3p; hsa-miR-199a-3p; hsa-miR-101-3p; hsa-miR-23a-3p; hsa-miR-145-5p; hsa-miR-146b-5p; hsa-miR-335-5p; hsa-miR-224-5p; hsa-miR-340-5p; hsa-miR-34b-5p; hsa-miR-204-5…
Pathways (miRWalk)	hsa05219 Bladder cancer	Enriched	0.000593617	187	hsa-miR-200b-3p; hsa-miR-199b-5p; hsa-miR-147a; hsa-miR-338-3p; hsa-miR-424-5p; hsa-miR-143-3p; hsa-miR-24-3p; hsa-miR-21-5p; hsa-miR-26b-5p; hsa-miR-29c-3p; hsa-miR-30a-3p; hsa-miR-195-5p; hsa-miR-27a-3p; hsa-miR-148a-3p; hsa-miR-15a-5p; hsa-miR-363-3p; hsa-miR-29b-3p; hsa-miR-15b-5p; hsa-let-7g-5p; hsa-miR-639; hsa-miR-26a-5p; hsa-miR-345-5p; hsa-miR-374b-5p; hsa-miR-504-5p; hsa-miR-199a-3p; hs…
Gene Ontology (miRWalk)	GO0005813 centrosome	Enriched	0.000595726	186	hsa-miR-450a-5p; hsa-miR-142-3p; hsa-miR-760; hsa-miR-424-5p; hsa-miR-24-3p; hsa-miR-106b-3p; hsa-miR-21-5p; hsa-miR-26b-5p; hsa-miR-29c-3p; hsa-miR-195-5p; hsa-miR-27a-3p; hsa-miR-148a-3p; hsa-miR-15a-5p; hsa-miR-144-3p; hsa-miR-29b-3p; hsa-miR-33a-5p; hsa-miR-15b-5p; hsa-let-7g-5p; hsa-miR-26a-5p; hsa-miR-301a-3p; hsa-miR-10a-3p; hsa-let-7e-5p; hsa-miR-27b-3p; hsa-miR-193a-3p; hsa-miR-628-3p; h…
Gene Ontology (miRWalk)	GO0007596 blood coagulation	Enriched	0.000595726	257	hsa-miR-200b-3p; hsa-miR-147a; hsa-miR-1295a; hsa-miR-142-3p; hsa-miR-760; hsa-miR-424-5p; hsa-miR-143-3p; hsa-miR-24-3p; hsa-miR-106b-3p; hsa-miR-30e-3p; hsa-miR-21-5p; hsa-miR-26b-5p; hsa-miR-29c-3p; hsa-miR-616-3p; hsa-miR-30a-3p; hsa-miR-195-5p; hsa-miR-27a-3p; hsa-miR-15a-5p; hsa-miR-144-3p; hsa-miR-198; hsa-miR-626; hsa-miR-29b-3p; hsa-miR-33a-5p; hsa-miR-15b-5p; hsa-let-7g-5p; hsa-miR-26a-…
Gene Ontology (miRWalk)	GO0048015 phosphatidylinositol mediated signaling	Enriched	0.000595726	160	hsa-miR-200b-3p; hsa-miR-199b-5p; hsa-miR-424-5p; hsa-miR-143-3p; hsa-miR-24-3p; hsa-miR-106b-3p; hsa-miR-21-5p; hsa-miR-26b-5p; hsa-miR-195-5p; hsa-miR-27a-3p; hsa-miR-148a-3p; hsa-miR-15a-5p; hsa-miR-144-3p; hsa-miR-29b-3p; hsa-miR-33a-5p; hsa-miR-15b-5p; hsa-miR-190a-5p; hsa-miR-26a-5p; hsa-let-7e-5p; hsa-miR-374b-5p; hsa-miR-193a-3p; hsa-miR-504-5p; hsa-miR-23a-3p; hsa-miR-145-5p; hsa-miR-126…
Pathways (miRWalk)	hsa04144 Endocytosis	Enriched	0.000598935	198	hsa-miR-200b-3p; hsa-miR-147a; hsa-miR-142-3p; hsa-miR-760; hsa-miR-424-5p; hsa-miR-143-3p; hsa-miR-24-3p; hsa-miR-21-5p; hsa-miR-26b-5p; hsa-miR-29c-3p; hsa-miR-195-5p; hsa-miR-27a-3p; hsa-miR-148a-3p; hsa-miR-15a-5p; hsa-miR-29b-3p; hsa-miR-33a-5p; hsa-miR-15b-5p; hsa-miR-26a-5p; hsa-let-7e-5p; hsa-miR-374b-5p; hsa-miR-504-5p; hsa-miR-412-3p; hsa-miR-199a-3p; hsa-miR-30b-5p; hsa-miR-101-3p; hsa…
Pathways (miRWalk)	hsa04370 VEGF signaling pathway	Enriched	0.000598935	142	hsa-miR-200b-3p; hsa-miR-147a; hsa-miR-142-3p; hsa-miR-338-3p; hsa-miR-424-5p; hsa-miR-143-3p; hsa-miR-24-3p; hsa-miR-21-5p; hsa-miR-26b-5p; hsa-miR-29c-3p; hsa-miR-195-5p; hsa-miR-15a-5p; hsa-miR-29b-3p; hsa-miR-33a-5p; hsa-miR-15b-5p; hsa-let-7g-5p; hsa-miR-26a-5p; hsa-let-7e-5p; hsa-miR-193a-3p; hsa-miR-504-5p; hsa-miR-199a-3p; hsa-miR-101-3p; hsa-miR-145-5p; hsa-miR-126-3p; hsa-miR-146b-5p; h…
Pathways (miRWalk)	hsa04514 Cell adhesion molecules CAMs	Enriched	0.000598935	89	hsa-miR-142-3p; hsa-miR-24-3p; hsa-miR-21-5p; hsa-miR-26b-5p; hsa-miR-148a-3p; hsa-miR-15a-5p; hsa-miR-29b-3p; hsa-miR-15b-5p; hsa-miR-26a-5p; hsa-miR-9-3p; hsa-let-7e-5p; hsa-miR-374b-5p; hsa-miR-145-5p; hsa-miR-126-3p; hsa-miR-15b-3p; hsa-miR-335-5p; hsa-miR-224-5p; hsa-miR-186-5p; hsa-miR-204-5p; hsa-miR-152-3p; hsa-miR-98-5p; hsa-miR-32-5p; hsa-miR-17-3p; hsa-miR-769-5p; hsa-miR-148b-3p; hsa-…
Pathways (miRWalk)	hsa04910 Insulin signaling pathway	Enriched	0.000598935	175	hsa-miR-200b-3p; hsa-miR-424-5p; hsa-miR-143-3p; hsa-miR-24-3p; hsa-miR-106b-3p; hsa-miR-21-5p; hsa-miR-26b-5p; hsa-miR-29c-3p; hsa-miR-193b-5p; hsa-miR-27a-3p; hsa-miR-148a-3p; hsa-miR-15a-5p; hsa-miR-144-3p; hsa-miR-29b-3p; hsa-miR-33a-5p; hsa-miR-15b-5p; hsa-let-7g-5p; hsa-miR-26a-5p; hsa-let-7e-5p; hsa-miR-374b-5p; hsa-miR-27b-3p; hsa-miR-199a-3p; hsa-miR-30b-5p; hsa-miR-101-3p; hsa-miR-23a-3…
Gene Ontology (miRWalk)	GO0004888 transmembrane signaling receptor activity	Enriched	0.000606678	88	hsa-miR-199b-5p; hsa-miR-24-3p; hsa-miR-21-5p; hsa-miR-26b-5p; hsa-miR-30a-3p; hsa-miR-195-5p; hsa-miR-27a-3p; hsa-miR-33a-5p; hsa-miR-15b-5p; hsa-let-7e-5p; hsa-miR-199a-3p; hsa-miR-30b-5p; hsa-miR-335-5p; hsa-miR-204-5p; hsa-miR-542-5p; hsa-miR-98-5p; hsa-miR-17-3p; hsa-miR-19a-3p; hsa-miR-330-3p; hsa-miR-559; hsa-miR-19b-3p; hsa-miR-548q; hsa-miR-148b-3p; hsa-miR-215-5p; hsa-miR-205-5p; hsa-mi…
Gene Ontology (miRWalk)	GO0005525 gtp binding	Enriched	0.000606678	193	hsa-miR-200b-3p; hsa-miR-142-3p; hsa-miR-760; hsa-miR-143-3p; hsa-miR-24-3p; hsa-miR-21-5p; hsa-miR-26b-5p; hsa-miR-29c-3p; hsa-miR-30a-3p; hsa-miR-195-5p; hsa-miR-27a-3p; hsa-miR-148a-3p; hsa-miR-15a-5p; hsa-miR-363-3p; hsa-miR-29b-3p; hsa-miR-33a-5p; hsa-miR-15b-5p; hsa-let-7g-5p; hsa-miR-26a-5p; hsa-miR-301a-3p; hsa-let-7e-5p; hsa-miR-374b-5p; hsa-miR-27b-3p; hsa-miR-30b-5p; hsa-miR-101-3p; hs…
Gene Ontology (miRWalk)	GO0034097 response to cytokine stimulus	Enriched	0.000606678	127	hsa-miR-200b-3p; hsa-miR-582-5p; hsa-miR-424-5p; hsa-miR-518a-5p; hsa-miR-143-3p; hsa-miR-24-3p; hsa-miR-21-5p; hsa-miR-26b-5p; hsa-miR-29c-3p; hsa-miR-195-5p; hsa-miR-27a-3p; hsa-miR-148a-3p; hsa-miR-15a-5p; hsa-miR-29b-3p; hsa-miR-15b-5p; hsa-let-7g-5p; hsa-miR-26a-5p; hsa-miR-301a-3p; hsa-miR-193a-3p; hsa-miR-199a-3p; hsa-miR-101-3p; hsa-miR-23a-3p; hsa-miR-145-5p; hsa-miR-148b-5p; hsa-miR-335…
Gene Ontology (miRWalk)	GO0061418 regulation of transcription from rna polymerase ii promoter in response to hypoxia	Enriched	0.000606678	111	hsa-miR-200b-3p; hsa-miR-199b-5p; hsa-miR-147a; hsa-miR-760; hsa-miR-424-5p; hsa-miR-24-3p; hsa-miR-106b-3p; hsa-miR-21-5p; hsa-miR-26b-5p; hsa-miR-29c-3p; hsa-miR-30a-3p; hsa-miR-195-5p; hsa-miR-15a-5p; hsa-miR-29b-3p; hsa-miR-33a-5p; hsa-miR-15b-5p; hsa-miR-26a-5p; hsa-let-7e-5p; hsa-miR-504-5p; hsa-miR-30b-5p; hsa-miR-101-3p; hsa-miR-23a-3p; hsa-miR-145-5p; hsa-miR-126-3p; hsa-miR-148b-5p; hsa…
Gene Ontology (miRWalk)	GO0072593 reactive oxygen species metabolic process	Enriched	0.000606678	72	hsa-miR-200b-3p; hsa-miR-143-3p; hsa-miR-21-5p; hsa-miR-26b-5p; hsa-miR-29c-3p; hsa-miR-30a-3p; hsa-miR-195-5p; hsa-miR-148a-3p; hsa-miR-15a-5p; hsa-miR-29b-3p; hsa-miR-15b-5p; hsa-miR-26a-5p; hsa-miR-146b-3p; hsa-miR-101-3p; hsa-miR-145-5p; hsa-miR-335-5p; hsa-miR-186-5p; hsa-miR-34b-5p; hsa-miR-204-5p; hsa-miR-98-5p; hsa-miR-23b-3p; hsa-let-7f-2-3p; hsa-miR-148b-3p; hsa-miR-215-5p; hsa-miR-205-…
Gene Ontology (miRWalk)	GO0006955 immune response	Enriched	0.000624022	147	hsa-miR-200b-3p; hsa-miR-24-3p; hsa-miR-106b-3p; hsa-miR-126-5p; hsa-miR-21-5p; hsa-miR-26b-5p; hsa-miR-30a-3p; hsa-miR-195-5p; hsa-miR-15a-5p; hsa-miR-144-3p; hsa-miR-33a-5p; hsa-let-7g-5p; hsa-miR-26a-5p; hsa-miR-301a-3p; hsa-let-7e-5p; hsa-miR-374b-5p; hsa-miR-27b-3p; hsa-miR-30b-5p; hsa-miR-101-3p; hsa-miR-23a-3p; hsa-miR-145-5p; hsa-miR-126-3p; hsa-miR-335-5p; hsa-miR-139-5p; hsa-miR-186-5p;…
Gene Ontology (miRWalk)	GO0048546 digestive tract morphogenesis	Enriched	0.0006273	74	hsa-miR-200b-3p; hsa-miR-199b-5p; hsa-miR-424-5p; hsa-miR-143-3p; hsa-miR-106b-3p; hsa-miR-21-5p; hsa-miR-26b-5p; hsa-miR-29c-3p; hsa-miR-195-5p; hsa-miR-27a-3p; hsa-miR-148a-3p; hsa-miR-15a-5p; hsa-miR-29b-3p; hsa-miR-33a-5p; hsa-miR-15b-5p; hsa-miR-193a-5p; hsa-miR-335-5p; hsa-miR-186-5p; hsa-miR-34b-5p; hsa-miR-204-5p; hsa-miR-542-5p; hsa-miR-215-5p; hsa-miR-205-5p; hsa-miR-630; hsa-miR-34a-5p…
Pathways (miRWalk)	hsa04620 Toll like receptor signaling pathway	Enriched	0.000628299	133	hsa-miR-142-3p; hsa-miR-424-5p; hsa-miR-143-3p; hsa-miR-24-3p; hsa-miR-30e-3p; hsa-miR-21-5p; hsa-miR-26b-5p; hsa-miR-29c-3p; hsa-miR-195-5p; hsa-miR-15a-5p; hsa-miR-29b-3p; hsa-miR-33a-5p; hsa-miR-15b-5p; hsa-miR-26a-5p; hsa-miR-1226-5p; hsa-miR-374b-5p; hsa-miR-27b-3p; hsa-miR-199a-3p; hsa-miR-101-3p; hsa-miR-145-5p; hsa-miR-126-3p; hsa-miR-146b-5p; hsa-miR-335-5p; hsa-miR-224-5p; hsa-miR-139-5…
Pathways (miRWalk)	hsa04914 Progesterone mediated oocyte maturation	Enriched	0.000628299	160	hsa-miR-760; hsa-miR-424-5p; hsa-miR-33b-5p; hsa-miR-143-3p; hsa-miR-24-3p; hsa-miR-21-5p; hsa-miR-26b-5p; hsa-miR-29c-3p; hsa-miR-27a-3p; hsa-miR-148a-3p; hsa-miR-15a-5p; hsa-miR-33a-5p; hsa-miR-15b-5p; hsa-let-7g-5p; hsa-let-7e-5p; hsa-miR-27b-3p; hsa-miR-199a-3p; hsa-miR-101-3p; hsa-miR-145-5p; hsa-miR-126-3p; hsa-miR-146b-5p; hsa-miR-26b-3p; hsa-miR-335-5p; hsa-miR-139-5p; hsa-miR-340-5p; hsa…
Gene Ontology (miRWalk)	GO0000209 protein polyubiquitination	Enriched	0.00062911	149	hsa-miR-450a-5p; hsa-miR-200b-3p; hsa-miR-424-3p; hsa-miR-142-3p; hsa-miR-760; hsa-miR-424-5p; hsa-miR-143-3p; hsa-miR-24-3p; hsa-miR-30e-3p; hsa-miR-21-5p; hsa-miR-26b-5p; hsa-miR-29c-3p; hsa-miR-195-5p; hsa-miR-148a-3p; hsa-miR-15a-5p; hsa-miR-29b-3p; hsa-miR-15b-5p; hsa-let-7g-5p; hsa-miR-26a-5p; hsa-let-7e-5p; hsa-miR-27b-3p; hsa-miR-30b-5p; hsa-miR-101-3p; hsa-miR-219a-5p; hsa-miR-23a-3p; hs…
Gene Ontology (miRWalk)	GO0042493 response to drug	Enriched	0.00062911	243	hsa-miR-200b-3p; hsa-miR-338-3p; hsa-miR-424-5p; hsa-miR-33b-5p; hsa-miR-143-3p; hsa-miR-24-3p; hsa-miR-106b-3p; hsa-miR-126-5p; hsa-miR-21-5p; hsa-miR-26b-5p; hsa-miR-29c-3p; hsa-miR-30a-3p; hsa-miR-195-5p; hsa-miR-27a-3p; hsa-miR-148a-3p; hsa-miR-15a-5p; hsa-miR-363-3p; hsa-miR-29b-3p; hsa-miR-33a-5p; hsa-miR-15b-5p; hsa-miR-620; hsa-let-7g-5p; hsa-miR-639; hsa-miR-26a-5p; hsa-miR-9-3p; hsa-miR…
Gene Ontology (miRWalk)	GO0051592 response to calcium ion	Enriched	0.00062911	120	hsa-miR-200b-3p; hsa-miR-1295a; hsa-miR-760; hsa-miR-338-3p; hsa-miR-424-5p; hsa-miR-126-5p; hsa-miR-26b-5p; hsa-miR-29c-3p; hsa-miR-30a-3p; hsa-miR-195-5p; hsa-miR-15a-5p; hsa-miR-144-3p; hsa-miR-29b-3p; hsa-miR-15b-5p; hsa-miR-26a-5p; hsa-miR-374b-5p; hsa-miR-27b-3p; hsa-miR-101-3p; hsa-miR-23a-3p; hsa-miR-145-5p; hsa-miR-126-3p; hsa-miR-146b-5p; hsa-miR-335-5p; hsa-miR-224-5p; hsa-miR-374a-5p;…
Gene Ontology (miRWalk)	GO0018105 peptidyl serine phosphorylation	Enriched	0.000638402	138	hsa-miR-200b-3p; hsa-miR-142-3p; hsa-miR-760; hsa-miR-143-3p; hsa-miR-24-3p; hsa-miR-21-5p; hsa-miR-26b-5p; hsa-miR-29c-3p; hsa-miR-195-5p; hsa-miR-27a-3p; hsa-miR-148a-3p; hsa-miR-15a-5p; hsa-miR-144-3p; hsa-miR-29b-3p; hsa-miR-33a-5p; hsa-miR-15b-5p; hsa-let-7g-5p; hsa-miR-26a-5p; hsa-miR-146b-3p; hsa-miR-542-3p; hsa-miR-199a-3p; hsa-miR-101-3p; hsa-miR-145-5p; hsa-miR-335-5p; hsa-miR-374a-5p; …
Gene Ontology (miRWalk)	GO0045944 positive regulation of transcription from rna polymerase ii promoter	Enriched	0.000638402	286	hsa-miR-450a-5p; hsa-miR-200b-3p; hsa-miR-199b-5p; hsa-miR-147a; hsa-miR-142-3p; hsa-miR-760; hsa-miR-338-3p; hsa-miR-424-5p; hsa-miR-143-3p; hsa-miR-331-5p; hsa-miR-24-3p; hsa-miR-106b-3p; hsa-miR-30e-3p; hsa-miR-21-5p; hsa-miR-26b-5p; hsa-miR-29c-3p; hsa-miR-30a-3p; hsa-miR-195-5p; hsa-miR-27a-3p; hsa-miR-148a-3p; hsa-miR-15a-5p; hsa-miR-144-3p; hsa-miR-198; hsa-miR-29b-3p; hsa-miR-202-3p; hsa-…
Gene Ontology (miRWalk)	GO0016049 cell growth	Enriched	0.000652588	112	hsa-miR-200b-3p; hsa-miR-760; hsa-miR-338-3p; hsa-miR-143-3p; hsa-miR-24-3p; hsa-miR-21-5p; hsa-miR-26b-5p; hsa-miR-29c-3p; hsa-miR-195-5p; hsa-miR-27a-3p; hsa-miR-148a-3p; hsa-miR-15a-5p; hsa-miR-144-3p; hsa-miR-29b-3p; hsa-miR-33a-5p; hsa-miR-15b-5p; hsa-miR-146b-3p; hsa-miR-301a-3p; hsa-let-7e-5p; hsa-miR-27b-3p; hsa-miR-101-3p; hsa-miR-23a-3p; hsa-miR-145-5p; hsa-miR-335-5p; hsa-miR-633; hsa-…
Gene Ontology (miRWalk)	GO0043184 vascular endothelial growth factor receptor 2 binding	Enriched	0.000652588	51	hsa-miR-200b-3p; hsa-miR-147a; hsa-miR-21-5p; hsa-miR-29c-3p; hsa-miR-195-5p; hsa-miR-15a-5p; hsa-miR-29b-3p; hsa-miR-15b-5p; hsa-miR-504-5p; hsa-miR-101-3p; hsa-miR-145-5p; hsa-miR-126-3p; hsa-miR-335-5p; hsa-miR-204-5p; hsa-miR-140-5p; hsa-miR-98-5p; hsa-miR-330-3p; hsa-miR-148b-3p; hsa-miR-205-5p; hsa-miR-372-3p; hsa-miR-34a-5p; hsa-miR-183-5p; hsa-miR-16-5p; hsa-miR-125a-5p; hsa-miR-361-5p; h…
Gene Ontology (miRWalk)	GO0045471 response to ethanol	Enriched	0.000652588	138	hsa-miR-200b-3p; hsa-miR-338-3p; hsa-miR-424-5p; hsa-miR-143-3p; hsa-miR-24-3p; hsa-miR-21-5p; hsa-miR-26b-5p; hsa-miR-29c-3p; hsa-miR-30a-3p; hsa-miR-195-5p; hsa-miR-148a-3p; hsa-miR-15a-5p; hsa-miR-29b-3p; hsa-miR-15b-5p; hsa-let-7g-5p; hsa-miR-26a-5p; hsa-miR-301a-3p; hsa-let-7e-5p; hsa-miR-374b-5p; hsa-miR-27b-3p; hsa-miR-30b-5p; hsa-miR-335-5p; hsa-miR-224-5p; hsa-miR-374a-5p; hsa-miR-34b-5p…
Gene Ontology (miRWalk)	GO0006935 chemotaxis	Enriched	0.000654805	75	hsa-miR-424-5p; hsa-miR-143-3p; hsa-miR-24-3p; hsa-miR-126-5p; hsa-miR-21-5p; hsa-miR-26b-5p; hsa-miR-30a-3p; hsa-miR-195-5p; hsa-miR-15b-5p; hsa-miR-26a-5p; hsa-let-7e-5p; hsa-miR-199a-3p; hsa-miR-101-3p; hsa-miR-23a-3p; hsa-miR-126-3p; hsa-miR-335-5p; hsa-miR-340-5p; hsa-miR-186-5p; hsa-miR-204-5p; hsa-miR-140-5p; hsa-miR-98-5p; hsa-miR-32-5p; hsa-miR-769-5p; hsa-miR-23b-3p; hsa-miR-744-3p; hsa…
Gene Ontology (miRWalk)	GO0042542 response to hydrogen peroxide	Enriched	0.000654805	91	hsa-miR-200b-3p; hsa-miR-143-3p; hsa-miR-126-5p; hsa-miR-21-5p; hsa-miR-26b-5p; hsa-miR-29c-3p; hsa-miR-195-5p; hsa-miR-148a-3p; hsa-miR-15a-5p; hsa-miR-29b-3p; hsa-miR-15b-5p; hsa-miR-30b-5p; hsa-miR-101-3p; hsa-miR-23a-3p; hsa-miR-126-3p; hsa-miR-146b-5p; hsa-miR-335-5p; hsa-miR-186-5p; hsa-miR-34b-5p; hsa-miR-204-5p; hsa-miR-98-5p; hsa-miR-19a-3p; hsa-miR-19b-3p; hsa-miR-744-3p; hsa-miR-148b-3…
Gene Ontology (miRWalk)	GO0048469 cell maturation	Enriched	0.000654805	91	hsa-miR-200b-3p; hsa-miR-199b-5p; hsa-miR-147a; hsa-miR-424-5p; hsa-miR-24-3p; hsa-miR-21-5p; hsa-miR-26b-5p; hsa-miR-29c-3p; hsa-miR-195-5p; hsa-miR-15a-5p; hsa-miR-29b-3p; hsa-miR-15b-5p; hsa-miR-301a-3p; hsa-miR-193a-5p; hsa-miR-27b-3p; hsa-miR-504-5p; hsa-miR-101-3p; hsa-miR-23a-3p; hsa-miR-145-5p; hsa-miR-126-3p; hsa-miR-335-5p; hsa-miR-140-5p; hsa-miR-98-5p; hsa-miR-330-3p; hsa-miR-148b-3p;…
Gene Ontology (miRWalk)	GO0044212 transcription regulatory region dna binding	Enriched	0.000676344	198	hsa-miR-200b-3p; hsa-miR-199b-5p; hsa-miR-142-3p; hsa-miR-760; hsa-miR-424-5p; hsa-miR-24-3p; hsa-miR-106b-3p; hsa-miR-21-5p; hsa-miR-26b-5p; hsa-miR-29c-3p; hsa-miR-27a-3p; hsa-miR-15a-5p; hsa-miR-29b-3p; hsa-miR-33a-5p; hsa-miR-15b-5p; hsa-miR-26a-5p; hsa-miR-9-3p; hsa-miR-301a-3p; hsa-let-7e-5p; hsa-miR-193a-5p; hsa-miR-374b-5p; hsa-miR-27b-3p; hsa-miR-193a-3p; hsa-miR-504-5p; hsa-miR-199a-3p;…
Gene Ontology (miRWalk)	GO0048754 branching morphogenesis of a tube	Enriched	0.000681106	98	hsa-miR-200b-3p; hsa-miR-147a; hsa-miR-21-5p; hsa-miR-26b-5p; hsa-miR-29c-3p; hsa-miR-195-5p; hsa-miR-27a-3p; hsa-miR-148a-3p; hsa-miR-15a-5p; hsa-miR-29b-3p; hsa-miR-202-3p; hsa-miR-15b-5p; hsa-let-7e-5p; hsa-miR-504-5p; hsa-miR-199a-3p; hsa-miR-101-3p; hsa-miR-145-5p; hsa-miR-126-3p; hsa-miR-335-5p; hsa-miR-374a-5p; hsa-miR-340-5p; hsa-miR-34b-5p; hsa-miR-140-5p; hsa-miR-98-5p; hsa-miR-769-5p; …
Gene Ontology (miRWalk)	GO0007275 multicellular organismal development	Enriched	0.00069465	188	hsa-miR-200b-3p; hsa-miR-582-5p; hsa-miR-760; hsa-miR-424-5p; hsa-miR-518a-5p; hsa-miR-24-3p; hsa-miR-106b-3p; hsa-miR-30e-3p; hsa-miR-21-5p; hsa-miR-26b-5p; hsa-miR-29c-3p; hsa-miR-30a-3p; hsa-miR-27a-3p; hsa-miR-148a-3p; hsa-miR-15a-5p; hsa-miR-29b-3p; hsa-miR-33a-5p; hsa-miR-15b-5p; hsa-let-7g-5p; hsa-miR-26a-5p; hsa-miR-301a-3p; hsa-let-7e-5p; hsa-miR-27b-3p; hsa-miR-193a-3p; hsa-miR-504-5p; …
Gene Ontology (miRWalk)	GO0042060 wound healing	Enriched	0.00069465	86	hsa-miR-199b-5p; hsa-miR-142-3p; hsa-miR-24-3p; hsa-miR-21-5p; hsa-miR-26b-5p; hsa-miR-29c-3p; hsa-miR-29b-3p; hsa-miR-33a-5p; hsa-let-7g-5p; hsa-miR-26a-5p; hsa-let-7e-5p; hsa-miR-30b-5p; hsa-miR-101-3p; hsa-miR-335-5p; hsa-miR-186-5p; hsa-miR-20a-3p; hsa-miR-204-5p; hsa-miR-140-5p; hsa-miR-152-3p; hsa-miR-98-5p; hsa-miR-32-5p; hsa-miR-23b-3p; hsa-miR-559; hsa-miR-148b-3p; hsa-miR-215-5p; hsa-mi…
Gene Ontology (miRWalk)	GO0043524 negative regulation of neuron apoptotic process	Enriched	0.000705031	153	hsa-miR-200b-3p; hsa-miR-199b-5p; hsa-miR-760; hsa-miR-424-5p; hsa-miR-143-3p; hsa-miR-24-3p; hsa-miR-106b-3p; hsa-miR-21-5p; hsa-miR-26b-5p; hsa-miR-29c-3p; hsa-miR-195-5p; hsa-miR-148a-3p; hsa-miR-15a-5p; hsa-miR-29b-3p; hsa-miR-33a-5p; hsa-miR-15b-5p; hsa-let-7g-5p; hsa-miR-26a-5p; hsa-miR-542-3p; hsa-miR-193a-5p; hsa-miR-504-5p; hsa-miR-199a-3p; hsa-miR-30b-5p; hsa-miR-101-3p; hsa-miR-23a-3p;…
Gene Ontology (miRWalk)	GO0007595 lactation	Enriched	0.000747143	119	hsa-miR-200b-3p; hsa-miR-199b-5p; hsa-miR-147a; hsa-miR-338-3p; hsa-miR-424-5p; hsa-miR-143-3p; hsa-miR-106b-3p; hsa-miR-21-5p; hsa-miR-26b-5p; hsa-miR-29c-3p; hsa-miR-195-5p; hsa-miR-27a-3p; hsa-miR-15a-5p; hsa-miR-29b-3p; hsa-miR-33a-5p; hsa-miR-15b-5p; hsa-miR-26a-5p; hsa-miR-374b-5p; hsa-miR-27b-3p; hsa-miR-504-5p; hsa-miR-199a-3p; hsa-miR-30b-5p; hsa-miR-101-3p; hsa-miR-145-5p; hsa-miR-126-3…
Gene Ontology (miRWalk)	GO0016070 rna metabolic process	Enriched	0.000747143	224	hsa-miR-199b-5p; hsa-miR-1295a; hsa-miR-422a; hsa-miR-142-3p; hsa-miR-760; hsa-miR-221-5p; hsa-miR-424-5p; hsa-miR-143-3p; hsa-miR-24-3p; hsa-miR-106b-3p; hsa-miR-30e-3p; hsa-miR-21-5p; hsa-miR-26b-5p; hsa-miR-29c-3p; hsa-miR-30a-3p; hsa-miR-193b-5p; hsa-miR-195-5p; hsa-miR-27a-3p; hsa-miR-148a-3p; hsa-miR-15a-5p; hsa-miR-363-3p; hsa-miR-29b-3p; hsa-miR-33a-5p; hsa-miR-15b-5p; hsa-let-7g-5p; hsa-…
Gene Ontology (miRWalk)	GO0030168 platelet activation	Enriched	0.000747143	205	hsa-miR-200b-3p; hsa-miR-199b-5p; hsa-miR-147a; hsa-miR-142-3p; hsa-miR-760; hsa-miR-424-5p; hsa-miR-143-3p; hsa-miR-24-3p; hsa-miR-106b-3p; hsa-miR-21-5p; hsa-miR-26b-5p; hsa-miR-29c-3p; hsa-miR-30a-3p; hsa-miR-195-5p; hsa-miR-27a-3p; hsa-miR-15a-5p; hsa-miR-144-3p; hsa-miR-29b-3p; hsa-miR-33a-5p; hsa-miR-15b-5p; hsa-let-7g-5p; hsa-miR-26a-5p; hsa-miR-146b-3p; hsa-miR-301a-3p; hsa-let-7e-5p; hsa…
Gene Ontology (miRWalk)	GO0006928 cellular component movement	Enriched	0.000753867	141	hsa-miR-1295a; hsa-miR-142-3p; hsa-miR-760; hsa-miR-424-5p; hsa-miR-143-3p; hsa-miR-24-3p; hsa-miR-21-5p; hsa-miR-26b-5p; hsa-miR-195-5p; hsa-miR-27a-3p; hsa-miR-15a-5p; hsa-miR-363-3p; hsa-miR-29b-3p; hsa-miR-33a-5p; hsa-miR-15b-5p; hsa-let-7g-5p; hsa-miR-301a-3p; hsa-let-7e-5p; hsa-miR-30b-5p; hsa-miR-101-3p; hsa-miR-145-5p; hsa-miR-335-5p; hsa-miR-340-5p; hsa-miR-186-5p; hsa-miR-204-5p; hsa-mi…
Gene Ontology (miRWalk)	GO0016363 nuclear matrix	Enriched	0.000755308	136	hsa-miR-200b-3p; hsa-miR-142-3p; hsa-miR-760; hsa-miR-424-5p; hsa-miR-143-3p; hsa-miR-24-3p; hsa-miR-3181; hsa-miR-21-5p; hsa-miR-26b-5p; hsa-miR-29c-3p; hsa-miR-448; hsa-miR-195-5p; hsa-miR-27a-3p; hsa-miR-148a-3p; hsa-miR-15a-5p; hsa-miR-198; hsa-miR-29b-3p; hsa-miR-15b-5p; hsa-miR-26a-5p; hsa-miR-301a-3p; hsa-miR-10a-3p; hsa-let-7e-5p; hsa-miR-193a-5p; hsa-miR-27b-3p; hsa-miR-504-5p; hsa-miR-3…
Gene Ontology (miRWalk)	GO0043552 positive regulation of phosphatidylinositol 3 kinase activity	Enriched	0.000755308	69	hsa-miR-200b-3p; hsa-miR-142-3p; hsa-miR-24-3p; hsa-miR-21-5p; hsa-miR-26b-5p; hsa-miR-29c-3p; hsa-miR-195-5p; hsa-miR-148a-3p; hsa-miR-29b-3p; hsa-miR-146b-3p; hsa-let-7e-5p; hsa-miR-193a-3p; hsa-miR-101-3p; hsa-miR-145-5p; hsa-miR-126-3p; hsa-miR-146b-5p; hsa-miR-335-5p; hsa-miR-224-5p; hsa-miR-633; hsa-miR-186-5p; hsa-miR-140-5p; hsa-miR-152-3p; hsa-miR-32-5p; hsa-miR-23b-3p; hsa-miR-19a-3p; h…
Pathways (miRWalk)	WP530 Cytokines and Inflammatory Response	Enriched	0.000758127	41	hsa-miR-24-3p; hsa-miR-21-5p; hsa-miR-26b-5p; hsa-miR-15a-5p; hsa-miR-29b-3p; hsa-miR-15b-5p; hsa-let-7g-5p; hsa-miR-26a-5p; hsa-miR-30b-5p; hsa-miR-145-5p; hsa-miR-379-5p; hsa-miR-335-5p; hsa-miR-633; hsa-miR-204-5p; hsa-miR-505-3p; hsa-miR-98-5p; hsa-miR-148b-3p; hsa-miR-215-5p; hsa-miR-130a-3p; hsa-miR-34a-5p; hsa-miR-16-5p; hsa-miR-454-5p; hsa-let-7f-5p; hsa-let-7i-5p; hsa-miR-365a-3p; hsa-le…
Gene Ontology (miRWalk)	GO0014068 positive regulation of phosphatidylinositol 3 kinase cascade	Enriched	0.00076854	64	hsa-miR-200b-3p; hsa-miR-424-5p; hsa-miR-24-3p; hsa-miR-21-5p; hsa-miR-26b-5p; hsa-miR-195-5p; hsa-miR-27a-3p; hsa-miR-146b-3p; hsa-let-7e-5p; hsa-miR-193a-3p; hsa-miR-30b-5p; hsa-miR-101-3p; hsa-miR-126-3p; hsa-miR-146b-5p; hsa-miR-335-5p; hsa-miR-224-5p; hsa-miR-186-5p; hsa-miR-140-5p; hsa-miR-98-5p; hsa-miR-215-5p; hsa-miR-205-5p; hsa-miR-34a-5p; hsa-miR-128-3p; hsa-miR-214-3p; hsa-miR-22-3p; …
Gene Ontology (miRWalk)	GO0030307 positive regulation of cell growth	Enriched	0.00076854	114	hsa-miR-200b-3p; hsa-miR-199b-5p; hsa-miR-142-3p; hsa-miR-143-3p; hsa-miR-21-5p; hsa-miR-26b-5p; hsa-miR-29c-3p; hsa-miR-30a-3p; hsa-miR-195-5p; hsa-miR-148a-3p; hsa-miR-15a-5p; hsa-miR-29b-3p; hsa-miR-15b-5p; hsa-miR-620; hsa-miR-506-3p; hsa-miR-27b-3p; hsa-miR-101-3p; hsa-miR-145-5p; hsa-miR-335-5p; hsa-miR-224-5p; hsa-miR-186-5p; hsa-miR-34b-5p; hsa-miR-20a-3p; hsa-miR-204-5p; hsa-miR-140-5p; …
Gene Ontology (miRWalk)	GO0043117 positive regulation of vascular permeability	Enriched	0.000772361	45	hsa-miR-200b-3p; hsa-miR-147a; hsa-miR-21-5p; hsa-miR-29c-3p; hsa-miR-195-5p; hsa-miR-15a-5p; hsa-miR-29b-3p; hsa-miR-15b-5p; hsa-miR-504-5p; hsa-miR-101-3p; hsa-miR-145-5p; hsa-miR-126-3p; hsa-miR-335-5p; hsa-miR-140-5p; hsa-miR-330-3p; hsa-miR-205-5p; hsa-miR-372-3p; hsa-miR-34a-5p; hsa-miR-128-3p; hsa-miR-16-5p; hsa-miR-125a-5p; hsa-miR-361-5p; hsa-miR-107; hsa-miR-503-5p; hsa-miR-106b-5p; hsa…
Gene Ontology (miRWalk)	GO0048739 cardiac muscle fiber development	Enriched	0.000772361	45	hsa-miR-200b-3p; hsa-miR-147a; hsa-miR-21-5p; hsa-miR-26b-5p; hsa-miR-29c-3p; hsa-miR-195-5p; hsa-miR-15a-5p; hsa-miR-29b-3p; hsa-miR-15b-5p; hsa-miR-26a-5p; hsa-miR-504-5p; hsa-miR-101-3p; hsa-miR-145-5p; hsa-miR-126-3p; hsa-miR-335-5p; hsa-miR-140-5p; hsa-miR-330-3p; hsa-miR-205-5p; hsa-miR-372-3p; hsa-miR-34a-5p; hsa-miR-16-5p; hsa-miR-125a-5p; hsa-miR-361-5p; hsa-miR-107; hsa-miR-375; hsa-miR…
Gene Ontology (miRWalk)	GO0001952 regulation of cell matrix adhesion	Enriched	0.000775888	61	hsa-miR-200b-3p; hsa-miR-760; hsa-miR-143-3p; hsa-miR-21-5p; hsa-miR-29c-3p; hsa-miR-195-5p; hsa-miR-148a-3p; hsa-miR-15a-5p; hsa-miR-29b-3p; hsa-miR-15b-5p; hsa-let-7e-5p; hsa-miR-335-5p; hsa-miR-186-5p; hsa-miR-34b-5p; hsa-miR-20a-3p; hsa-miR-204-5p; hsa-miR-32-5p; hsa-miR-148b-3p; hsa-miR-215-5p; hsa-miR-10b-5p; hsa-miR-630; hsa-miR-34a-5p; hsa-miR-16-5p; hsa-miR-7-5p; hsa-miR-96-5p; hsa-miR-2…
Gene Ontology (miRWalk)	GO0001570 vasculogenesis	Enriched	0.000781371	116	hsa-miR-200b-3p; hsa-miR-147a; hsa-miR-142-3p; hsa-miR-760; hsa-miR-338-3p; hsa-miR-24-3p; hsa-miR-21-5p; hsa-miR-26b-5p; hsa-miR-29c-3p; hsa-miR-30a-3p; hsa-miR-195-5p; hsa-miR-15a-5p; hsa-miR-29b-3p; hsa-miR-15b-5p; hsa-miR-26a-5p; hsa-let-7e-5p; hsa-miR-193a-3p; hsa-miR-504-5p; hsa-miR-199a-3p; hsa-miR-30b-5p; hsa-miR-101-3p; hsa-miR-145-5p; hsa-miR-126-3p; hsa-miR-335-5p; hsa-miR-340-5p; hsa-…
Gene Ontology (miRWalk)	GO0007160 cell matrix adhesion	Enriched	0.000781371	105	hsa-miR-142-3p; hsa-miR-1258; hsa-miR-24-3p; hsa-miR-126-5p; hsa-miR-21-5p; hsa-miR-26b-5p; hsa-miR-29c-3p; hsa-miR-195-5p; hsa-miR-29b-3p; hsa-miR-15b-5p; hsa-miR-26a-5p; hsa-miR-9-3p; hsa-miR-542-3p; hsa-miR-374b-5p; hsa-miR-199a-3p; hsa-miR-101-3p; hsa-miR-23a-3p; hsa-miR-145-5p; hsa-miR-126-3p; hsa-miR-146b-5p; hsa-miR-335-5p; hsa-miR-340-5p; hsa-miR-186-5p; hsa-miR-204-5p; hsa-miR-98-5p; hsa…
Gene Ontology (miRWalk)	GO0016032 viral reproduction	Enriched	0.000781371	212	hsa-miR-422a; hsa-miR-142-3p; hsa-miR-760; hsa-miR-221-5p; hsa-miR-424-5p; hsa-miR-24-3p; hsa-miR-106b-3p; hsa-miR-30e-3p; hsa-miR-21-5p; hsa-miR-26b-5p; hsa-miR-29c-3p; hsa-miR-628-5p; hsa-miR-30a-3p; hsa-miR-193b-5p; hsa-miR-195-5p; hsa-miR-27a-3p; hsa-miR-148a-3p; hsa-miR-15a-5p; hsa-miR-198; hsa-miR-29b-3p; hsa-miR-33a-5p; hsa-miR-15b-5p; hsa-let-7g-5p; hsa-miR-26a-5p; hsa-miR-301a-3p; hsa-mi…
Gene Ontology (miRWalk)	GO0043627 response to estrogen stimulus	Enriched	0.000781371	135	hsa-miR-200b-3p; hsa-miR-760; hsa-miR-338-3p; hsa-miR-424-5p; hsa-miR-143-3p; hsa-miR-24-3p; hsa-miR-21-5p; hsa-miR-26b-5p; hsa-miR-29c-3p; hsa-miR-30a-3p; hsa-miR-195-5p; hsa-miR-27a-3p; hsa-miR-148a-3p; hsa-miR-15a-5p; hsa-miR-29b-3p; hsa-miR-15b-5p; hsa-miR-26a-5p; hsa-miR-301a-3p; hsa-let-7e-5p; hsa-miR-374b-5p; hsa-miR-27b-3p; hsa-miR-504-5p; hsa-miR-145-5p; hsa-miR-335-5p; hsa-miR-224-5p; h…
Gene Ontology (miRWalk)	GO0031625 ubiquitin protein ligase binding	Enriched	0.000782306	179	hsa-miR-200b-3p; hsa-miR-199b-5p; hsa-miR-142-3p; hsa-miR-424-5p; hsa-miR-143-3p; hsa-miR-24-3p; hsa-miR-106b-3p; hsa-miR-30e-3p; hsa-miR-21-5p; hsa-miR-26b-5p; hsa-miR-29c-3p; hsa-miR-195-5p; hsa-miR-27a-3p; hsa-miR-148a-3p; hsa-miR-15a-5p; hsa-miR-29b-3p; hsa-miR-33a-5p; hsa-miR-15b-5p; hsa-miR-26a-5p; hsa-let-7e-5p; hsa-miR-374b-5p; hsa-miR-27b-3p; hsa-miR-193a-3p; hsa-miR-504-5p; hsa-miR-101-…
Gene Ontology (miRWalk)	GO0045892 negative regulation of transcription dna dependent	Enriched	0.000782306	245	hsa-miR-450a-5p; hsa-miR-200b-3p; hsa-miR-199b-5p; hsa-miR-760; hsa-miR-338-3p; hsa-miR-424-5p; hsa-miR-143-3p; hsa-miR-24-3p; hsa-miR-106b-3p; hsa-miR-21-5p; hsa-miR-26b-5p; hsa-miR-29c-3p; hsa-miR-195-5p; hsa-miR-27a-3p; hsa-miR-148a-3p; hsa-miR-15a-5p; hsa-miR-144-3p; hsa-miR-198; hsa-miR-29b-3p; hsa-miR-33a-5p; hsa-miR-15b-5p; hsa-miR-190a-5p; hsa-let-7g-5p; hsa-miR-26a-5p; hsa-miR-9-3p; hsa-…
Pathways (miRWalk)	WP366 TGF beta Signaling Pathway1	Enriched	0.000788375	205	hsa-miR-200b-3p; hsa-miR-142-3p; hsa-miR-338-3p; hsa-miR-424-5p; hsa-miR-143-3p; hsa-miR-24-3p; hsa-miR-106b-3p; hsa-miR-21-5p; hsa-miR-26b-5p; hsa-miR-29c-3p; hsa-miR-30a-3p; hsa-miR-195-5p; hsa-miR-27a-3p; hsa-miR-15a-5p; hsa-miR-29b-3p; hsa-miR-33a-5p; hsa-miR-15b-5p; hsa-let-7g-5p; hsa-miR-26a-5p; hsa-miR-9-3p; hsa-miR-301a-3p; hsa-let-7e-5p; hsa-miR-1226-5p; hsa-miR-374b-5p; hsa-miR-27b-3p; …
Gene Ontology (miRWalk)	GO0000165 mapk cascade	Enriched	0.000788847	123	hsa-miR-200b-3p; hsa-miR-424-5p; hsa-miR-143-3p; hsa-miR-24-3p; hsa-miR-21-5p; hsa-miR-26b-5p; hsa-miR-30a-3p; hsa-miR-27a-3p; hsa-miR-15b-5p; hsa-let-7g-5p; hsa-miR-26a-5p; hsa-let-7e-5p; hsa-miR-199a-3p; hsa-miR-30b-5p; hsa-miR-101-3p; hsa-miR-23a-3p; hsa-miR-145-5p; hsa-miR-126-3p; hsa-miR-335-5p; hsa-miR-224-5p; hsa-miR-633; hsa-miR-186-5p; hsa-miR-34b-5p; hsa-miR-20a-3p; hsa-miR-204-5p; hsa-…
Gene Ontology (miRWalk)	GO0007229 integrin mediated signaling pathway	Enriched	0.000798599	80	hsa-miR-200b-3p; hsa-miR-142-3p; hsa-miR-126-5p; hsa-miR-21-5p; hsa-miR-26b-5p; hsa-miR-29c-3p; hsa-miR-29b-3p; hsa-miR-33a-5p; hsa-miR-15b-5p; hsa-miR-26a-5p; hsa-miR-9-3p; hsa-let-7e-5p; hsa-miR-542-3p; hsa-miR-193a-3p; hsa-miR-23a-3p; hsa-miR-145-5p; hsa-miR-126-3p; hsa-miR-335-5p; hsa-miR-186-5p; hsa-miR-204-5p; hsa-miR-505-3p; hsa-miR-98-5p; hsa-miR-32-5p; hsa-miR-769-5p; hsa-miR-23b-3p; hsa…
Gene Ontology (miRWalk)	GO0035035 histone acetyltransferase binding	Enriched	0.000798599	65	hsa-miR-199b-5p; hsa-miR-424-5p; hsa-miR-106b-3p; hsa-miR-21-5p; hsa-miR-26b-5p; hsa-miR-30a-3p; hsa-miR-27a-3p; hsa-miR-15a-5p; hsa-miR-29b-3p; hsa-miR-33a-5p; hsa-miR-374b-5p; hsa-miR-504-5p; hsa-miR-335-5p; hsa-miR-186-5p; hsa-miR-454-3p; hsa-miR-32-5p; hsa-miR-612; hsa-miR-485-5p; hsa-miR-148b-3p; hsa-miR-215-5p; hsa-miR-10b-5p; hsa-miR-1285-3p; hsa-miR-34a-5p; hsa-miR-214-3p; hsa-miR-22-3p; …
Gene Ontology (miRWalk)	GO0005520 insulin like growth factor binding	Enriched	0.000808563	50	hsa-miR-26b-5p; hsa-miR-29c-3p; hsa-miR-30a-3p; hsa-miR-26a-5p; hsa-let-7e-5p; hsa-miR-145-5p; hsa-miR-335-5p; hsa-miR-139-5p; hsa-miR-152-3p; hsa-miR-99a-5p; hsa-miR-148b-3p; hsa-miR-215-5p; hsa-miR-223-3p; hsa-miR-205-5p; hsa-miR-34a-5p; hsa-miR-128-3p; hsa-miR-497-5p; hsa-miR-183-5p; hsa-miR-16-5p; hsa-miR-7-5p; hsa-miR-194-5p; hsa-miR-423-3p; hsa-miR-449a; hsa-miR-375; hsa-miR-455-3p; hsa-miR…
Gene Ontology (miRWalk)	GO0031000 response to caffeine	Enriched	0.000808563	60	hsa-miR-200b-3p; hsa-miR-143-3p; hsa-miR-21-5p; hsa-miR-29c-3p; hsa-miR-195-5p; hsa-miR-148a-3p; hsa-miR-15a-5p; hsa-miR-29b-3p; hsa-miR-15b-5p; hsa-miR-27b-3p; hsa-miR-335-5p; hsa-miR-34b-5p; hsa-miR-204-5p; hsa-miR-98-5p; hsa-miR-99a-5p; hsa-miR-19b-3p; hsa-miR-148b-3p; hsa-miR-215-5p; hsa-miR-130a-3p; hsa-miR-630; hsa-miR-34a-5p; hsa-miR-128-3p; hsa-miR-30e-5p; hsa-miR-16-5p; hsa-miR-7-5p; hsa…
Gene Ontology (miRWalk)	GO0040018 positive regulation of multicellular organism growth	Enriched	0.000808563	70	hsa-miR-200b-3p; hsa-miR-143-3p; hsa-miR-21-5p; hsa-miR-26b-5p; hsa-miR-29c-3p; hsa-miR-195-5p; hsa-miR-27a-3p; hsa-miR-148a-3p; hsa-miR-15a-5p; hsa-miR-29b-3p; hsa-miR-15b-5p; hsa-miR-30b-5p; hsa-miR-101-3p; hsa-miR-335-5p; hsa-miR-34b-5p; hsa-miR-204-5p; hsa-miR-505-3p; hsa-miR-23b-3p; hsa-miR-148b-3p; hsa-miR-215-5p; hsa-miR-130a-3p; hsa-miR-630; hsa-miR-34a-5p; hsa-miR-128-3p; hsa-miR-22-3p; …
Gene Ontology (miRWalk)	GO0048018 receptor agonist activity	Enriched	0.000808563	58	hsa-miR-200b-3p; hsa-miR-147a; hsa-miR-21-5p; hsa-miR-26b-5p; hsa-miR-29c-3p; hsa-miR-195-5p; hsa-miR-15a-5p; hsa-miR-29b-3p; hsa-miR-15b-5p; hsa-let-7e-5p; hsa-miR-504-5p; hsa-miR-101-3p; hsa-miR-145-5p; hsa-miR-126-3p; hsa-miR-335-5p; hsa-miR-186-5p; hsa-miR-140-5p; hsa-miR-98-5p; hsa-miR-330-3p; hsa-miR-215-5p; hsa-miR-205-5p; hsa-miR-372-3p; hsa-miR-34a-5p; hsa-miR-128-3p; hsa-miR-16-5p; hsa-…
Pathways (miRWalk)	hsa05211 Renal cell carcinoma	Enriched	0.000810186	178	hsa-miR-200b-3p; hsa-miR-199b-5p; hsa-miR-147a; hsa-miR-142-3p; hsa-miR-424-5p; hsa-miR-143-3p; hsa-miR-24-3p; hsa-miR-106b-3p; hsa-miR-21-5p; hsa-miR-26b-5p; hsa-miR-29c-3p; hsa-miR-30a-3p; hsa-miR-193b-5p; hsa-miR-195-5p; hsa-miR-15a-5p; hsa-miR-29b-3p; hsa-miR-33a-5p; hsa-miR-15b-5p; hsa-let-7g-5p; hsa-miR-146b-3p; hsa-let-7e-5p; hsa-miR-27b-3p; hsa-miR-504-5p; hsa-miR-199a-3p; hsa-miR-101-3p;…
Gene Ontology (miRWalk)	GO0008286 insulin receptor signaling pathway	Enriched	0.000814016	180	hsa-miR-200b-3p; hsa-miR-760; hsa-miR-424-5p; hsa-miR-143-3p; hsa-miR-24-3p; hsa-miR-106b-3p; hsa-miR-21-5p; hsa-miR-26b-5p; hsa-miR-29c-3p; hsa-miR-195-5p; hsa-miR-27a-3p; hsa-miR-148a-3p; hsa-miR-15a-5p; hsa-miR-144-3p; hsa-miR-29b-3p; hsa-miR-33a-5p; hsa-miR-15b-5p; hsa-let-7g-5p; hsa-miR-26a-5p; hsa-let-7e-5p; hsa-miR-345-5p; hsa-miR-374b-5p; hsa-miR-27b-3p; hsa-miR-199a-3p; hsa-miR-30b-5p; h…
Pathways (miRWalk)	hsa04512 ECM receptor interaction	Enriched	0.00082392	96	hsa-miR-200b-3p; hsa-miR-199b-5p; hsa-miR-142-3p; hsa-miR-760; hsa-miR-143-3p; hsa-miR-21-5p; hsa-miR-26b-5p; hsa-miR-29c-3p; hsa-miR-30a-3p; hsa-miR-29b-3p; hsa-miR-15b-5p; hsa-let-7g-5p; hsa-miR-9-3p; hsa-let-7e-5p; hsa-miR-199a-3p; hsa-miR-145-5p; hsa-miR-335-5p; hsa-miR-186-5p; hsa-miR-204-5p; hsa-miR-505-3p; hsa-miR-98-5p; hsa-miR-32-5p; hsa-miR-769-5p; hsa-miR-330-3p; hsa-miR-99a-5p; hsa-mi…
Pathways (miRWalk)	hsa05220 Chronic myeloid leukemia	Enriched	0.00082392	220	hsa-miR-200b-3p; hsa-miR-147a; hsa-miR-142-3p; hsa-miR-338-3p; hsa-miR-424-5p; hsa-miR-143-3p; hsa-miR-24-3p; hsa-miR-106b-3p; hsa-miR-30e-3p; hsa-miR-21-5p; hsa-miR-26b-5p; hsa-miR-29c-3p; hsa-miR-30a-3p; hsa-miR-193b-5p; hsa-miR-195-5p; hsa-miR-27a-3p; hsa-miR-15a-5p; hsa-miR-363-3p; hsa-miR-29b-3p; hsa-miR-15b-5p; hsa-miR-190a-5p; hsa-let-7g-5p; hsa-miR-639; hsa-miR-26a-5p; hsa-miR-301a-3p; hs…
Gene Ontology (miRWalk)	GO0045295 gamma catenin binding	Enriched	0.000839162	48	hsa-miR-21-5p; hsa-miR-26b-5p; hsa-miR-27a-3p; hsa-miR-148a-3p; hsa-miR-33a-5p; hsa-miR-26a-5p; hsa-miR-145-5p; hsa-miR-335-5p; hsa-miR-186-5p; hsa-miR-204-5p; hsa-miR-32-5p; hsa-miR-148b-3p; hsa-miR-215-5p; hsa-miR-10b-5p; hsa-miR-34a-5p; hsa-miR-16-5p; hsa-miR-194-5p; hsa-miR-423-3p; hsa-let-7a-5p; hsa-miR-25-3p; hsa-miR-106b-5p; hsa-miR-192-5p; hsa-miR-1-3p; hsa-miR-10a-5p; hsa-miR-31-5p; hsa-…
Gene Ontology (miRWalk)	GO0008063 toll signaling pathway	Enriched	0.000866018	137	hsa-miR-200b-3p; hsa-miR-760; hsa-miR-424-5p; hsa-miR-143-3p; hsa-miR-24-3p; hsa-miR-30e-3p; hsa-miR-21-5p; hsa-miR-26b-5p; hsa-miR-29c-3p; hsa-miR-30a-3p; hsa-miR-195-5p; hsa-miR-27a-3p; hsa-miR-148a-3p; hsa-miR-15a-5p; hsa-miR-29b-3p; hsa-miR-33a-5p; hsa-miR-15b-5p; hsa-let-7g-5p; hsa-miR-26a-5p; hsa-miR-1226-5p; hsa-miR-374b-5p; hsa-miR-27b-3p; hsa-miR-199a-3p; hsa-miR-30b-5p; hsa-miR-101-3p; …
Gene Ontology (miRWalk)	GO0034142 toll like receptor 4 signaling pathway	Enriched	0.000866018	137	hsa-miR-200b-3p; hsa-miR-142-3p; hsa-miR-760; hsa-miR-424-5p; hsa-miR-143-3p; hsa-miR-24-3p; hsa-miR-30e-3p; hsa-miR-21-5p; hsa-miR-26b-5p; hsa-miR-29c-3p; hsa-miR-30a-3p; hsa-miR-195-5p; hsa-miR-27a-3p; hsa-miR-148a-3p; hsa-miR-15a-5p; hsa-miR-29b-3p; hsa-miR-33a-5p; hsa-miR-15b-5p; hsa-let-7g-5p; hsa-miR-26a-5p; hsa-miR-1226-5p; hsa-miR-374b-5p; hsa-miR-27b-3p; hsa-miR-199a-3p; hsa-miR-30b-5p; …
Gene Ontology (miRWalk)	GO0042802 identical protein binding	Enriched	0.000868906	236	hsa-miR-200b-3p; hsa-miR-199b-5p; hsa-miR-142-3p; hsa-miR-760; hsa-miR-424-5p; hsa-miR-143-3p; hsa-miR-24-3p; hsa-miR-30e-3p; hsa-miR-21-5p; hsa-miR-26b-5p; hsa-miR-29c-3p; hsa-miR-30a-3p; hsa-miR-195-5p; hsa-miR-27a-3p; hsa-miR-148a-3p; hsa-miR-15a-5p; hsa-miR-29b-3p; hsa-miR-33a-5p; hsa-miR-15b-5p; hsa-let-7g-5p; hsa-miR-26a-5p; hsa-miR-301a-3p; hsa-let-7e-5p; hsa-miR-542-3p; hsa-miR-193a-5p; h…
Gene Ontology (miRWalk)	GO0007264 small gtpase mediated signal transduction	Enriched	0.000875737	172	hsa-miR-200b-3p; hsa-miR-142-3p; hsa-miR-760; hsa-miR-424-5p; hsa-miR-143-3p; hsa-miR-24-3p; hsa-miR-21-5p; hsa-miR-26b-5p; hsa-miR-29c-3p; hsa-miR-195-5p; hsa-miR-27a-3p; hsa-miR-148a-3p; hsa-miR-15a-5p; hsa-miR-29b-3p; hsa-miR-33a-5p; hsa-miR-15b-5p; hsa-let-7g-5p; hsa-miR-26a-5p; hsa-let-7e-5p; hsa-miR-374b-5p; hsa-miR-27b-3p; hsa-miR-199a-3p; hsa-miR-30b-5p; hsa-miR-101-3p; hsa-miR-145-5p; hs…
Pathways (miRWalk)	P00005 Angiogenesis	Enriched	0.000876687	195	hsa-miR-200b-3p; hsa-miR-199b-5p; hsa-miR-147a; hsa-miR-424-5p; hsa-miR-143-3p; hsa-miR-24-3p; hsa-miR-106b-3p; hsa-miR-21-5p; hsa-miR-26b-5p; hsa-miR-29c-3p; hsa-miR-193b-5p; hsa-miR-195-5p; hsa-miR-27a-3p; hsa-miR-148a-3p; hsa-miR-15a-5p; hsa-miR-144-3p; hsa-miR-29b-3p; hsa-miR-33a-5p; hsa-miR-15b-5p; hsa-let-7g-5p; hsa-miR-26a-5p; hsa-miR-146b-3p; hsa-let-7e-5p; hsa-miR-542-3p; hsa-miR-27b-3p;…
Pathways (miRWalk)	P00041 Metabotropic glutamate receptor group I pathway	Enriched	0.000876687	36	hsa-miR-142-3p; hsa-miR-424-5p; hsa-miR-106b-3p; hsa-miR-21-5p; hsa-miR-26b-5p; hsa-miR-335-5p; hsa-miR-340-5p; hsa-miR-186-5p; hsa-miR-204-5p; hsa-miR-32-5p; hsa-miR-19b-3p; hsa-miR-215-5p; hsa-miR-10b-5p; hsa-miR-34a-5p; hsa-miR-128-3p; hsa-miR-22-3p; hsa-miR-16-5p; hsa-miR-7-5p; hsa-miR-96-5p; hsa-miR-365a-3p; hsa-miR-375; hsa-miR-25-3p; hsa-miR-192-5p; hsa-miR-155-5p; hsa-miR-196b-5p; hsa-miR…
Pathways (miRWalk)	P00052 TGF beta signaling pathway	Enriched	0.000876687	151	hsa-miR-200b-3p; hsa-miR-147a; hsa-miR-142-3p; hsa-miR-760; hsa-miR-424-5p; hsa-miR-143-3p; hsa-miR-24-3p; hsa-miR-21-5p; hsa-miR-26b-5p; hsa-miR-29c-3p; hsa-miR-30a-3p; hsa-miR-195-5p; hsa-miR-148a-3p; hsa-miR-15a-5p; hsa-miR-29b-3p; hsa-miR-33a-5p; hsa-miR-15b-5p; hsa-let-7g-5p; hsa-miR-26a-5p; hsa-miR-301a-3p; hsa-let-7e-5p; hsa-miR-374b-5p; hsa-miR-27b-3p; hsa-miR-412-3p; hsa-miR-199a-3p; hsa…
Pathways (miRWalk)	WP1544 MicroRNAs in cardiomyocyte hypertrophy	Enriched	0.000876687	140	hsa-miR-200b-3p; hsa-miR-142-3p; hsa-miR-760; hsa-miR-424-5p; hsa-miR-143-3p; hsa-miR-24-3p; hsa-miR-21-5p; hsa-miR-26b-5p; hsa-miR-195-5p; hsa-miR-27a-3p; hsa-miR-15a-5p; hsa-miR-144-3p; hsa-miR-29b-3p; hsa-miR-33a-5p; hsa-miR-15b-5p; hsa-miR-26a-5p; hsa-let-7e-5p; hsa-miR-628-3p; hsa-miR-199a-3p; hsa-miR-101-3p; hsa-miR-145-5p; hsa-miR-126-3p; hsa-miR-146b-5p; hsa-miR-335-5p; hsa-miR-139-5p; hs…
Pathways (miRWalk)	WP1591 Heart Development	Enriched	0.000876687	127	hsa-miR-200b-3p; hsa-miR-147a; hsa-miR-24-3p; hsa-miR-21-5p; hsa-miR-26b-5p; hsa-miR-29c-3p; hsa-miR-195-5p; hsa-miR-15a-5p; hsa-miR-144-3p; hsa-miR-29b-3p; hsa-miR-15b-5p; hsa-miR-26a-5p; hsa-miR-301a-3p; hsa-miR-27b-3p; hsa-miR-504-5p; hsa-miR-199a-3p; hsa-miR-30b-5p; hsa-miR-101-3p; hsa-miR-23a-3p; hsa-miR-145-5p; hsa-miR-126-3p; hsa-miR-335-5p; hsa-miR-224-5p; hsa-miR-186-5p; hsa-miR-204-5p; …
Pathways (miRWalk)	WP314 FAS pathway and Stress induction of HSP regulation	Enriched	0.000876687	118	hsa-miR-200b-3p; hsa-miR-143-3p; hsa-miR-24-3p; hsa-miR-21-5p; hsa-miR-26b-5p; hsa-miR-29c-3p; hsa-miR-195-5p; hsa-miR-27a-3p; hsa-miR-148a-3p; hsa-miR-15a-5p; hsa-miR-29b-3p; hsa-miR-33a-5p; hsa-miR-15b-5p; hsa-let-7g-5p; hsa-miR-26a-5p; hsa-let-7e-5p; hsa-miR-1226-5p; hsa-miR-504-5p; hsa-miR-30b-5p; hsa-miR-101-3p; hsa-miR-145-5p; hsa-miR-335-5p; hsa-miR-340-5p; hsa-miR-34b-5p; hsa-miR-204-5p; …
Pathways (miRWalk)	WP455 GPCRs Class A Rhodopsin like	Enriched	0.000876687	41	hsa-miR-142-3p; hsa-miR-21-5p; hsa-miR-26b-5p; hsa-miR-148a-3p; hsa-miR-27b-3p; hsa-miR-504-5p; hsa-miR-335-5p; hsa-miR-224-5p; hsa-miR-98-5p; hsa-miR-17-3p; hsa-miR-99a-5p; hsa-miR-148b-3p; hsa-miR-215-5p; hsa-miR-10b-5p; hsa-miR-128-3p; hsa-miR-22-3p; hsa-miR-183-5p; hsa-miR-16-5p; hsa-miR-7-5p; hsa-miR-96-5p; hsa-miR-107; hsa-let-7a-5p; hsa-miR-106b-5p; hsa-miR-192-5p; hsa-miR-1-3p; hsa-miR-10…
Pathways (miRWalk)	WP536 Calcium Regulation in the Cardiac Cell	Enriched	0.000876687	127	hsa-miR-142-3p; hsa-miR-760; hsa-miR-424-5p; hsa-miR-33b-5p; hsa-miR-331-5p; hsa-miR-30e-3p; hsa-miR-21-5p; hsa-miR-26b-5p; hsa-miR-29c-3p; hsa-miR-30a-3p; hsa-miR-27a-3p; hsa-miR-148a-3p; hsa-miR-33a-5p; hsa-miR-15b-5p; hsa-miR-26a-5p; hsa-let-7e-5p; hsa-miR-27b-3p; hsa-miR-30b-5p; hsa-miR-101-3p; hsa-miR-219a-5p; hsa-miR-23a-3p; hsa-miR-126-3p; hsa-miR-335-5p; hsa-miR-598-3p; hsa-miR-340-5p; hs…
Pathways (miRWalk)	WP75 Toll Like Receptor signaling	Enriched	0.000876687	134	hsa-miR-142-3p; hsa-miR-424-5p; hsa-miR-143-3p; hsa-miR-24-3p; hsa-miR-30e-3p; hsa-miR-21-5p; hsa-miR-26b-5p; hsa-miR-29c-3p; hsa-miR-195-5p; hsa-miR-15a-5p; hsa-miR-29b-3p; hsa-miR-33a-5p; hsa-miR-15b-5p; hsa-miR-26a-5p; hsa-miR-1226-5p; hsa-miR-374b-5p; hsa-miR-27b-3p; hsa-miR-199a-3p; hsa-miR-101-3p; hsa-miR-145-5p; hsa-miR-126-3p; hsa-miR-146b-5p; hsa-miR-335-5p; hsa-miR-224-5p; hsa-miR-139-5…
Pathways (miRWalk)	hsa04310 Wnt signaling pathway	Enriched	0.000876687	184	hsa-miR-450a-5p; hsa-miR-200b-3p; hsa-miR-142-3p; hsa-miR-760; hsa-miR-338-3p; hsa-miR-424-5p; hsa-miR-24-3p; hsa-miR-126-5p; hsa-miR-21-5p; hsa-miR-26b-5p; hsa-miR-29c-3p; hsa-miR-30a-3p; hsa-miR-195-5p; hsa-miR-27a-3p; hsa-miR-148a-3p; hsa-miR-15a-5p; hsa-miR-29b-3p; hsa-miR-33a-5p; hsa-miR-15b-5p; hsa-let-7g-5p; hsa-miR-26a-5p; hsa-miR-301a-3p; hsa-let-7e-5p; hsa-miR-1226-5p; hsa-miR-374b-5p; …
Gene Ontology (miRWalk)	GO0008360 regulation of cell shape	Enriched	0.000878477	128	hsa-miR-200b-3p; hsa-miR-147a; hsa-miR-760; hsa-miR-24-3p; hsa-miR-106b-3p; hsa-miR-21-5p; hsa-miR-26b-5p; hsa-miR-29c-3p; hsa-miR-195-5p; hsa-miR-15a-5p; hsa-miR-363-3p; hsa-miR-29b-3p; hsa-miR-33a-5p; hsa-miR-15b-5p; hsa-miR-26a-5p; hsa-let-7e-5p; hsa-miR-374b-5p; hsa-miR-27b-3p; hsa-miR-193a-3p; hsa-miR-504-5p; hsa-miR-30b-5p; hsa-miR-101-3p; hsa-miR-23a-3p; hsa-miR-145-5p; hsa-miR-126-3p; hsa…
Gene Ontology (miRWalk)	GO0071260 cellular response to mechanical stimulus	Enriched	0.000894836	88	hsa-miR-424-5p; hsa-miR-143-3p; hsa-miR-24-3p; hsa-miR-21-5p; hsa-miR-26b-5p; hsa-miR-29c-3p; hsa-miR-15a-5p; hsa-miR-29b-3p; hsa-miR-33a-5p; hsa-miR-15b-5p; hsa-let-7g-5p; hsa-miR-26a-5p; hsa-miR-9-3p; hsa-let-7e-5p; hsa-miR-27b-3p; hsa-miR-504-5p; hsa-miR-101-3p; hsa-miR-145-5p; hsa-miR-146b-5p; hsa-miR-335-5p; hsa-miR-224-5p; hsa-miR-598-3p; hsa-miR-374a-5p; hsa-miR-340-5p; hsa-miR-186-5p; hsa…
Pathways (miRWalk)	P00049 Parkinson disease	Enriched	0.000919969	143	hsa-miR-450a-5p; hsa-miR-200b-3p; hsa-miR-142-3p; hsa-miR-760; hsa-miR-424-5p; hsa-miR-143-3p; hsa-miR-24-3p; hsa-miR-30e-3p; hsa-miR-21-5p; hsa-miR-26b-5p; hsa-miR-29c-3p; hsa-miR-30a-3p; hsa-miR-195-5p; hsa-miR-27a-3p; hsa-miR-15a-5p; hsa-miR-33a-5p; hsa-miR-15b-5p; hsa-miR-26a-5p; hsa-let-7e-5p; hsa-miR-27b-3p; hsa-miR-199a-3p; hsa-miR-30b-5p; hsa-miR-23a-3p; hsa-miR-145-5p; hsa-miR-126-3p; hs…
Pathways (miRWalk)	hsa04150 mTOR signaling pathway	Enriched	0.000919969	131	hsa-miR-200b-3p; hsa-miR-199b-5p; hsa-miR-147a; hsa-miR-424-5p; hsa-miR-143-3p; hsa-miR-24-3p; hsa-miR-106b-3p; hsa-miR-21-5p; hsa-miR-26b-5p; hsa-miR-29c-3p; hsa-miR-195-5p; hsa-miR-27a-3p; hsa-miR-15a-5p; hsa-miR-144-3p; hsa-miR-29b-3p; hsa-miR-33a-5p; hsa-miR-15b-5p; hsa-miR-27b-3p; hsa-miR-504-5p; hsa-miR-199a-3p; hsa-miR-101-3p; hsa-miR-145-5p; hsa-miR-126-3p; hsa-miR-146b-5p; hsa-miR-335-5p…
Pathways (miRWalk)	hsa04720 Long term potentiation	Enriched	0.000919969	113	hsa-miR-200b-3p; hsa-miR-142-3p; hsa-miR-424-5p; hsa-miR-143-3p; hsa-miR-24-3p; hsa-miR-21-5p; hsa-miR-26b-5p; hsa-miR-30a-3p; hsa-miR-15b-5p; hsa-let-7g-5p; hsa-miR-26a-5p; hsa-let-7e-5p; hsa-miR-27b-3p; hsa-miR-199a-3p; hsa-miR-101-3p; hsa-miR-219a-5p; hsa-miR-145-5p; hsa-miR-126-3p; hsa-miR-335-5p; hsa-miR-598-3p; hsa-miR-374a-5p; hsa-miR-340-5p; hsa-miR-186-5p; hsa-miR-140-5p; hsa-miR-505-3p;…
Gene Ontology (miRWalk)	GO0005802 trans golgi network	Enriched	0.000939076	99	hsa-miR-760; hsa-miR-424-5p; hsa-miR-24-3p; hsa-miR-21-5p; hsa-miR-26b-5p; hsa-miR-29c-3p; hsa-miR-27a-3p; hsa-miR-15a-5p; hsa-miR-29b-3p; hsa-miR-33a-5p; hsa-miR-15b-5p; hsa-miR-26a-5p; hsa-let-7e-5p; hsa-miR-374b-5p; hsa-miR-27b-3p; hsa-miR-23a-3p; hsa-miR-335-5p; hsa-miR-186-5p; hsa-miR-298; hsa-miR-616-5p; hsa-miR-98-5p; hsa-miR-17-3p; hsa-miR-92a-1-5p; hsa-miR-769-5p; hsa-miR-23b-3p; hsa-miR…
Gene Ontology (miRWalk)	GO0005886 plasma membrane	Enriched	0.000939076	344	hsa-miR-200b-3p; hsa-miR-199b-5p; hsa-miR-424-3p; hsa-miR-142-3p; hsa-miR-760; hsa-miR-338-3p; hsa-miR-424-5p; hsa-miR-33b-5p; hsa-miR-143-3p; hsa-miR-24-3p; hsa-miR-106b-3p; hsa-miR-30e-3p; hsa-miR-21-5p; hsa-miR-26b-5p; hsa-miR-29c-3p; hsa-miR-30a-3p; hsa-miR-195-5p; hsa-miR-27a-3p; hsa-miR-148a-3p; hsa-miR-15a-5p; hsa-miR-3909; hsa-miR-363-3p; hsa-miR-144-3p; hsa-miR-626; hsa-miR-29b-3p; hsa-m…
Gene Ontology (miRWalk)	GO0002320 lymphoid progenitor cell differentiation	Enriched	0.000940572	52	hsa-miR-200b-3p; hsa-miR-424-5p; hsa-miR-143-3p; hsa-miR-21-5p; hsa-miR-29c-3p; hsa-miR-195-5p; hsa-miR-148a-3p; hsa-miR-15a-5p; hsa-miR-29b-3p; hsa-miR-15b-5p; hsa-miR-146b-5p; hsa-miR-335-5p; hsa-miR-186-5p; hsa-miR-34b-5p; hsa-miR-204-5p; hsa-miR-215-5p; hsa-miR-630; hsa-miR-34a-5p; hsa-miR-16-5p; hsa-miR-7-5p; hsa-miR-96-5p; hsa-miR-24-2-5p; hsa-miR-221-3p; hsa-miR-449a; hsa-miR-365a-3p; hsa-…
Gene Ontology (miRWalk)	GO0030195 negative regulation of blood coagulation	Enriched	0.000940572	23	hsa-miR-143-3p; hsa-miR-24-3p; hsa-miR-30e-3p; hsa-miR-26b-5p; hsa-miR-301a-3p; hsa-miR-145-5p; hsa-miR-335-5p; hsa-miR-204-5p; hsa-miR-99a-5p; hsa-miR-215-5p; hsa-miR-128-3p; hsa-miR-16-5p; hsa-miR-125a-5p; hsa-miR-106b-5p; hsa-miR-192-5p; hsa-miR-199a-5p; hsa-miR-1-3p; hsa-miR-155-5p; hsa-miR-124-3p; hsa-miR-9-5p; hsa-miR-138-5p; hsa-miR-30c-5p; hsa-miR-30a-5p
Gene Ontology (miRWalk)	GO0004714 transmembrane receptor protein tyrosine kinase activity	Enriched	0.000965583	75	hsa-miR-200b-3p; hsa-miR-199b-5p; hsa-miR-24-3p; hsa-miR-21-5p; hsa-miR-26b-5p; hsa-miR-27a-3p; hsa-miR-198; hsa-miR-345-5p; hsa-miR-126-3p; hsa-miR-146b-5p; hsa-miR-335-5p; hsa-miR-186-5p; hsa-miR-140-5p; hsa-miR-542-5p; hsa-miR-98-5p; hsa-miR-19a-3p; hsa-miR-330-3p; hsa-miR-559; hsa-miR-19b-3p; hsa-miR-215-5p; hsa-miR-205-5p; hsa-miR-372-3p; hsa-miR-34a-5p; hsa-miR-128-3p; hsa-miR-22-3p; hsa-mi…
Gene Ontology (miRWalk)	GO0002020 protease binding	Enriched	0.000972273	131	hsa-miR-200b-3p; hsa-miR-143-3p; hsa-miR-24-3p; hsa-miR-21-5p; hsa-miR-26b-5p; hsa-miR-29c-3p; hsa-miR-195-5p; hsa-miR-27a-3p; hsa-miR-148a-3p; hsa-miR-15a-5p; hsa-miR-29b-3p; hsa-miR-33a-5p; hsa-miR-15b-5p; hsa-miR-26a-5p; hsa-miR-9-3p; hsa-miR-301a-3p; hsa-let-7e-5p; hsa-miR-504-5p; hsa-miR-145-5p; hsa-miR-146b-5p; hsa-miR-335-5p; hsa-miR-340-5p; hsa-miR-186-5p; hsa-miR-34b-5p; hsa-miR-204-5p; …
Gene Ontology (miRWalk)	GO0007049 cell cycle	Enriched	0.000972273	193	hsa-miR-450a-5p; hsa-miR-200b-3p; hsa-miR-760; hsa-miR-424-5p; hsa-miR-143-3p; hsa-miR-24-3p; hsa-miR-106b-3p; hsa-miR-21-5p; hsa-miR-26b-5p; hsa-miR-29c-3p; hsa-miR-30a-3p; hsa-miR-195-5p; hsa-miR-15a-5p; hsa-miR-363-3p; hsa-miR-198; hsa-miR-29b-3p; hsa-miR-33a-5p; hsa-miR-15b-5p; hsa-miR-26a-5p; hsa-miR-301a-3p; hsa-let-7e-5p; hsa-miR-29c-5p; hsa-miR-374b-5p; hsa-miR-27b-3p; hsa-miR-193a-3p; hs…
Gene Ontology (miRWalk)	GO0070098 chemokine mediated signaling pathway	Enriched	0.000972273	16	hsa-miR-24-3p; hsa-miR-126-5p; hsa-miR-21-5p; hsa-miR-26b-5p; hsa-miR-23a-3p; hsa-miR-126-3p; hsa-miR-335-5p; hsa-miR-98-5p; hsa-miR-23b-3p; hsa-miR-744-3p; hsa-miR-125a-5p; hsa-miR-1-3p; hsa-miR-31-5p; hsa-miR-155-5p; hsa-miR-146a-5p; hsa-miR-124-3p
Gene Ontology (miRWalk)	GO0003700 sequence specific dna binding transcription factor activity	Enriched	0.000976305	275	hsa-miR-200b-3p; hsa-miR-199b-5p; hsa-miR-142-3p; hsa-miR-760; hsa-miR-221-5p; hsa-miR-338-3p; hsa-miR-424-5p; hsa-miR-24-3p; hsa-miR-106b-3p; hsa-miR-21-5p; hsa-miR-26b-5p; hsa-miR-29c-3p; hsa-miR-448; hsa-miR-30a-3p; hsa-miR-195-5p; hsa-miR-27a-3p; hsa-miR-148a-3p; hsa-miR-15a-5p; hsa-miR-144-3p; hsa-miR-29b-3p; hsa-miR-202-3p; hsa-miR-33a-5p; hsa-miR-15b-5p; hsa-let-7g-5p; hsa-miR-26a-5p; hsa-…
Gene Ontology (miRWalk)	GO0018107 peptidyl threonine phosphorylation	Enriched	0.000976305	106	hsa-miR-200b-3p; hsa-miR-199b-5p; hsa-miR-142-3p; hsa-miR-760; hsa-miR-424-5p; hsa-miR-143-3p; hsa-miR-24-3p; hsa-miR-21-5p; hsa-miR-26b-5p; hsa-miR-29c-3p; hsa-miR-195-5p; hsa-miR-27a-3p; hsa-miR-148a-3p; hsa-miR-15a-5p; hsa-miR-144-3p; hsa-miR-29b-3p; hsa-miR-33a-5p; hsa-miR-15b-5p; hsa-miR-301a-3p; hsa-miR-101-3p; hsa-miR-23a-3p; hsa-miR-335-5p; hsa-miR-186-5p; hsa-miR-34b-5p; hsa-miR-204-5p; …
Gene Ontology (miRWalk)	GO0003682 chromatin binding	Enriched	0.000991762	218	hsa-miR-200b-3p; hsa-miR-142-3p; hsa-miR-760; hsa-miR-424-5p; hsa-miR-143-3p; hsa-miR-331-5p; hsa-miR-24-3p; hsa-miR-106b-3p; hsa-miR-21-5p; hsa-miR-26b-5p; hsa-miR-29c-3p; hsa-miR-448; hsa-miR-30a-3p; hsa-miR-195-5p; hsa-miR-27a-3p; hsa-miR-15a-5p; hsa-miR-198; hsa-miR-29b-3p; hsa-miR-33a-5p; hsa-miR-15b-5p; hsa-miR-26a-5p; hsa-miR-9-3p; hsa-miR-301a-3p; hsa-let-7e-5p; hsa-miR-193a-5p; hsa-miR-3…
Pathways (miRWalk)	hsa04666 Fc gamma R mediated phagocytosis	Enriched	0.00100477	139	hsa-miR-200b-3p; hsa-miR-142-3p; hsa-miR-338-3p; hsa-miR-424-5p; hsa-miR-143-3p; hsa-miR-24-3p; hsa-miR-106b-3p; hsa-miR-21-5p; hsa-miR-26b-5p; hsa-miR-29c-3p; hsa-miR-193b-5p; hsa-miR-195-5p; hsa-miR-15a-5p; hsa-miR-29b-3p; hsa-miR-15b-5p; hsa-miR-26a-5p; hsa-let-7e-5p; hsa-miR-199a-3p; hsa-miR-101-3p; hsa-miR-126-3p; hsa-miR-146b-5p; hsa-miR-335-5p; hsa-miR-224-5p; hsa-miR-186-5p; hsa-miR-505-3…
Pathways (miRWalk)	P00001 Adrenaline and noradrenaline biosynthesis	Enriched	0.00103067	23	hsa-miR-26b-5p; hsa-miR-33a-5p; hsa-miR-23a-3p; hsa-miR-335-5p; hsa-miR-505-3p; hsa-miR-98-5p; hsa-miR-23b-3p; hsa-miR-19b-3p; hsa-miR-148b-3p; hsa-miR-215-5p; hsa-miR-34a-5p; hsa-miR-22-3p; hsa-miR-16-5p; hsa-miR-7-5p; hsa-miR-18a-5p; hsa-miR-106b-5p; hsa-miR-192-5p; hsa-miR-155-5p; hsa-miR-196b-5p; hsa-miR-124-3p; hsa-miR-30a-5p; hsa-miR-193b-3p; hsa-let-7b-5p
Pathways (miRWalk)	P00029 Huntington disease	Enriched	0.00103067	172	hsa-miR-200b-3p; hsa-miR-1295a; hsa-miR-142-3p; hsa-miR-143-3p; hsa-miR-24-3p; hsa-miR-106b-3p; hsa-miR-21-5p; hsa-miR-26b-5p; hsa-miR-29c-3p; hsa-miR-30a-3p; hsa-miR-195-5p; hsa-miR-27a-3p; hsa-miR-148a-3p; hsa-miR-15a-5p; hsa-miR-29b-3p; hsa-miR-15b-5p; hsa-miR-26a-5p; hsa-miR-301a-3p; hsa-let-7e-5p; hsa-miR-193a-5p; hsa-miR-27b-3p; hsa-miR-504-5p; hsa-miR-199a-3p; hsa-miR-30b-5p; hsa-miR-101-3…
Pathways (miRWalk)	hsa04930 Type II diabetes mellitus	Enriched	0.00103067	104	hsa-miR-143-3p; hsa-miR-21-5p; hsa-miR-26b-5p; hsa-miR-148a-3p; hsa-miR-144-3p; hsa-miR-33a-5p; hsa-miR-15b-5p; hsa-let-7e-5p; hsa-miR-374b-5p; hsa-miR-27b-3p; hsa-miR-199a-3p; hsa-miR-30b-5p; hsa-miR-23a-3p; hsa-miR-145-5p; hsa-miR-126-3p; hsa-miR-335-5p; hsa-miR-3187-3p; hsa-miR-152-3p; hsa-miR-98-5p; hsa-miR-92a-1-5p; hsa-miR-769-5p; hsa-miR-23b-3p; hsa-miR-19a-3p; hsa-miR-330-3p; hsa-miR-99a-…
Pathways (miRWalk)	hsa05010 Alzheimers disease	Enriched	0.00103067	154	hsa-miR-142-3p; hsa-miR-760; hsa-miR-424-5p; hsa-miR-24-3p; hsa-miR-106b-3p; hsa-miR-3181; hsa-miR-21-5p; hsa-miR-26b-5p; hsa-miR-29c-3p; hsa-miR-148a-3p; hsa-miR-15a-5p; hsa-miR-29b-3p; hsa-miR-15b-5p; hsa-miR-26a-5p; hsa-let-7e-5p; hsa-miR-27b-3p; hsa-miR-504-5p; hsa-miR-199a-3p; hsa-miR-30b-5p; hsa-miR-101-3p; hsa-miR-23a-3p; hsa-miR-145-5p; hsa-miR-335-5p; hsa-miR-598-3p; hsa-miR-340-5p; hsa-…
Pathways (miRWalk)	hsa05020 Prion diseases	Enriched	0.00103067	77	hsa-miR-424-5p; hsa-miR-24-3p; hsa-miR-21-5p; hsa-miR-26b-5p; hsa-miR-29c-3p; hsa-miR-148a-3p; hsa-miR-15a-5p; hsa-miR-144-3p; hsa-miR-15b-5p; hsa-miR-26a-5p; hsa-miR-27b-3p; hsa-miR-193a-3p; hsa-miR-504-5p; hsa-miR-199a-3p; hsa-miR-101-3p; hsa-miR-335-5p; hsa-miR-186-5p; hsa-miR-204-5p; hsa-miR-98-5p; hsa-miR-769-5p; hsa-miR-23b-3p; hsa-miR-19b-3p; hsa-miR-148b-3p; hsa-miR-215-5p; hsa-miR-10b-5p…
Pathways (miRWalk)	hsa04916 Melanogenesis	Enriched	0.00106313	125	hsa-miR-200b-3p; hsa-miR-142-3p; hsa-miR-424-5p; hsa-miR-33b-5p; hsa-miR-143-3p; hsa-miR-24-3p; hsa-miR-21-5p; hsa-miR-26b-5p; hsa-miR-29c-3p; hsa-miR-30a-3p; hsa-miR-15a-5p; hsa-miR-15b-5p; hsa-let-7g-5p; hsa-miR-26a-5p; hsa-let-7e-5p; hsa-miR-374b-5p; hsa-miR-27b-3p; hsa-miR-199a-3p; hsa-miR-101-3p; hsa-miR-219a-5p; hsa-miR-145-5p; hsa-miR-126-3p; hsa-miR-146b-5p; hsa-miR-335-5p; hsa-miR-598-3p…
Gene Ontology (miRWalk)	GO0007179 transforming growth factor beta receptor signaling pathway	Enriched	0.00106388	190	hsa-miR-200b-3p; hsa-miR-142-3p; hsa-miR-760; hsa-miR-424-5p; hsa-miR-143-3p; hsa-miR-24-3p; hsa-miR-126-5p; hsa-miR-21-5p; hsa-miR-26b-5p; hsa-miR-29c-3p; hsa-miR-195-5p; hsa-miR-27a-3p; hsa-miR-148a-3p; hsa-miR-15a-5p; hsa-miR-198; hsa-miR-29b-3p; hsa-miR-15b-5p; hsa-let-7g-5p; hsa-miR-26a-5p; hsa-miR-146b-3p; hsa-miR-301a-3p; hsa-miR-1226-5p; hsa-miR-374b-5p; hsa-miR-27b-3p; hsa-miR-628-3p; hs…
Gene Ontology (miRWalk)	GO0035264 multicellular organism growth	Enriched	0.00106388	109	hsa-miR-338-3p; hsa-miR-424-5p; hsa-miR-21-5p; hsa-miR-26b-5p; hsa-miR-29c-3p; hsa-miR-195-5p; hsa-miR-27a-3p; hsa-miR-148a-3p; hsa-miR-15a-5p; hsa-miR-144-3p; hsa-miR-29b-3p; hsa-miR-33a-5p; hsa-miR-26a-5p; hsa-miR-374b-5p; hsa-miR-504-5p; hsa-miR-30b-5p; hsa-miR-101-3p; hsa-miR-23a-3p; hsa-miR-335-5p; hsa-miR-224-5p; hsa-miR-374a-5p; hsa-miR-340-5p; hsa-miR-186-5p; hsa-miR-505-3p; hsa-miR-454-3…
Gene Ontology (miRWalk)	GO0007568 aging	Enriched	0.00107933	115	hsa-miR-200b-3p; hsa-miR-760; hsa-miR-24-3p; hsa-miR-21-5p; hsa-miR-26b-5p; hsa-miR-29c-3p; hsa-miR-15a-5p; hsa-miR-33a-5p; hsa-miR-26a-5p; hsa-let-7e-5p; hsa-miR-1226-5p; hsa-miR-27b-3p; hsa-miR-504-5p; hsa-miR-30b-5p; hsa-miR-101-3p; hsa-miR-145-5p; hsa-miR-126-3p; hsa-miR-146b-5p; hsa-miR-335-5p; hsa-miR-224-5p; hsa-miR-633; hsa-miR-186-5p; hsa-miR-204-5p; hsa-miR-505-3p; hsa-miR-30c-2-3p; hsa…
Pathways (miRWalk)	WP286 IL 3 Signaling Pathway	Enriched	0.00107975	132	hsa-miR-200b-3p; hsa-miR-424-5p; hsa-miR-143-3p; hsa-miR-24-3p; hsa-miR-21-5p; hsa-miR-26b-5p; hsa-miR-29c-3p; hsa-miR-193b-5p; hsa-miR-195-5p; hsa-miR-148a-3p; hsa-miR-15a-5p; hsa-miR-29b-3p; hsa-miR-33a-5p; hsa-miR-15b-5p; hsa-let-7g-5p; hsa-let-7e-5p; hsa-miR-27b-3p; hsa-miR-199a-3p; hsa-miR-30b-5p; hsa-miR-101-3p; hsa-miR-23a-3p; hsa-miR-335-5p; hsa-miR-139-5p; hsa-miR-633; hsa-miR-186-5p; hs…
Gene Ontology (miRWalk)	GO0005634 nucleus	Enriched	0.00109195	438	hsa-miR-450a-5p; hsa-miR-200b-3p; hsa-miR-199b-5p; hsa-miR-1295a; hsa-miR-424-3p; hsa-miR-422a; hsa-miR-142-3p; hsa-miR-760; hsa-miR-221-5p; hsa-miR-338-3p; hsa-miR-424-5p; hsa-miR-33b-5p; hsa-miR-1258; hsa-miR-143-3p; hsa-miR-331-5p; hsa-miR-24-3p; hsa-miR-106b-3p; hsa-miR-30e-3p; hsa-miR-21-5p; hsa-miR-26b-5p; hsa-miR-29c-3p; hsa-miR-448; hsa-miR-628-5p; hsa-miR-30a-3p; hsa-miR-193b-5p; hsa-miR…
Gene Ontology (miRWalk)	GO0015267 channel activity	Enriched	0.00109195	49	hsa-miR-200b-3p; hsa-miR-143-3p; hsa-miR-21-5p; hsa-miR-29c-3p; hsa-miR-195-5p; hsa-miR-148a-3p; hsa-miR-15a-5p; hsa-miR-29b-3p; hsa-miR-15b-5p; hsa-miR-504-5p; hsa-miR-335-5p; hsa-miR-34b-5p; hsa-miR-204-5p; hsa-miR-98-5p; hsa-miR-17-3p; hsa-miR-148b-3p; hsa-miR-215-5p; hsa-miR-630; hsa-miR-34a-5p; hsa-miR-16-5p; hsa-miR-7-5p; hsa-miR-96-5p; hsa-miR-24-2-5p; hsa-miR-449a; hsa-miR-365a-3p; hsa-mi…
Gene Ontology (miRWalk)	GO0016337 cell cell adhesion	Enriched	0.00109195	115	hsa-miR-200b-3p; hsa-miR-143-3p; hsa-miR-24-3p; hsa-miR-21-5p; hsa-miR-26b-5p; hsa-miR-29c-3p; hsa-miR-30a-3p; hsa-miR-195-5p; hsa-miR-27a-3p; hsa-miR-148a-3p; hsa-miR-15a-5p; hsa-miR-363-3p; hsa-miR-29b-3p; hsa-miR-15b-5p; hsa-let-7e-5p; hsa-miR-199a-3p; hsa-miR-30b-5p; hsa-miR-101-3p; hsa-miR-126-3p; hsa-miR-335-5p; hsa-miR-186-5p; hsa-miR-34b-5p; hsa-miR-204-5p; hsa-miR-542-5p; hsa-miR-98-5p; …
Gene Ontology (miRWalk)	GO0043235 receptor complex	Enriched	0.00109195	59	hsa-miR-199b-5p; hsa-miR-142-3p; hsa-miR-24-3p; hsa-miR-21-5p; hsa-miR-26b-5p; hsa-miR-26a-5p; hsa-miR-628-3p; hsa-miR-30b-5p; hsa-miR-101-3p; hsa-miR-335-5p; hsa-miR-340-5p; hsa-miR-186-5p; hsa-miR-204-5p; hsa-miR-140-5p; hsa-miR-505-3p; hsa-miR-454-3p; hsa-miR-98-5p; hsa-miR-19a-3p; hsa-miR-559; hsa-miR-19b-3p; hsa-miR-148b-3p; hsa-miR-215-5p; hsa-miR-130a-3p; hsa-miR-205-5p; hsa-miR-372-3p; hs…
Pathways (miRWalk)	hsa04012 ErbB signaling pathway	Enriched	0.00110376	182	hsa-miR-200b-3p; hsa-miR-199b-5p; hsa-miR-424-5p; hsa-miR-143-3p; hsa-miR-24-3p; hsa-miR-106b-3p; hsa-miR-21-5p; hsa-miR-26b-5p; hsa-miR-29c-3p; hsa-miR-193b-5p; hsa-miR-27a-3p; hsa-miR-15a-5p; hsa-miR-363-3p; hsa-miR-144-3p; hsa-miR-33a-5p; hsa-miR-15b-5p; hsa-miR-190a-5p; hsa-let-7g-5p; hsa-miR-639; hsa-miR-26a-5p; hsa-let-7e-5p; hsa-miR-345-5p; hsa-miR-27b-3p; hsa-miR-193a-3p; hsa-miR-199a-3p;…
Pathways (miRWalk)	hsa05410 Hypertrophic cardiomyopathy HCM	Enriched	0.00110376	106	hsa-miR-1295a; hsa-miR-142-3p; hsa-miR-24-3p; hsa-miR-21-5p; hsa-miR-26b-5p; hsa-miR-29c-3p; hsa-miR-27a-3p; hsa-miR-29b-3p; hsa-miR-15b-5p; hsa-miR-26a-5p; hsa-miR-9-3p; hsa-let-7e-5p; hsa-miR-145-5p; hsa-miR-335-5p; hsa-miR-633; hsa-miR-340-5p; hsa-miR-186-5p; hsa-miR-204-5p; hsa-miR-98-5p; hsa-miR-32-5p; hsa-miR-769-5p; hsa-miR-99a-5p; hsa-miR-19b-3p; hsa-miR-148b-3p; hsa-miR-215-5p; hsa-miR-1…
Gene Ontology (miRWalk)	GO0060391 positive regulation of smad protein import into nucleus	Enriched	0.00111295	39	hsa-miR-142-3p; hsa-miR-24-3p; hsa-miR-21-5p; hsa-miR-26b-5p; hsa-miR-26a-5p; hsa-miR-301a-3p; hsa-miR-101-3p; hsa-miR-145-5p; hsa-miR-335-5p; hsa-miR-224-5p; hsa-miR-633; hsa-miR-186-5p; hsa-miR-204-5p; hsa-miR-140-5p; hsa-miR-454-3p; hsa-miR-98-5p; hsa-miR-19a-3p; hsa-miR-19b-3p; hsa-miR-130a-3p; hsa-miR-128-3p; hsa-miR-455-3p; hsa-miR-18a-5p; hsa-miR-199a-5p; hsa-miR-29a-3p; hsa-miR-10a-5p; hs…
Pathways (miRWalk)	P00030 Hypoxia response via HIF activation	Enriched	0.00113879	92	hsa-miR-199b-5p; hsa-miR-424-5p; hsa-miR-143-3p; hsa-miR-24-3p; hsa-miR-106b-3p; hsa-miR-21-5p; hsa-miR-26b-5p; hsa-miR-29c-3p; hsa-miR-15a-5p; hsa-miR-144-3p; hsa-miR-29b-3p; hsa-miR-33a-5p; hsa-miR-15b-5p; hsa-miR-26a-5p; hsa-let-7e-5p; hsa-miR-23a-3p; hsa-miR-126-3p; hsa-miR-146b-5p; hsa-miR-335-5p; hsa-miR-186-5p; hsa-miR-98-5p; hsa-miR-184; hsa-miR-769-5p; hsa-miR-23b-3p; hsa-miR-19a-3p; hsa…
Gene Ontology (miRWalk)	GO0002052 positive regulation of neuroblast proliferation	Enriched	0.00114613	84	hsa-miR-200b-3p; hsa-miR-199b-5p; hsa-miR-147a; hsa-miR-338-3p; hsa-miR-424-5p; hsa-miR-24-3p; hsa-miR-106b-3p; hsa-miR-21-5p; hsa-miR-26b-5p; hsa-miR-29c-3p; hsa-miR-195-5p; hsa-miR-15a-5p; hsa-miR-144-3p; hsa-miR-29b-3p; hsa-miR-33a-5p; hsa-miR-15b-5p; hsa-miR-27b-3p; hsa-miR-504-5p; hsa-miR-101-3p; hsa-miR-145-5p; hsa-miR-126-3p; hsa-miR-335-5p; hsa-miR-140-5p; hsa-miR-23b-3p; hsa-miR-330-3p; …
Gene Ontology (miRWalk)	GO0048471 perinuclear region of cytoplasm	Enriched	0.00115877	224	hsa-miR-200b-3p; hsa-miR-199b-5p; hsa-miR-142-3p; hsa-miR-760; hsa-miR-424-5p; hsa-miR-143-3p; hsa-miR-24-3p; hsa-miR-106b-3p; hsa-miR-30e-3p; hsa-miR-21-5p; hsa-miR-26b-5p; hsa-miR-29c-3p; hsa-miR-30a-3p; hsa-miR-27a-3p; hsa-miR-148a-3p; hsa-miR-15a-5p; hsa-miR-29b-3p; hsa-miR-33a-5p; hsa-miR-15b-5p; hsa-miR-26a-5p; hsa-miR-301a-3p; hsa-miR-10a-3p; hsa-let-7e-5p; hsa-miR-345-5p; hsa-miR-374b-5p;…
Gene Ontology (miRWalk)	GO0050830 defense response to gram positive bacterium	Enriched	0.00115877	26	hsa-miR-126-5p; hsa-miR-21-5p; hsa-miR-26b-5p; hsa-miR-26a-5p; hsa-miR-23a-3p; hsa-miR-145-5p; hsa-miR-126-3p; hsa-miR-335-5p; hsa-miR-186-5p; hsa-miR-98-5p; hsa-miR-19a-3p; hsa-miR-19b-3p; hsa-miR-22-3p; hsa-miR-16-5p; hsa-miR-221-3p; hsa-miR-365a-3p; hsa-let-7a-5p; hsa-miR-106b-5p; hsa-miR-1-3p; hsa-miR-155-5p; hsa-miR-200c-3p; hsa-miR-146a-5p; hsa-miR-124-3p; hsa-miR-105-5p; hsa-miR-203a-3p; h…
Gene Ontology (miRWalk)	GO0009314 response to radiation	Enriched	0.00116898	98	hsa-miR-200b-3p; hsa-miR-338-3p; hsa-miR-424-5p; hsa-miR-143-3p; hsa-miR-24-3p; hsa-miR-126-5p; hsa-miR-30e-3p; hsa-miR-21-5p; hsa-miR-26b-5p; hsa-miR-29c-3p; hsa-miR-195-5p; hsa-miR-148a-3p; hsa-miR-15a-5p; hsa-miR-29b-3p; hsa-miR-15b-5p; hsa-let-7e-5p; hsa-miR-101-3p; hsa-miR-23a-3p; hsa-miR-145-5p; hsa-miR-126-3p; hsa-miR-146b-5p; hsa-miR-335-5p; hsa-miR-633; hsa-miR-186-5p; hsa-miR-34b-5p; hs…
Pathways (miRWalk)	WP2018 RANKL RANK Signaling Pathway	Enriched	0.00117318	132	hsa-miR-142-3p; hsa-miR-424-5p; hsa-miR-143-3p; hsa-miR-24-3p; hsa-miR-30e-3p; hsa-miR-21-5p; hsa-miR-26b-5p; hsa-miR-29c-3p; hsa-miR-195-5p; hsa-miR-15a-5p; hsa-miR-144-3p; hsa-miR-29b-3p; hsa-miR-33a-5p; hsa-miR-15b-5p; hsa-let-7e-5p; hsa-miR-1226-5p; hsa-miR-27b-3p; hsa-miR-193a-3p; hsa-miR-199a-3p; hsa-miR-101-3p; hsa-miR-145-5p; hsa-miR-126-3p; hsa-miR-146b-5p; hsa-miR-335-5p; hsa-miR-224-5p…
Gene Ontology (miRWalk)	GO0032488 cdc42 protein signal transduction	Enriched	0.00117729	6	hsa-miR-33b-5p; hsa-miR-26b-5p; hsa-miR-27a-3p; hsa-miR-33a-5p; hsa-miR-26a-5p; hsa-miR-19a-3p
Gene Ontology (miRWalk)	GO0034380 high density lipoprotein particle assembly	Enriched	0.00117729	6	hsa-miR-33b-5p; hsa-miR-26b-5p; hsa-miR-27a-3p; hsa-miR-33a-5p; hsa-miR-26a-5p; hsa-miR-19a-3p
Pathways (miRWalk)	WP384 Apoptosis Modulation by HSP70	Enriched	0.00119967	45	hsa-miR-21-5p; hsa-miR-26b-5p; hsa-miR-148a-3p; hsa-miR-15a-5p; hsa-miR-15b-5p; hsa-let-7g-5p; hsa-let-7e-5p; hsa-miR-504-5p; hsa-miR-146b-5p; hsa-miR-335-5p; hsa-miR-98-5p; hsa-miR-215-5p; hsa-miR-34a-5p; hsa-miR-128-3p; hsa-miR-16-5p; hsa-miR-125a-5p; hsa-miR-7-5p; hsa-miR-421; hsa-miR-423-3p; hsa-miR-221-3p; hsa-miR-361-5p; hsa-miR-375; hsa-let-7a-5p; hsa-miR-106b-5p; hsa-miR-192-5p; hsa-miR-1…
Gene Ontology (miRWalk)	GO0003677 dna binding	Enriched	0.00120645	311	hsa-miR-450a-5p; hsa-miR-200b-3p; hsa-miR-199b-5p; hsa-miR-424-3p; hsa-miR-422a; hsa-miR-142-3p; hsa-miR-760; hsa-miR-338-3p; hsa-miR-424-5p; hsa-miR-33b-5p; hsa-miR-143-3p; hsa-miR-24-3p; hsa-miR-106b-3p; hsa-miR-21-5p; hsa-miR-26b-5p; hsa-miR-29c-3p; hsa-miR-30a-3p; hsa-miR-195-5p; hsa-miR-27a-3p; hsa-miR-148a-3p; hsa-miR-15a-5p; hsa-miR-3909; hsa-miR-144-3p; hsa-miR-198; hsa-miR-29b-3p; hsa-mi…
Gene Ontology (miRWalk)	GO0002224 toll like receptor signaling pathway	Enriched	0.00122414	135	hsa-miR-200b-3p; hsa-miR-760; hsa-miR-424-5p; hsa-miR-143-3p; hsa-miR-24-3p; hsa-miR-30e-3p; hsa-miR-21-5p; hsa-miR-26b-5p; hsa-miR-29c-3p; hsa-miR-30a-3p; hsa-miR-195-5p; hsa-miR-27a-3p; hsa-miR-148a-3p; hsa-miR-15a-5p; hsa-miR-29b-3p; hsa-miR-33a-5p; hsa-miR-15b-5p; hsa-let-7g-5p; hsa-miR-26a-5p; hsa-miR-1226-5p; hsa-miR-374b-5p; hsa-miR-27b-3p; hsa-miR-199a-3p; hsa-miR-30b-5p; hsa-miR-101-3p; …
Gene Ontology (miRWalk)	GO0002755 myd88 dependent toll like receptor signaling pathway	Enriched	0.00122414	138	hsa-miR-200b-3p; hsa-miR-760; hsa-miR-424-5p; hsa-miR-143-3p; hsa-miR-24-3p; hsa-miR-30e-3p; hsa-miR-21-5p; hsa-miR-26b-5p; hsa-miR-29c-3p; hsa-miR-30a-3p; hsa-miR-195-5p; hsa-miR-27a-3p; hsa-miR-148a-3p; hsa-miR-15a-5p; hsa-miR-29b-3p; hsa-miR-33a-5p; hsa-miR-15b-5p; hsa-let-7g-5p; hsa-miR-26a-5p; hsa-miR-1226-5p; hsa-miR-374b-5p; hsa-miR-27b-3p; hsa-miR-199a-3p; hsa-miR-30b-5p; hsa-miR-101-3p; …
Gene Ontology (miRWalk)	GO0009790 embryo development	Enriched	0.00122414	127	hsa-miR-760; hsa-miR-424-5p; hsa-miR-24-3p; hsa-miR-106b-3p; hsa-miR-21-5p; hsa-miR-26b-5p; hsa-miR-29c-3p; hsa-miR-195-5p; hsa-miR-27a-3p; hsa-miR-148a-3p; hsa-miR-15a-5p; hsa-miR-363-3p; hsa-miR-33a-5p; hsa-miR-15b-5p; hsa-miR-26a-5p; hsa-miR-10a-3p; hsa-let-7e-5p; hsa-miR-29c-5p; hsa-miR-374b-5p; hsa-miR-193a-3p; hsa-miR-199a-3p; hsa-miR-23a-3p; hsa-miR-145-5p; hsa-miR-335-5p; hsa-miR-633; hsa…
Gene Ontology (miRWalk)	GO0031901 early endosome membrane	Enriched	0.00122414	100	hsa-miR-200b-3p; hsa-miR-760; hsa-miR-338-3p; hsa-miR-21-5p; hsa-miR-26b-5p; hsa-miR-27a-3p; hsa-miR-148a-3p; hsa-miR-15a-5p; hsa-miR-33a-5p; hsa-let-7g-5p; hsa-miR-26a-5p; hsa-let-7e-5p; hsa-miR-30b-5p; hsa-miR-101-3p; hsa-miR-335-5p; hsa-miR-598-3p; hsa-miR-340-5p; hsa-miR-186-5p; hsa-miR-589-5p; hsa-miR-152-3p; hsa-miR-505-3p; hsa-miR-30c-2-3p; hsa-miR-98-5p; hsa-miR-32-5p; hsa-miR-769-5p; hsa…
Gene Ontology (miRWalk)	GO0034130 toll like receptor 1 signaling pathway	Enriched	0.00122414	135	hsa-miR-200b-3p; hsa-miR-760; hsa-miR-424-5p; hsa-miR-143-3p; hsa-miR-24-3p; hsa-miR-30e-3p; hsa-miR-21-5p; hsa-miR-26b-5p; hsa-miR-29c-3p; hsa-miR-30a-3p; hsa-miR-195-5p; hsa-miR-27a-3p; hsa-miR-148a-3p; hsa-miR-15a-5p; hsa-miR-29b-3p; hsa-miR-33a-5p; hsa-miR-15b-5p; hsa-let-7g-5p; hsa-miR-26a-5p; hsa-miR-1226-5p; hsa-miR-374b-5p; hsa-miR-27b-3p; hsa-miR-199a-3p; hsa-miR-30b-5p; hsa-miR-101-3p; …
Gene Ontology (miRWalk)	GO0034134 toll like receptor 2 signaling pathway	Enriched	0.00122414	135	hsa-miR-200b-3p; hsa-miR-760; hsa-miR-424-5p; hsa-miR-143-3p; hsa-miR-24-3p; hsa-miR-30e-3p; hsa-miR-21-5p; hsa-miR-26b-5p; hsa-miR-29c-3p; hsa-miR-30a-3p; hsa-miR-195-5p; hsa-miR-27a-3p; hsa-miR-148a-3p; hsa-miR-15a-5p; hsa-miR-29b-3p; hsa-miR-33a-5p; hsa-miR-15b-5p; hsa-let-7g-5p; hsa-miR-26a-5p; hsa-miR-1226-5p; hsa-miR-374b-5p; hsa-miR-27b-3p; hsa-miR-199a-3p; hsa-miR-30b-5p; hsa-miR-101-3p; …
Gene Ontology (miRWalk)	GO0048593 camera type eye morphogenesis	Enriched	0.00122414	72	hsa-miR-200b-3p; hsa-miR-147a; hsa-miR-21-5p; hsa-miR-26b-5p; hsa-miR-29c-3p; hsa-miR-195-5p; hsa-miR-15a-5p; hsa-miR-29b-3p; hsa-miR-15b-5p; hsa-let-7e-5p; hsa-miR-504-5p; hsa-miR-101-3p; hsa-miR-145-5p; hsa-miR-126-3p; hsa-miR-335-5p; hsa-miR-340-5p; hsa-miR-20a-3p; hsa-miR-140-5p; hsa-miR-330-3p; hsa-miR-99a-5p; hsa-miR-148b-3p; hsa-miR-10b-5p; hsa-miR-205-5p; hsa-miR-372-3p; hsa-miR-34a-5p; h…
Gene Ontology (miRWalk)	GO0050918 positive chemotaxis	Enriched	0.00122414	79	hsa-miR-200b-3p; hsa-miR-147a; hsa-miR-24-3p; hsa-miR-21-5p; hsa-miR-26b-5p; hsa-miR-29c-3p; hsa-miR-195-5p; hsa-miR-148a-3p; hsa-miR-15a-5p; hsa-miR-29b-3p; hsa-miR-33a-5p; hsa-miR-15b-5p; hsa-let-7g-5p; hsa-let-7e-5p; hsa-miR-504-5p; hsa-miR-101-3p; hsa-miR-145-5p; hsa-miR-126-3p; hsa-miR-335-5p; hsa-miR-374a-5p; hsa-miR-186-5p; hsa-miR-140-5p; hsa-miR-98-5p; hsa-miR-32-5p; hsa-miR-769-5p; hsa-…
Gene Ontology (miRWalk)	GO0070374 positive regulation of erk1 and erk2 cascade	Enriched	0.00122815	90	hsa-miR-200b-3p; hsa-miR-143-3p; hsa-miR-21-5p; hsa-miR-26b-5p; hsa-miR-27a-3p; hsa-miR-148a-3p; hsa-miR-15b-5p; hsa-miR-26a-5p; hsa-miR-146b-3p; hsa-miR-27b-3p; hsa-miR-199a-3p; hsa-miR-101-3p; hsa-miR-145-5p; hsa-miR-126-3p; hsa-miR-335-5p; hsa-miR-224-5p; hsa-miR-186-5p; hsa-miR-204-5p; hsa-miR-140-5p; hsa-miR-505-3p; hsa-miR-98-5p; hsa-miR-32-5p; hsa-miR-17-3p; hsa-miR-769-5p; hsa-miR-23b-3p;…
Gene Ontology (miRWalk)	GO0007399 nervous system development	Enriched	0.00123011	183	hsa-miR-200b-3p; hsa-miR-199b-5p; hsa-miR-147a; hsa-miR-142-3p; hsa-miR-760; hsa-miR-424-5p; hsa-miR-24-3p; hsa-miR-106b-3p; hsa-miR-126-5p; hsa-miR-21-5p; hsa-miR-26b-5p; hsa-miR-29c-3p; hsa-miR-30a-3p; hsa-miR-195-5p; hsa-miR-27a-3p; hsa-miR-148a-3p; hsa-miR-15a-5p; hsa-miR-363-3p; hsa-miR-198; hsa-miR-626; hsa-miR-29b-3p; hsa-miR-33a-5p; hsa-miR-15b-5p; hsa-miR-301a-3p; hsa-let-7e-5p; hsa-miR-…
Gene Ontology (miRWalk)	GO0043029 t cell homeostasis	Enriched	0.00124171	78	hsa-miR-200b-3p; hsa-miR-143-3p; hsa-miR-24-3p; hsa-miR-21-5p; hsa-miR-26b-5p; hsa-miR-29c-3p; hsa-miR-195-5p; hsa-miR-148a-3p; hsa-miR-15a-5p; hsa-miR-29b-3p; hsa-miR-15b-5p; hsa-miR-335-5p; hsa-miR-633; hsa-miR-340-5p; hsa-miR-186-5p; hsa-miR-34b-5p; hsa-miR-204-5p; hsa-miR-98-5p; hsa-miR-32-5p; hsa-miR-23b-3p; hsa-miR-19a-3p; hsa-let-7f-2-3p; hsa-miR-19b-3p; hsa-miR-215-5p; hsa-miR-10b-5p; hsa…
Gene Ontology (miRWalk)	GO0006184 gtp catabolic process	Enriched	0.00125222	114	hsa-miR-200b-3p; hsa-miR-142-3p; hsa-miR-760; hsa-miR-24-3p; hsa-miR-21-5p; hsa-miR-26b-5p; hsa-miR-29c-3p; hsa-miR-195-5p; hsa-miR-27a-3p; hsa-miR-148a-3p; hsa-miR-15a-5p; hsa-miR-363-3p; hsa-miR-29b-3p; hsa-miR-33a-5p; hsa-miR-15b-5p; hsa-let-7g-5p; hsa-miR-26a-5p; hsa-let-7e-5p; hsa-miR-27b-3p; hsa-miR-30b-5p; hsa-miR-101-3p; hsa-miR-23a-3p; hsa-miR-15b-3p; hsa-miR-335-5p; hsa-miR-224-5p; hsa-…
Gene Ontology (miRWalk)	GO0007283 spermatogenesis	Enriched	0.00125222	166	hsa-miR-200b-3p; hsa-miR-199b-5p; hsa-miR-760; hsa-miR-338-3p; hsa-miR-424-5p; hsa-miR-143-3p; hsa-miR-24-3p; hsa-miR-106b-3p; hsa-miR-21-5p; hsa-miR-26b-5p; hsa-miR-29c-3p; hsa-miR-195-5p; hsa-miR-148a-3p; hsa-miR-15a-5p; hsa-miR-144-3p; hsa-miR-29b-3p; hsa-miR-33a-5p; hsa-let-7g-5p; hsa-miR-26a-5p; hsa-miR-301a-3p; hsa-let-7e-5p; hsa-miR-374b-5p; hsa-miR-27b-3p; hsa-miR-504-5p; hsa-miR-30b-5p; …
Gene Ontology (miRWalk)	GO0030141 secretory granule	Enriched	0.00125222	86	hsa-miR-200b-3p; hsa-miR-147a; hsa-miR-21-5p; hsa-miR-26b-5p; hsa-miR-29c-3p; hsa-miR-30a-3p; hsa-miR-195-5p; hsa-miR-15a-5p; hsa-miR-29b-3p; hsa-miR-15b-5p; hsa-miR-27b-3p; hsa-miR-504-5p; hsa-miR-30b-5p; hsa-miR-101-3p; hsa-miR-145-5p; hsa-miR-126-3p; hsa-miR-335-5p; hsa-miR-224-5p; hsa-miR-340-5p; hsa-miR-204-5p; hsa-miR-140-5p; hsa-miR-98-5p; hsa-miR-330-3p; hsa-miR-148b-3p; hsa-miR-215-5p; h…
Gene Ontology (miRWalk)	GO0033627 cell adhesion mediated by integrin	Enriched	0.00125222	22	hsa-miR-126-5p; hsa-miR-21-5p; hsa-miR-26b-5p; hsa-miR-15b-5p; hsa-miR-23a-3p; hsa-miR-145-5p; hsa-miR-126-3p; hsa-miR-335-5p; hsa-miR-98-5p; hsa-miR-32-5p; hsa-miR-17-3p; hsa-miR-34a-5p; hsa-miR-221-3p; hsa-miR-1-3p; hsa-miR-222-3p; hsa-miR-373-3p; hsa-miR-31-5p; hsa-miR-155-5p; hsa-miR-1256; hsa-miR-122-5p; hsa-miR-17-5p; hsa-miR-30a-5p
Gene Ontology (miRWalk)	GO0034698 response to gonadotropin stimulus	Enriched	0.00125222	22	hsa-miR-21-5p; hsa-miR-26b-5p; hsa-miR-9-3p; hsa-miR-335-5p; hsa-miR-186-5p; hsa-miR-98-5p; hsa-miR-17-3p; hsa-miR-769-5p; hsa-miR-215-5p; hsa-miR-183-5p; hsa-miR-221-3p; hsa-miR-375; hsa-miR-455-3p; hsa-miR-25-3p; hsa-miR-192-5p; hsa-miR-222-3p; hsa-miR-31-5p; hsa-miR-155-5p; hsa-miR-1256; hsa-miR-124-3p; hsa-miR-17-5p; hsa-miR-30a-5p
Pathways (miRWalk)	P00053 T cell activation	Enriched	0.00125535	133	hsa-miR-142-3p; hsa-miR-424-5p; hsa-miR-143-3p; hsa-miR-24-3p; hsa-miR-30e-3p; hsa-miR-21-5p; hsa-miR-26b-5p; hsa-miR-29c-3p; hsa-miR-195-5p; hsa-miR-15a-5p; hsa-miR-29b-3p; hsa-miR-33a-5p; hsa-miR-15b-5p; hsa-let-7g-5p; hsa-miR-27b-3p; hsa-miR-199a-3p; hsa-miR-101-3p; hsa-miR-145-5p; hsa-miR-126-3p; hsa-miR-146b-5p; hsa-miR-335-5p; hsa-miR-224-5p; hsa-miR-139-5p; hsa-miR-598-3p; hsa-miR-340-5p; …
Gene Ontology (miRWalk)	GO0008285 negative regulation of cell proliferation	Enriched	0.00125822	264	hsa-miR-200b-3p; hsa-miR-147a; hsa-miR-142-3p; hsa-miR-760; hsa-miR-424-5p; hsa-miR-143-3p; hsa-miR-24-3p; hsa-miR-106b-3p; hsa-miR-30e-3p; hsa-miR-21-5p; hsa-miR-26b-5p; hsa-miR-29c-3p; hsa-miR-30a-3p; hsa-miR-195-5p; hsa-miR-27a-3p; hsa-miR-148a-3p; hsa-miR-15a-5p; hsa-miR-363-3p; hsa-miR-144-3p; hsa-miR-29b-3p; hsa-miR-33a-5p; hsa-miR-15b-5p; hsa-miR-190a-5p; hsa-let-7g-5p; hsa-miR-639; hsa-mi…
Gene Ontology (miRWalk)	GO0005840 ribosome	Enriched	0.0012623	110	hsa-miR-422a; hsa-miR-760; hsa-miR-221-5p; hsa-miR-24-3p; hsa-miR-21-5p; hsa-miR-26b-5p; hsa-miR-27a-3p; hsa-miR-148a-3p; hsa-miR-29b-3p; hsa-miR-33a-5p; hsa-let-7e-5p; hsa-miR-374b-5p; hsa-miR-30b-5p; hsa-miR-101-3p; hsa-miR-23a-3p; hsa-miR-3065-5p; hsa-miR-335-5p; hsa-miR-186-5p; hsa-miR-20a-3p; hsa-miR-204-5p; hsa-miR-505-3p; hsa-miR-98-5p; hsa-miR-32-5p; hsa-miR-17-3p; hsa-miR-23b-3p; hsa-miR…
Gene Ontology (miRWalk)	GO0009986 cell surface	Enriched	0.0012623	198	hsa-miR-200b-3p; hsa-miR-199b-5p; hsa-miR-147a; hsa-miR-142-3p; hsa-miR-24-3p; hsa-miR-126-5p; hsa-miR-21-5p; hsa-miR-26b-5p; hsa-miR-29c-3p; hsa-miR-195-5p; hsa-miR-148a-3p; hsa-miR-15a-5p; hsa-miR-29b-3p; hsa-miR-33a-5p; hsa-miR-15b-5p; hsa-let-7g-5p; hsa-miR-26a-5p; hsa-miR-9-3p; hsa-miR-146b-3p; hsa-miR-10a-3p; hsa-let-7e-5p; hsa-miR-374b-5p; hsa-miR-27b-3p; hsa-miR-628-3p; hsa-miR-504-5p; hs…
Gene Ontology (miRWalk)	GO0003151 outflow tract morphogenesis	Enriched	0.00127438	93	hsa-miR-200b-3p; hsa-miR-199b-5p; hsa-miR-147a; hsa-miR-424-5p; hsa-miR-106b-3p; hsa-miR-21-5p; hsa-miR-26b-5p; hsa-miR-29c-3p; hsa-miR-195-5p; hsa-miR-15a-5p; hsa-miR-29b-3p; hsa-miR-33a-5p; hsa-miR-15b-5p; hsa-miR-374b-5p; hsa-miR-504-5p; hsa-miR-30b-5p; hsa-miR-101-3p; hsa-miR-23a-3p; hsa-miR-145-5p; hsa-miR-126-3p; hsa-miR-335-5p; hsa-miR-204-5p; hsa-miR-140-5p; hsa-miR-98-5p; hsa-miR-330-3p;…
Gene Ontology (miRWalk)	GO0031334 positive regulation of protein complex assembly	Enriched	0.00129323	64	hsa-miR-200b-3p; hsa-miR-147a; hsa-miR-24-3p; hsa-miR-21-5p; hsa-miR-26b-5p; hsa-miR-29c-3p; hsa-miR-195-5p; hsa-miR-15a-5p; hsa-miR-29b-3p; hsa-miR-15b-5p; hsa-miR-26a-5p; hsa-miR-504-5p; hsa-miR-101-3p; hsa-miR-145-5p; hsa-miR-126-3p; hsa-miR-335-5p; hsa-miR-633; hsa-miR-140-5p; hsa-miR-32-5p; hsa-miR-330-3p; hsa-miR-205-5p; hsa-miR-372-3p; hsa-miR-34a-5p; hsa-miR-128-3p; hsa-miR-16-5p; hsa-miR…
Pathways (miRWalk)	WP236 Adipogenesis	Enriched	0.00131013	182	hsa-miR-200b-3p; hsa-miR-199b-5p; hsa-miR-424-5p; hsa-miR-143-3p; hsa-miR-24-3p; hsa-miR-106b-3p; hsa-miR-21-5p; hsa-miR-26b-5p; hsa-miR-30a-3p; hsa-miR-27a-3p; hsa-miR-148a-3p; hsa-miR-15a-5p; hsa-miR-363-3p; hsa-miR-29b-3p; hsa-miR-33a-5p; hsa-miR-15b-5p; hsa-miR-639; hsa-miR-26a-5p; hsa-miR-301a-3p; hsa-let-7e-5p; hsa-miR-345-5p; hsa-miR-193a-5p; hsa-miR-374b-5p; hsa-miR-27b-3p; hsa-miR-504-5p…
Gene Ontology (miRWalk)	GO0002053 positive regulation of mesenchymal cell proliferation	Enriched	0.00131438	116	hsa-miR-200b-3p; hsa-miR-147a; hsa-miR-338-3p; hsa-miR-424-5p; hsa-miR-24-3p; hsa-miR-21-5p; hsa-miR-26b-5p; hsa-miR-29c-3p; hsa-miR-195-5p; hsa-miR-148a-3p; hsa-miR-15a-5p; hsa-miR-29b-3p; hsa-miR-202-3p; hsa-miR-33a-5p; hsa-miR-15b-5p; hsa-let-7g-5p; hsa-miR-26a-5p; hsa-let-7e-5p; hsa-miR-374b-5p; hsa-miR-628-3p; hsa-miR-504-5p; hsa-miR-101-3p; hsa-miR-145-5p; hsa-miR-126-3p; hsa-miR-335-5p; hs…
Gene Ontology (miRWalk)	GO0006412 translation	Enriched	0.00131438	202	hsa-miR-1295a; hsa-miR-422a; hsa-miR-142-3p; hsa-miR-760; hsa-miR-221-5p; hsa-miR-33b-5p; hsa-miR-143-3p; hsa-miR-24-3p; hsa-miR-106b-3p; hsa-miR-30e-3p; hsa-miR-21-5p; hsa-miR-26b-5p; hsa-miR-30a-3p; hsa-miR-193b-5p; hsa-miR-195-5p; hsa-miR-27a-3p; hsa-miR-148a-3p; hsa-miR-363-3p; hsa-miR-29b-3p; hsa-miR-33a-5p; hsa-miR-15b-5p; hsa-let-7g-5p; hsa-miR-26a-5p; hsa-miR-301a-3p; hsa-let-7e-5p; hsa-m…
Gene Ontology (miRWalk)	GO0042127 regulation of cell proliferation	Enriched	0.00131438	149	hsa-miR-200b-3p; hsa-miR-760; hsa-miR-143-3p; hsa-miR-24-3p; hsa-miR-106b-3p; hsa-miR-126-5p; hsa-miR-30e-3p; hsa-miR-21-5p; hsa-miR-26b-5p; hsa-miR-29c-3p; hsa-miR-27a-3p; hsa-miR-148a-3p; hsa-miR-15a-5p; hsa-miR-29b-3p; hsa-miR-26a-5p; hsa-miR-301a-3p; hsa-let-7e-5p; hsa-miR-193a-3p; hsa-miR-504-5p; hsa-miR-30b-5p; hsa-miR-101-3p; hsa-miR-23a-3p; hsa-miR-145-5p; hsa-miR-126-3p; hsa-miR-146b-5p;…
Gene Ontology (miRWalk)	GO0008009 chemokine activity	Enriched	0.00131679	29	hsa-miR-24-3p; hsa-miR-126-5p; hsa-miR-21-5p; hsa-miR-26b-5p; hsa-miR-195-5p; hsa-miR-23a-3p; hsa-miR-126-3p; hsa-miR-335-5p; hsa-miR-204-5p; hsa-miR-98-5p; hsa-miR-148b-3p; hsa-miR-215-5p; hsa-miR-34a-5p; hsa-miR-128-3p; hsa-miR-125a-5p; hsa-miR-7-5p; hsa-miR-25-3p; hsa-miR-192-5p; hsa-miR-1-3p; hsa-miR-10a-5p; hsa-miR-31-5p; hsa-miR-155-5p; hsa-miR-146a-5p; hsa-miR-124-3p; hsa-miR-9-5p; hsa-miR…
Gene Ontology (miRWalk)	GO0048010 vascular endothelial growth factor receptor signaling pathway	Enriched	0.00131679	81	hsa-miR-200b-3p; hsa-miR-147a; hsa-miR-24-3p; hsa-miR-21-5p; hsa-miR-26b-5p; hsa-miR-29c-3p; hsa-miR-195-5p; hsa-miR-15a-5p; hsa-miR-29b-3p; hsa-miR-15b-5p; hsa-miR-504-5p; hsa-miR-101-3p; hsa-miR-145-5p; hsa-miR-126-3p; hsa-miR-335-5p; hsa-miR-224-5p; hsa-miR-186-5p; hsa-miR-204-5p; hsa-miR-140-5p; hsa-miR-23b-3p; hsa-miR-19a-3p; hsa-miR-330-3p; hsa-miR-19b-3p; hsa-miR-215-5p; hsa-miR-10b-5p; hs…
Gene Ontology (miRWalk)	GO0051726 regulation of cell cycle	Enriched	0.00133267	139	hsa-miR-200b-3p; hsa-miR-142-3p; hsa-miR-760; hsa-miR-424-5p; hsa-miR-143-3p; hsa-miR-24-3p; hsa-miR-106b-3p; hsa-miR-21-5p; hsa-miR-26b-5p; hsa-miR-29c-3p; hsa-miR-195-5p; hsa-miR-27a-3p; hsa-miR-15a-5p; hsa-miR-29b-3p; hsa-miR-15b-5p; hsa-miR-26a-5p; hsa-miR-9-3p; hsa-let-7e-5p; hsa-miR-374b-5p; hsa-miR-504-5p; hsa-miR-199a-3p; hsa-miR-101-3p; hsa-miR-145-5p; hsa-miR-335-5p; hsa-miR-374a-5p; hs…
Gene Ontology (miRWalk)	GO0019221 cytokine mediated signaling pathway	Enriched	0.00138793	171	hsa-miR-760; hsa-miR-424-5p; hsa-miR-143-3p; hsa-miR-24-3p; hsa-miR-106b-3p; hsa-miR-21-5p; hsa-miR-26b-5p; hsa-miR-30a-3p; hsa-miR-195-5p; hsa-miR-27a-3p; hsa-miR-148a-3p; hsa-miR-15a-5p; hsa-miR-29b-3p; hsa-miR-15b-5p; hsa-let-7g-5p; hsa-miR-26a-5p; hsa-let-7e-5p; hsa-miR-193a-5p; hsa-miR-374b-5p; hsa-miR-199a-3p; hsa-miR-30b-5p; hsa-miR-101-3p; hsa-miR-219a-5p; hsa-miR-23a-3p; hsa-miR-145-5p; …
Gene Ontology (miRWalk)	GO0006366 transcription from rna polymerase ii promoter	Enriched	0.00139164	207	hsa-miR-200b-3p; hsa-miR-760; hsa-miR-424-5p; hsa-miR-24-3p; hsa-miR-106b-3p; hsa-miR-21-5p; hsa-miR-26b-5p; hsa-miR-29c-3p; hsa-miR-628-5p; hsa-miR-30a-3p; hsa-miR-195-5p; hsa-miR-27a-3p; hsa-miR-148a-3p; hsa-miR-15a-5p; hsa-miR-363-3p; hsa-miR-144-3p; hsa-miR-198; hsa-miR-29b-3p; hsa-miR-33a-5p; hsa-miR-15b-5p; hsa-miR-26a-5p; hsa-miR-301a-3p; hsa-miR-10a-3p; hsa-let-7e-5p; hsa-miR-193a-5p; hsa…
Gene Ontology (miRWalk)	GO0009611 response to wounding	Enriched	0.00139164	87	hsa-miR-200b-3p; hsa-miR-142-3p; hsa-miR-338-3p; hsa-miR-24-3p; hsa-miR-21-5p; hsa-miR-26b-5p; hsa-miR-195-5p; hsa-miR-26a-5p; hsa-miR-146b-3p; hsa-let-7e-5p; hsa-miR-27b-3p; hsa-miR-199a-3p; hsa-miR-101-3p; hsa-miR-145-5p; hsa-miR-126-3p; hsa-miR-335-5p; hsa-miR-224-5p; hsa-miR-633; hsa-miR-340-5p; hsa-miR-34b-5p; hsa-miR-140-5p; hsa-miR-98-5p; hsa-miR-32-5p; hsa-miR-23b-3p; hsa-miR-19b-3p; hsa-…
Gene Ontology (miRWalk)	GO0051549 positive regulation of keratinocyte migration	Enriched	0.00139164	16	hsa-miR-338-3p; hsa-miR-126-5p; hsa-miR-21-5p; hsa-miR-26b-5p; hsa-miR-23a-3p; hsa-miR-126-3p; hsa-miR-335-5p; hsa-miR-98-5p; hsa-miR-215-5p; hsa-miR-194-5p; hsa-miR-192-5p; hsa-miR-373-3p; hsa-miR-155-5p; hsa-miR-20a-5p; hsa-miR-451a; hsa-miR-132-3p
Gene Ontology (miRWalk)	GO0071542 dopaminergic neuron differentiation	Enriched	0.00139164	66	hsa-miR-200b-3p; hsa-miR-199b-5p; hsa-miR-147a; hsa-miR-142-3p; hsa-miR-424-5p; hsa-miR-106b-3p; hsa-miR-21-5p; hsa-miR-29c-3p; hsa-miR-195-5p; hsa-miR-15a-5p; hsa-miR-29b-3p; hsa-miR-33a-5p; hsa-miR-15b-5p; hsa-miR-26a-5p; hsa-miR-628-3p; hsa-miR-504-5p; hsa-miR-101-3p; hsa-miR-145-5p; hsa-miR-126-3p; hsa-miR-335-5p; hsa-miR-186-5p; hsa-miR-140-5p; hsa-miR-19a-3p; hsa-miR-330-3p; hsa-miR-205-5p;…
Gene Ontology (miRWalk)	GO0048286 lung alveolus development	Enriched	0.00139996	74	hsa-miR-200b-3p; hsa-miR-142-3p; hsa-miR-21-5p; hsa-miR-26b-5p; hsa-miR-27a-3p; hsa-miR-363-3p; hsa-miR-33a-5p; hsa-miR-26a-5p; hsa-miR-374b-5p; hsa-miR-145-5p; hsa-miR-126-3p; hsa-miR-335-5p; hsa-miR-340-5p; hsa-miR-186-5p; hsa-miR-204-5p; hsa-miR-140-5p; hsa-miR-98-5p; hsa-miR-19a-3p; hsa-miR-19b-3p; hsa-miR-148b-3p; hsa-miR-215-5p; hsa-miR-130a-3p; hsa-miR-223-3p; hsa-miR-34a-5p; hsa-miR-128-3…
Gene Ontology (miRWalk)	GO0015031 protein transport	Enriched	0.00140521	165	hsa-miR-142-3p; hsa-miR-760; hsa-miR-143-3p; hsa-miR-188-3p; hsa-miR-24-3p; hsa-miR-106b-3p; hsa-miR-21-5p; hsa-miR-26b-5p; hsa-miR-29c-3p; hsa-miR-27a-3p; hsa-miR-148a-3p; hsa-miR-15a-5p; hsa-miR-29b-3p; hsa-miR-33a-5p; hsa-miR-15b-5p; hsa-let-7g-5p; hsa-miR-26a-5p; hsa-miR-301a-3p; hsa-let-7e-5p; hsa-miR-345-5p; hsa-miR-374b-5p; hsa-miR-27b-3p; hsa-miR-193a-3p; hsa-miR-30b-5p; hsa-miR-101-3p; h…
Gene Ontology (miRWalk)	GO0002756 myd88 independent toll like receptor signaling pathway	Enriched	0.00142757	131	hsa-miR-200b-3p; hsa-miR-142-3p; hsa-miR-760; hsa-miR-424-5p; hsa-miR-143-3p; hsa-miR-24-3p; hsa-miR-30e-3p; hsa-miR-21-5p; hsa-miR-26b-5p; hsa-miR-29c-3p; hsa-miR-30a-3p; hsa-miR-195-5p; hsa-miR-27a-3p; hsa-miR-148a-3p; hsa-miR-15a-5p; hsa-miR-29b-3p; hsa-miR-33a-5p; hsa-miR-15b-5p; hsa-miR-26a-5p; hsa-miR-1226-5p; hsa-miR-374b-5p; hsa-miR-27b-3p; hsa-miR-199a-3p; hsa-miR-30b-5p; hsa-miR-101-3p;…
Gene Ontology (miRWalk)	GO0006468 protein phosphorylation	Enriched	0.00142757	224	hsa-miR-200b-3p; hsa-miR-199b-5p; hsa-miR-147a; hsa-miR-142-3p; hsa-miR-760; hsa-miR-424-5p; hsa-miR-143-3p; hsa-miR-24-3p; hsa-miR-106b-3p; hsa-miR-21-5p; hsa-miR-26b-5p; hsa-miR-29c-3p; hsa-miR-30a-3p; hsa-miR-195-5p; hsa-miR-27a-3p; hsa-miR-148a-3p; hsa-miR-15a-5p; hsa-miR-144-3p; hsa-miR-198; hsa-miR-29b-3p; hsa-miR-33a-5p; hsa-miR-15b-5p; hsa-let-7g-5p; hsa-miR-26a-5p; hsa-miR-146b-3p; hsa-m…
Gene Ontology (miRWalk)	GO0034138 toll like receptor 3 signaling pathway	Enriched	0.00142757	131	hsa-miR-200b-3p; hsa-miR-760; hsa-miR-424-5p; hsa-miR-143-3p; hsa-miR-24-3p; hsa-miR-30e-3p; hsa-miR-21-5p; hsa-miR-26b-5p; hsa-miR-29c-3p; hsa-miR-30a-3p; hsa-miR-195-5p; hsa-miR-27a-3p; hsa-miR-148a-3p; hsa-miR-15a-5p; hsa-miR-29b-3p; hsa-miR-33a-5p; hsa-miR-15b-5p; hsa-miR-26a-5p; hsa-miR-1226-5p; hsa-miR-374b-5p; hsa-miR-27b-3p; hsa-miR-199a-3p; hsa-miR-30b-5p; hsa-miR-101-3p; hsa-miR-145-5p;…
Gene Ontology (miRWalk)	GO0035666 trif dependent toll like receptor signaling pathway	Enriched	0.00142757	131	hsa-miR-200b-3p; hsa-miR-760; hsa-miR-424-5p; hsa-miR-143-3p; hsa-miR-24-3p; hsa-miR-30e-3p; hsa-miR-21-5p; hsa-miR-26b-5p; hsa-miR-29c-3p; hsa-miR-30a-3p; hsa-miR-195-5p; hsa-miR-27a-3p; hsa-miR-148a-3p; hsa-miR-15a-5p; hsa-miR-29b-3p; hsa-miR-33a-5p; hsa-miR-15b-5p; hsa-miR-26a-5p; hsa-miR-1226-5p; hsa-miR-374b-5p; hsa-miR-27b-3p; hsa-miR-199a-3p; hsa-miR-30b-5p; hsa-miR-101-3p; hsa-miR-145-5p;…
Gene Ontology (miRWalk)	GO0051607 defense response to virus	Enriched	0.00142757	93	hsa-miR-200b-3p; hsa-miR-142-3p; hsa-miR-143-3p; hsa-miR-21-5p; hsa-miR-26b-5p; hsa-miR-29c-3p; hsa-miR-195-5p; hsa-miR-27a-3p; hsa-miR-148a-3p; hsa-miR-15a-5p; hsa-miR-29b-3p; hsa-miR-15b-5p; hsa-miR-26a-5p; hsa-miR-193a-3p; hsa-miR-101-3p; hsa-miR-145-5p; hsa-miR-335-5p; hsa-miR-224-5p; hsa-miR-374a-5p; hsa-miR-186-5p; hsa-miR-34b-5p; hsa-miR-204-5p; hsa-miR-98-5p; hsa-miR-99a-5p; hsa-miR-215-5…
Pathways (miRWalk)	P00021 FGF signaling pathway	Enriched	0.0014282	159	hsa-miR-200b-3p; hsa-miR-142-3p; hsa-miR-424-5p; hsa-miR-143-3p; hsa-miR-24-3p; hsa-miR-30e-3p; hsa-miR-21-5p; hsa-miR-26b-5p; hsa-miR-29c-3p; hsa-miR-30a-3p; hsa-miR-27a-3p; hsa-miR-148a-3p; hsa-miR-15a-5p; hsa-miR-33a-5p; hsa-miR-15b-5p; hsa-let-7g-5p; hsa-miR-26a-5p; hsa-let-7e-5p; hsa-miR-27b-3p; hsa-miR-199a-3p; hsa-miR-30b-5p; hsa-miR-101-3p; hsa-miR-23a-3p; hsa-miR-145-5p; hsa-miR-126-3p; …
Gene Ontology (miRWalk)	GO0008643 carbohydrate transport	Enriched	0.00146108	35	hsa-miR-142-3p; hsa-miR-21-5p; hsa-miR-26b-5p; hsa-miR-26a-5p; hsa-let-7e-5p; hsa-miR-335-5p; hsa-miR-98-5p; hsa-miR-32-5p; hsa-miR-184; hsa-miR-19b-3p; hsa-miR-215-5p; hsa-miR-34a-5p; hsa-miR-16-5p; hsa-miR-423-3p; hsa-miR-375; hsa-let-7a-5p; hsa-miR-708-5p; hsa-miR-192-5p; hsa-miR-1-3p; hsa-miR-373-3p; hsa-miR-182-3p; hsa-miR-331-3p; hsa-miR-133a-3p; hsa-miR-124-3p; hsa-miR-122-5p; hsa-miR-130b…
Gene Ontology (miRWalk)	GO0005654 nucleoplasm	Enriched	0.00147213	334	hsa-miR-450a-5p; hsa-miR-200b-3p; hsa-miR-199b-5p; hsa-miR-582-5p; hsa-miR-142-3p; hsa-miR-760; hsa-miR-338-3p; hsa-miR-424-5p; hsa-miR-518a-5p; hsa-miR-143-3p; hsa-miR-24-3p; hsa-miR-106b-3p; hsa-miR-30e-3p; hsa-miR-21-5p; hsa-miR-26b-5p; hsa-miR-29c-3p; hsa-miR-448; hsa-miR-628-5p; hsa-miR-30a-3p; hsa-miR-193b-5p; hsa-miR-195-5p; hsa-miR-27a-3p; hsa-miR-148a-3p; hsa-miR-15a-5p; hsa-miR-363-3p; …
Gene Ontology (miRWalk)	GO0009791 post embryonic development	Enriched	0.00147245	121	hsa-miR-200b-3p; hsa-miR-142-3p; hsa-miR-424-5p; hsa-miR-143-3p; hsa-miR-21-5p; hsa-miR-26b-5p; hsa-miR-29c-3p; hsa-miR-195-5p; hsa-miR-148a-3p; hsa-miR-15a-5p; hsa-miR-29b-3p; hsa-miR-15b-5p; hsa-let-7e-5p; hsa-miR-193a-5p; hsa-miR-374b-5p; hsa-miR-27b-3p; hsa-miR-193a-3p; hsa-miR-199a-3p; hsa-miR-101-3p; hsa-miR-335-5p; hsa-miR-374a-5p; hsa-miR-340-5p; hsa-miR-186-5p; hsa-miR-34b-5p; hsa-miR-20…
Gene Ontology (miRWalk)	GO0030139 endocytic vesicle	Enriched	0.00148296	59	hsa-miR-760; hsa-miR-33b-5p; hsa-miR-143-3p; hsa-miR-24-3p; hsa-miR-26b-5p; hsa-miR-27a-3p; hsa-miR-148a-3p; hsa-miR-33a-5p; hsa-miR-15b-5p; hsa-miR-26a-5p; hsa-miR-101-3p; hsa-miR-145-5p; hsa-miR-335-5p; hsa-miR-340-5p; hsa-miR-186-5p; hsa-miR-23b-3p; hsa-miR-19a-3p; hsa-miR-19b-3p; hsa-miR-148b-3p; hsa-miR-215-5p; hsa-miR-130a-3p; hsa-miR-34a-5p; hsa-miR-128-3p; hsa-miR-22-3p; hsa-miR-183-5p; h…
Pathways (miRWalk)	P00009 Axon guidance mediated by netrin	Enriched	0.00148803	66	hsa-miR-142-3p; hsa-miR-21-5p; hsa-miR-26b-5p; hsa-miR-29c-3p; hsa-miR-195-5p; hsa-miR-29b-3p; hsa-miR-15b-5p; hsa-miR-374b-5p; hsa-miR-101-3p; hsa-miR-126-3p; hsa-miR-335-5p; hsa-miR-224-5p; hsa-miR-30c-2-3p; hsa-miR-184; hsa-miR-330-3p; hsa-miR-744-3p; hsa-miR-148b-3p; hsa-miR-10b-5p; hsa-miR-34a-5p; hsa-miR-128-3p; hsa-miR-22-3p; hsa-miR-7-5p; hsa-miR-194-5p; hsa-miR-423-3p; hsa-miR-18a-3p; hs…
Gene Ontology (miRWalk)	GO0023014 signal transduction by phosphorylation	Enriched	0.00150586	22	hsa-miR-200b-3p; hsa-miR-199b-5p; hsa-miR-21-5p; hsa-miR-26b-5p; hsa-miR-146b-5p; hsa-miR-335-5p; hsa-miR-186-5p; hsa-miR-559; hsa-miR-205-5p; hsa-miR-125a-5p; hsa-miR-221-3p; hsa-miR-375; hsa-miR-199a-5p; hsa-miR-222-3p; hsa-miR-19b-1-5p; hsa-miR-141-3p; hsa-miR-181c-5p; hsa-miR-331-3p; hsa-miR-326; hsa-miR-124-3p; hsa-miR-125b-5p; hsa-miR-548d-3p
Gene Ontology (miRWalk)	GO0048536 spleen development	Enriched	0.00150586	79	hsa-miR-200b-3p; hsa-miR-143-3p; hsa-miR-24-3p; hsa-miR-21-5p; hsa-miR-26b-5p; hsa-miR-29c-3p; hsa-miR-195-5p; hsa-miR-148a-3p; hsa-miR-15a-5p; hsa-miR-29b-3p; hsa-miR-15b-5p; hsa-miR-26a-5p; hsa-miR-504-5p; hsa-miR-145-5p; hsa-miR-335-5p; hsa-miR-374a-5p; hsa-miR-340-5p; hsa-miR-34b-5p; hsa-miR-204-5p; hsa-miR-98-5p; hsa-miR-32-5p; hsa-miR-19a-3p; hsa-miR-19b-3p; hsa-miR-215-5p; hsa-miR-10b-5p; …
Gene Ontology (miRWalk)	GO0014070 response to organic cyclic compound	Enriched	0.00153129	179	hsa-miR-200b-3p; hsa-miR-338-3p; hsa-miR-424-5p; hsa-miR-143-3p; hsa-miR-24-3p; hsa-miR-21-5p; hsa-miR-26b-5p; hsa-miR-29c-3p; hsa-miR-30a-3p; hsa-miR-195-5p; hsa-miR-15a-5p; hsa-miR-363-3p; hsa-miR-15b-5p; hsa-miR-620; hsa-miR-639; hsa-miR-26a-5p; hsa-miR-146b-3p; hsa-miR-301a-3p; hsa-let-7e-5p; hsa-miR-506-3p; hsa-miR-345-5p; hsa-miR-374b-5p; hsa-miR-27b-3p; hsa-miR-199a-3p; hsa-miR-101-3p; hsa…
Gene Ontology (miRWalk)	GO0014912 negative regulation of smooth muscle cell migration	Enriched	0.00153129	26	hsa-miR-143-3p; hsa-miR-26b-5p; hsa-miR-301a-3p; hsa-miR-542-3p; hsa-miR-145-5p; hsa-miR-335-5p; hsa-miR-204-5p; hsa-miR-140-5p; hsa-miR-98-5p; hsa-miR-330-3p; hsa-miR-99a-5p; hsa-miR-205-5p; hsa-miR-375; hsa-miR-1-3p; hsa-miR-222-3p; hsa-miR-331-3p; hsa-miR-124-3p; hsa-miR-9-5p; hsa-miR-138-5p; hsa-miR-30c-5p; hsa-miR-338-5p; hsa-miR-545-3p; hsa-miR-122-5p; hsa-miR-17-5p; hsa-miR-744-5p; hsa-miR…
Gene Ontology (miRWalk)	GO0051056 regulation of small gtpase mediated signal transduction	Enriched	0.00154682	121	hsa-miR-142-3p; hsa-miR-760; hsa-miR-24-3p; hsa-miR-21-5p; hsa-miR-26b-5p; hsa-miR-29c-3p; hsa-miR-195-5p; hsa-miR-27a-3p; hsa-miR-15a-5p; hsa-miR-29b-3p; hsa-miR-26a-5p; hsa-let-7e-5p; hsa-miR-374b-5p; hsa-miR-27b-3p; hsa-miR-101-3p; hsa-miR-145-5p; hsa-miR-126-3p; hsa-miR-146b-5p; hsa-miR-335-5p; hsa-miR-224-5p; hsa-miR-340-5p; hsa-miR-186-5p; hsa-miR-204-5p; hsa-miR-30c-2-3p; hsa-miR-98-5p; hs…
Pathways (miRWalk)	WP712 Estrogen signaling pathway	Enriched	0.00155717	112	hsa-miR-200b-3p; hsa-miR-424-5p; hsa-miR-143-3p; hsa-miR-24-3p; hsa-miR-21-5p; hsa-miR-26b-5p; hsa-miR-29c-3p; hsa-miR-195-5p; hsa-miR-27a-3p; hsa-miR-148a-3p; hsa-miR-15a-5p; hsa-miR-29b-3p; hsa-miR-15b-5p; hsa-miR-26a-5p; hsa-miR-27b-3p; hsa-miR-199a-3p; hsa-miR-101-3p; hsa-miR-146b-5p; hsa-miR-335-5p; hsa-miR-139-5p; hsa-miR-186-5p; hsa-miR-34b-5p; hsa-miR-204-5p; hsa-miR-769-5p; hsa-miR-19a-3…
Pathways (miRWalk)	WP2059 Alzheimers Disease	Enriched	0.00155829	133	hsa-miR-142-3p; hsa-miR-424-5p; hsa-miR-24-3p; hsa-miR-106b-3p; hsa-miR-21-5p; hsa-miR-26b-5p; hsa-miR-29c-3p; hsa-miR-27a-3p; hsa-miR-148a-3p; hsa-miR-15a-5p; hsa-miR-29b-3p; hsa-miR-15b-5p; hsa-miR-26a-5p; hsa-let-7e-5p; hsa-miR-27b-3p; hsa-miR-504-5p; hsa-miR-199a-3p; hsa-miR-101-3p; hsa-miR-145-5p; hsa-miR-335-5p; hsa-miR-598-3p; hsa-miR-340-5p; hsa-miR-204-5p; hsa-miR-298; hsa-miR-454-3p; hs…
Gene Ontology (miRWalk)	GO0005874 microtubule	Enriched	0.00156264	170	hsa-miR-142-3p; hsa-miR-760; hsa-miR-338-3p; hsa-miR-424-5p; hsa-miR-24-3p; hsa-miR-21-5p; hsa-miR-26b-5p; hsa-miR-30a-3p; hsa-miR-195-5p; hsa-miR-27a-3p; hsa-miR-148a-3p; hsa-miR-15a-5p; hsa-miR-15b-5p; hsa-miR-26a-5p; hsa-miR-301a-3p; hsa-let-7e-5p; hsa-miR-548j-5p; hsa-miR-345-5p; hsa-miR-542-3p; hsa-miR-374b-5p; hsa-miR-27b-3p; hsa-miR-30b-5p; hsa-miR-101-3p; hsa-miR-23a-3p; hsa-miR-335-5p; h…
Gene Ontology (miRWalk)	GO0005789 endoplasmic reticulum membrane	Enriched	0.00156933	220	hsa-miR-200b-3p; hsa-miR-422a; hsa-miR-142-3p; hsa-miR-760; hsa-miR-424-5p; hsa-miR-143-3p; hsa-miR-24-3p; hsa-miR-106b-3p; hsa-miR-30e-3p; hsa-miR-21-5p; hsa-miR-26b-5p; hsa-miR-29c-3p; hsa-miR-30a-3p; hsa-miR-195-5p; hsa-miR-27a-3p; hsa-miR-148a-3p; hsa-miR-15a-5p; hsa-miR-144-3p; hsa-miR-29b-3p; hsa-miR-33a-5p; hsa-miR-15b-5p; hsa-let-7g-5p; hsa-miR-26a-5p; hsa-miR-301a-3p; hsa-let-7e-5p; hsa-…
Gene Ontology (miRWalk)	GO0090037 positive regulation of protein kinase c signaling cascade	Enriched	0.00156933	48	hsa-miR-200b-3p; hsa-miR-147a; hsa-miR-21-5p; hsa-miR-29c-3p; hsa-miR-195-5p; hsa-miR-15a-5p; hsa-miR-29b-3p; hsa-miR-15b-5p; hsa-miR-504-5p; hsa-miR-101-3p; hsa-miR-145-5p; hsa-miR-126-3p; hsa-miR-335-5p; hsa-miR-224-5p; hsa-miR-186-5p; hsa-miR-140-5p; hsa-miR-330-3p; hsa-miR-205-5p; hsa-miR-372-3p; hsa-miR-34a-5p; hsa-miR-16-5p; hsa-miR-125a-5p; hsa-miR-361-5p; hsa-miR-107; hsa-miR-503-5p; hsa-…
Gene Ontology (miRWalk)	GO0005955 calcineurin complex	Enriched	0.00159754	13	hsa-miR-424-5p; hsa-miR-24-3p; hsa-miR-26b-5p; hsa-miR-145-5p; hsa-miR-335-5p; hsa-miR-340-5p; hsa-miR-32-5p; hsa-miR-10b-5p; hsa-miR-34a-5p; hsa-miR-128-3p; hsa-miR-183-5p; hsa-miR-30a-5p; hsa-miR-532-3p
Gene Ontology (miRWalk)	GO0031065 positive regulation of histone deacetylation	Enriched	0.00160032	40	hsa-miR-24-3p; hsa-miR-21-5p; hsa-miR-27a-3p; hsa-miR-15a-5p; hsa-miR-26a-5p; hsa-miR-504-5p; hsa-miR-30b-5p; hsa-miR-335-5p; hsa-miR-633; hsa-miR-454-3p; hsa-miR-612; hsa-miR-485-5p; hsa-miR-10b-5p; hsa-miR-1285-3p; hsa-miR-34a-5p; hsa-miR-214-3p; hsa-miR-183-5p; hsa-miR-16-5p; hsa-miR-125a-5p; hsa-miR-421; hsa-miR-423-3p; hsa-miR-221-3p; hsa-miR-18a-3p; hsa-let-7a-5p; hsa-miR-25-3p; hsa-miR-378…
Gene Ontology (miRWalk)	GO0043497 regulation of protein heterodimerization activity	Enriched	0.00161256	58	hsa-miR-200b-3p; hsa-miR-143-3p; hsa-miR-21-5p; hsa-miR-29c-3p; hsa-miR-195-5p; hsa-miR-148a-3p; hsa-miR-15a-5p; hsa-miR-29b-3p; hsa-miR-15b-5p; hsa-miR-504-5p; hsa-miR-224-5p; hsa-miR-34b-5p; hsa-miR-204-5p; hsa-miR-330-3p; hsa-miR-148b-3p; hsa-miR-215-5p; hsa-miR-630; hsa-miR-34a-5p; hsa-miR-16-5p; hsa-miR-125a-5p; hsa-miR-7-5p; hsa-miR-96-5p; hsa-miR-24-2-5p; hsa-miR-449a; hsa-miR-365a-3p; hsa…
Gene Ontology (miRWalk)	GO0001503 ossification	Enriched	0.00162451	115	hsa-miR-200b-3p; hsa-miR-142-3p; hsa-miR-338-3p; hsa-miR-143-3p; hsa-miR-24-3p; hsa-miR-21-5p; hsa-miR-26b-5p; hsa-miR-29c-3p; hsa-miR-195-5p; hsa-miR-27a-3p; hsa-miR-148a-3p; hsa-miR-15a-5p; hsa-miR-29b-3p; hsa-miR-15b-5p; hsa-miR-26a-5p; hsa-let-7e-5p; hsa-miR-374b-5p; hsa-miR-30b-5p; hsa-miR-101-3p; hsa-miR-145-5p; hsa-miR-146b-5p; hsa-miR-335-5p; hsa-miR-340-5p; hsa-miR-186-5p; hsa-miR-34b-5p…
Gene Ontology (miRWalk)	GO0005006 epidermal growth factor activated receptor activity	Enriched	0.00162451	25	hsa-miR-199b-5p; hsa-miR-21-5p; hsa-miR-27a-3p; hsa-miR-335-5p; hsa-miR-542-5p; hsa-miR-559; hsa-miR-205-5p; hsa-miR-128-3p; hsa-miR-301b-3p; hsa-miR-16-5p; hsa-miR-125a-5p; hsa-miR-7-5p; hsa-let-7a-5p; hsa-miR-199a-5p; hsa-miR-1-3p; hsa-miR-155-5p; hsa-miR-133b; hsa-miR-331-3p; hsa-miR-146a-5p; hsa-miR-133a-3p; hsa-miR-326; hsa-miR-124-3p; hsa-miR-30a-5p; hsa-miR-125b-5p; hsa-miR-548d-3p
Gene Ontology (miRWalk)	GO0006695 cholesterol biosynthetic process	Enriched	0.00162451	72	hsa-miR-142-3p; hsa-miR-760; hsa-miR-24-3p; hsa-miR-26b-5p; hsa-miR-29c-3p; hsa-miR-27a-3p; hsa-miR-148a-3p; hsa-miR-29b-3p; hsa-miR-15b-5p; hsa-miR-26a-5p; hsa-let-7e-5p; hsa-miR-101-3p; hsa-miR-335-5p; hsa-miR-340-5p; hsa-miR-186-5p; hsa-miR-30c-2-3p; hsa-miR-98-5p; hsa-miR-32-5p; hsa-miR-769-5p; hsa-miR-23b-3p; hsa-miR-19a-3p; hsa-miR-99a-5p; hsa-miR-19b-3p; hsa-miR-148b-3p; hsa-miR-215-5p; hs…
Gene Ontology (miRWalk)	GO0051412 response to corticosterone stimulus	Enriched	0.00162451	142	hsa-miR-200b-3p; hsa-miR-760; hsa-miR-338-3p; hsa-miR-424-5p; hsa-miR-143-3p; hsa-miR-21-5p; hsa-miR-26b-5p; hsa-miR-29c-3p; hsa-miR-195-5p; hsa-miR-148a-3p; hsa-miR-15a-5p; hsa-miR-363-3p; hsa-miR-29b-3p; hsa-miR-15b-5p; hsa-miR-639; hsa-miR-26a-5p; hsa-let-7e-5p; hsa-miR-345-5p; hsa-miR-374b-5p; hsa-miR-199a-3p; hsa-miR-145-5p; hsa-miR-146b-5p; hsa-miR-335-5p; hsa-miR-224-5p; hsa-miR-186-5p; hs…
Gene Ontology (miRWalk)	GO0051721 protein phosphatase 2a binding	Enriched	0.00162451	92	hsa-miR-200b-3p; hsa-miR-338-3p; hsa-miR-143-3p; hsa-miR-106b-3p; hsa-miR-21-5p; hsa-miR-29c-3p; hsa-miR-195-5p; hsa-miR-27a-3p; hsa-miR-148a-3p; hsa-miR-15a-5p; hsa-miR-29b-3p; hsa-miR-15b-5p; hsa-let-7e-5p; hsa-miR-504-5p; hsa-miR-335-5p; hsa-miR-186-5p; hsa-miR-34b-5p; hsa-miR-204-5p; hsa-miR-454-3p; hsa-miR-98-5p; hsa-miR-612; hsa-miR-485-5p; hsa-miR-215-5p; hsa-miR-10b-5p; hsa-miR-223-3p; hs…
Pathways (miRWalk)	WP710 DNA damage response only ATM dependent	Enriched	0.00163072	220	hsa-miR-200b-3p; hsa-miR-199b-5p; hsa-miR-142-3p; hsa-miR-338-3p; hsa-miR-424-5p; hsa-miR-143-3p; hsa-miR-24-3p; hsa-miR-21-5p; hsa-miR-26b-5p; hsa-miR-29c-3p; hsa-miR-195-5p; hsa-miR-27a-3p; hsa-miR-148a-3p; hsa-miR-15a-5p; hsa-miR-363-3p; hsa-miR-144-3p; hsa-miR-29b-3p; hsa-miR-33a-5p; hsa-miR-15b-5p; hsa-miR-190a-5p; hsa-let-7g-5p; hsa-miR-639; hsa-miR-26a-5p; hsa-miR-301a-3p; hsa-let-7e-5p; h…
Gene Ontology (miRWalk)	GO0042981 regulation of apoptotic process	Enriched	0.00163957	168	hsa-miR-200b-3p; hsa-miR-147a; hsa-miR-142-3p; hsa-miR-760; hsa-miR-424-5p; hsa-miR-24-3p; hsa-miR-21-5p; hsa-miR-26b-5p; hsa-miR-29c-3p; hsa-miR-195-5p; hsa-miR-27a-3p; hsa-miR-148a-3p; hsa-miR-15a-5p; hsa-miR-29b-3p; hsa-miR-33a-5p; hsa-miR-15b-5p; hsa-miR-26a-5p; hsa-let-7e-5p; hsa-miR-542-3p; hsa-miR-374b-5p; hsa-miR-27b-3p; hsa-miR-504-5p; hsa-miR-412-3p; hsa-miR-30b-5p; hsa-miR-101-3p; hsa-…
Gene Ontology (miRWalk)	GO0001077 rna polymerase ii binding in positive regulation of transcription	Enriched	0.00168652	126	hsa-miR-450a-5p; hsa-miR-199b-5p; hsa-miR-760; hsa-miR-424-5p; hsa-miR-24-3p; hsa-miR-106b-3p; hsa-miR-21-5p; hsa-miR-26b-5p; hsa-miR-29c-3p; hsa-miR-30a-3p; hsa-miR-27a-3p; hsa-miR-15a-5p; hsa-miR-29b-3p; hsa-miR-33a-5p; hsa-miR-15b-5p; hsa-let-7g-5p; hsa-miR-26a-5p; hsa-let-7e-5p; hsa-miR-374b-5p; hsa-miR-504-5p; hsa-miR-30b-5p; hsa-miR-101-3p; hsa-miR-23a-3p; hsa-miR-145-5p; hsa-miR-335-5p; hs…
Gene Ontology (miRWalk)	GO0007202 activation of phospholipase c activity	Enriched	0.00168652	86	hsa-miR-200b-3p; hsa-miR-142-3p; hsa-miR-424-5p; hsa-miR-33b-5p; hsa-miR-21-5p; hsa-miR-26b-5p; hsa-miR-27a-3p; hsa-miR-27b-3p; hsa-miR-335-5p; hsa-miR-224-5p; hsa-miR-340-5p; hsa-miR-186-5p; hsa-miR-34b-5p; hsa-miR-204-5p; hsa-miR-542-5p; hsa-miR-505-3p; hsa-miR-98-5p; hsa-miR-32-5p; hsa-miR-17-3p; hsa-miR-23b-3p; hsa-miR-99a-5p; hsa-miR-19b-3p; hsa-miR-744-3p; hsa-miR-215-5p; hsa-miR-205-5p; hs…
Gene Ontology (miRWalk)	GO0060155 platelet dense granule organization	Enriched	0.00168652	10	hsa-miR-33b-5p; hsa-miR-26b-5p; hsa-miR-27a-3p; hsa-miR-33a-5p; hsa-miR-26a-5p; hsa-miR-23b-3p; hsa-miR-19a-3p; hsa-miR-128-3p; hsa-let-7a-5p; hsa-miR-378a-3p
Pathways (miRWalk)	hsa04640 Hematopoietic cell lineage	Enriched	0.00169523	67	hsa-miR-24-3p; hsa-miR-21-5p; hsa-miR-26b-5p; hsa-miR-15b-5p; hsa-miR-26a-5p; hsa-miR-199a-3p; hsa-miR-30b-5p; hsa-miR-23a-3p; hsa-miR-379-5p; hsa-miR-146b-5p; hsa-miR-335-5p; hsa-miR-186-5p; hsa-miR-204-5p; hsa-miR-505-3p; hsa-miR-98-5p; hsa-miR-32-5p; hsa-miR-769-5p; hsa-miR-330-3p; hsa-miR-148b-3p; hsa-miR-215-5p; hsa-miR-130a-3p; hsa-miR-34a-5p; hsa-miR-22-3p; hsa-miR-183-5p; hsa-miR-16-5p; h…
Gene Ontology (miRWalk)	GO0035872 nucleotide binding domain leucine rich repeat containing receptor signaling pathway	Enriched	0.00169831	123	hsa-miR-200b-3p; hsa-miR-760; hsa-miR-143-3p; hsa-miR-24-3p; hsa-miR-21-5p; hsa-miR-26b-5p; hsa-miR-29c-3p; hsa-miR-195-5p; hsa-miR-148a-3p; hsa-miR-15a-5p; hsa-miR-29b-3p; hsa-miR-15b-5p; hsa-let-7g-5p; hsa-miR-26a-5p; hsa-miR-1226-5p; hsa-miR-30b-5p; hsa-miR-101-3p; hsa-miR-145-5p; hsa-miR-146b-5p; hsa-miR-148b-5p; hsa-miR-335-5p; hsa-miR-186-5p; hsa-miR-34b-5p; hsa-miR-204-5p; hsa-miR-98-5p; h…
Gene Ontology (miRWalk)	GO0071222 cellular response to lipopolysaccharide	Enriched	0.00170265	75	hsa-miR-199b-5p; hsa-miR-142-3p; hsa-miR-33b-5p; hsa-miR-143-3p; hsa-miR-24-3p; hsa-miR-126-5p; hsa-miR-21-5p; hsa-miR-26b-5p; hsa-miR-27a-3p; hsa-miR-15a-5p; hsa-miR-29b-3p; hsa-miR-33a-5p; hsa-miR-15b-5p; hsa-miR-26a-5p; hsa-miR-301a-3p; hsa-miR-101-3p; hsa-miR-23a-3p; hsa-miR-145-5p; hsa-miR-126-3p; hsa-miR-335-5p; hsa-miR-374a-5p; hsa-miR-186-5p; hsa-miR-204-5p; hsa-miR-98-5p; hsa-miR-17-3p; …
Gene Ontology (miRWalk)	GO0032147 activation of protein kinase activity	Enriched	0.00170558	80	hsa-miR-200b-3p; hsa-miR-147a; hsa-miR-24-3p; hsa-miR-21-5p; hsa-miR-26b-5p; hsa-miR-29c-3p; hsa-miR-195-5p; hsa-miR-27a-3p; hsa-miR-15a-5p; hsa-miR-29b-3p; hsa-miR-15b-5p; hsa-miR-26a-5p; hsa-miR-146b-3p; hsa-miR-504-5p; hsa-miR-101-3p; hsa-miR-145-5p; hsa-miR-126-3p; hsa-miR-146b-5p; hsa-miR-335-5p; hsa-miR-204-5p; hsa-miR-140-5p; hsa-miR-98-5p; hsa-miR-19a-3p; hsa-miR-330-3p; hsa-miR-19b-3p; h…
Gene Ontology (miRWalk)	GO0005518 collagen binding	Enriched	0.00170714	82	hsa-miR-200b-3p; hsa-miR-338-3p; hsa-miR-126-5p; hsa-miR-21-5p; hsa-miR-26b-5p; hsa-miR-29c-3p; hsa-miR-29b-3p; hsa-miR-15b-5p; hsa-miR-26a-5p; hsa-miR-9-3p; hsa-miR-146b-3p; hsa-miR-301a-3p; hsa-miR-199a-3p; hsa-miR-23a-3p; hsa-miR-126-3p; hsa-miR-335-5p; hsa-miR-224-5p; hsa-miR-186-5p; hsa-miR-204-5p; hsa-miR-454-3p; hsa-miR-98-5p; hsa-miR-769-5p; hsa-miR-19a-3p; hsa-miR-330-3p; hsa-miR-19b-3p;…
Gene Ontology (miRWalk)	GO0045444 fat cell differentiation	Enriched	0.00170928	104	hsa-miR-760; hsa-miR-338-3p; hsa-miR-424-5p; hsa-miR-106b-3p; hsa-miR-21-5p; hsa-miR-26b-5p; hsa-miR-195-5p; hsa-miR-27a-3p; hsa-miR-15a-5p; hsa-miR-15b-5p; hsa-let-7g-5p; hsa-miR-26a-5p; hsa-let-7e-5p; hsa-miR-374b-5p; hsa-miR-30b-5p; hsa-miR-101-3p; hsa-miR-145-5p; hsa-miR-379-5p; hsa-miR-335-5p; hsa-miR-340-5p; hsa-miR-186-5p; hsa-miR-204-5p; hsa-miR-98-5p; hsa-miR-32-5p; hsa-miR-184; hsa-miR-…
Gene Ontology (miRWalk)	GO0046983 protein dimerization activity	Enriched	0.00170928	148	hsa-miR-450a-5p; hsa-miR-200b-3p; hsa-miR-199b-5p; hsa-miR-142-3p; hsa-miR-760; hsa-miR-424-5p; hsa-miR-1258; hsa-miR-24-3p; hsa-miR-106b-3p; hsa-miR-21-5p; hsa-miR-26b-5p; hsa-miR-29c-3p; hsa-miR-27a-3p; hsa-miR-15a-5p; hsa-miR-144-3p; hsa-miR-29b-3p; hsa-miR-202-3p; hsa-miR-33a-5p; hsa-miR-15b-5p; hsa-miR-26a-5p; hsa-let-7e-5p; hsa-miR-374b-5p; hsa-miR-199a-3p; hsa-miR-30b-5p; hsa-miR-101-3p; h…
Pathways (miRWalk)	hsa04210 Apoptosis	Enriched	0.00171099	151	hsa-miR-200b-3p; hsa-miR-143-3p; hsa-miR-24-3p; hsa-miR-30e-3p; hsa-miR-21-5p; hsa-miR-26b-5p; hsa-miR-29c-3p; hsa-miR-30a-3p; hsa-miR-195-5p; hsa-miR-27a-3p; hsa-miR-148a-3p; hsa-miR-15a-5p; hsa-miR-29b-3p; hsa-miR-15b-5p; hsa-let-7g-5p; hsa-miR-26a-5p; hsa-let-7e-5p; hsa-miR-504-5p; hsa-miR-101-3p; hsa-miR-145-5p; hsa-miR-126-3p; hsa-miR-146b-5p; hsa-miR-335-5p; hsa-miR-374a-5p; hsa-miR-340-5p;…
Pathways (miRWalk)	hsa04670 Leukocyte transendothelial migration	Enriched	0.00172284	144	hsa-miR-1295a; hsa-miR-142-3p; hsa-miR-338-3p; hsa-miR-24-3p; hsa-miR-126-5p; hsa-miR-21-5p; hsa-miR-26b-5p; hsa-miR-29c-3p; hsa-miR-195-5p; hsa-miR-29b-3p; hsa-miR-15b-5p; hsa-miR-26a-5p; hsa-miR-9-3p; hsa-let-7e-5p; hsa-miR-374b-5p; hsa-miR-193a-3p; hsa-miR-101-3p; hsa-miR-23a-3p; hsa-miR-145-5p; hsa-miR-126-3p; hsa-miR-146b-5p; hsa-miR-335-5p; hsa-miR-224-5p; hsa-miR-186-5p; hsa-miR-204-5p; hs…
Gene Ontology (miRWalk)	GO0032793 positive regulation of creb transcription factor activity	Enriched	0.00172707	60	hsa-miR-200b-3p; hsa-miR-147a; hsa-miR-21-5p; hsa-miR-29c-3p; hsa-miR-195-5p; hsa-miR-27a-3p; hsa-miR-148a-3p; hsa-miR-15a-5p; hsa-miR-29b-3p; hsa-miR-15b-5p; hsa-miR-504-5p; hsa-miR-30b-5p; hsa-miR-101-3p; hsa-miR-145-5p; hsa-miR-126-3p; hsa-miR-335-5p; hsa-miR-140-5p; hsa-miR-19a-3p; hsa-miR-330-3p; hsa-miR-19b-3p; hsa-miR-215-5p; hsa-miR-205-5p; hsa-miR-372-3p; hsa-miR-34a-5p; hsa-miR-128-3p; …
Gene Ontology (miRWalk)	GO0050679 positive regulation of epithelial cell proliferation	Enriched	0.00173266	126	hsa-miR-200b-3p; hsa-miR-199b-5p; hsa-miR-147a; hsa-miR-760; hsa-miR-338-3p; hsa-miR-143-3p; hsa-miR-24-3p; hsa-miR-21-5p; hsa-miR-26b-5p; hsa-miR-29c-3p; hsa-miR-195-5p; hsa-miR-27a-3p; hsa-miR-148a-3p; hsa-miR-15a-5p; hsa-miR-29b-3p; hsa-miR-15b-5p; hsa-let-7g-5p; hsa-miR-26a-5p; hsa-miR-301a-3p; hsa-miR-504-5p; hsa-miR-101-3p; hsa-miR-145-5p; hsa-miR-126-3p; hsa-miR-335-5p; hsa-miR-633; hsa-mi…
Gene Ontology (miRWalk)	GO0006397 mrna processing	Enriched	0.00173279	154	hsa-miR-450a-5p; hsa-miR-424-3p; hsa-miR-760; hsa-miR-424-5p; hsa-miR-24-3p; hsa-miR-21-5p; hsa-miR-26b-5p; hsa-miR-29c-3p; hsa-miR-30a-3p; hsa-miR-195-5p; hsa-miR-27a-3p; hsa-miR-148a-3p; hsa-miR-15a-5p; hsa-miR-363-3p; hsa-miR-29b-3p; hsa-miR-33a-5p; hsa-miR-15b-5p; hsa-miR-26a-5p; hsa-miR-10a-3p; hsa-let-7e-5p; hsa-miR-374b-5p; hsa-miR-27b-3p; hsa-miR-193a-3p; hsa-miR-101-3p; hsa-miR-23a-3p; h…
Gene Ontology (miRWalk)	GO0090026 positive regulation of monocyte chemotaxis	Enriched	0.00177461	21	hsa-miR-143-3p; hsa-miR-126-5p; hsa-miR-21-5p; hsa-miR-26b-5p; hsa-miR-301a-3p; hsa-miR-23a-3p; hsa-miR-145-5p; hsa-miR-126-3p; hsa-miR-335-5p; hsa-miR-204-5p; hsa-miR-98-5p; hsa-miR-99a-5p; hsa-miR-744-3p; hsa-miR-16-5p; hsa-miR-125a-5p; hsa-miR-375; hsa-miR-31-5p; hsa-miR-124-3p; hsa-miR-138-5p; hsa-miR-30c-5p; hsa-miR-193b-3p
Gene Ontology (miRWalk)	GO0010811 positive regulation of cell substrate adhesion	Enriched	0.00180852	47	hsa-miR-24-3p; hsa-miR-21-5p; hsa-miR-26b-5p; hsa-miR-30a-3p; hsa-miR-195-5p; hsa-miR-29b-3p; hsa-miR-15b-5p; hsa-miR-9-3p; hsa-miR-335-5p; hsa-miR-186-5p; hsa-miR-98-5p; hsa-miR-32-5p; hsa-miR-769-5p; hsa-miR-215-5p; hsa-miR-205-5p; hsa-miR-34a-5p; hsa-miR-214-3p; hsa-miR-183-5p; hsa-miR-16-5p; hsa-miR-96-5p; hsa-miR-375; hsa-let-7a-5p; hsa-miR-25-3p; hsa-miR-106b-5p; hsa-miR-378a-3p; hsa-miR-19…
Gene Ontology (miRWalk)	GO0060395 smad protein signal transduction	Enriched	0.00180852	66	hsa-miR-200b-3p; hsa-miR-760; hsa-miR-24-3p; hsa-miR-26b-5p; hsa-miR-29c-3p; hsa-miR-195-5p; hsa-miR-27a-3p; hsa-miR-15a-5p; hsa-miR-29b-3p; hsa-miR-26a-5p; hsa-miR-301a-3p; hsa-miR-101-3p; hsa-miR-335-5p; hsa-miR-224-5p; hsa-miR-139-5p; hsa-miR-340-5p; hsa-miR-186-5p; hsa-miR-34b-5p; hsa-miR-454-3p; hsa-miR-19a-3p; hsa-miR-99a-5p; hsa-miR-19b-3p; hsa-miR-215-5p; hsa-miR-130a-3p; hsa-miR-34a-5p; …
Pathways (miRWalk)	hsa04622 RIG I like receptor signaling pathway	Enriched	0.00181646	85	hsa-miR-424-5p; hsa-miR-24-3p; hsa-miR-30e-3p; hsa-miR-21-5p; hsa-miR-26b-5p; hsa-miR-195-5p; hsa-miR-15a-5p; hsa-miR-29b-3p; hsa-miR-33a-5p; hsa-miR-15b-5p; hsa-let-7g-5p; hsa-miR-26a-5p; hsa-let-7e-5p; hsa-miR-1226-5p; hsa-miR-27b-3p; hsa-miR-199a-3p; hsa-miR-30b-5p; hsa-miR-145-5p; hsa-miR-146b-5p; hsa-miR-335-5p; hsa-miR-186-5p; hsa-miR-204-5p; hsa-miR-505-3p; hsa-miR-23b-3p; hsa-miR-99a-5p; …
Gene Ontology (miRWalk)	GO0003014 renal system process	Enriched	0.00182188	46	hsa-miR-200b-3p; hsa-miR-142-3p; hsa-miR-143-3p; hsa-miR-21-5p; hsa-miR-29c-3p; hsa-miR-195-5p; hsa-miR-148a-3p; hsa-miR-15a-5p; hsa-miR-29b-3p; hsa-miR-15b-5p; hsa-miR-504-5p; hsa-miR-34b-5p; hsa-miR-204-5p; hsa-miR-98-5p; hsa-miR-215-5p; hsa-miR-630; hsa-miR-34a-5p; hsa-miR-16-5p; hsa-miR-7-5p; hsa-miR-96-5p; hsa-miR-24-2-5p; hsa-miR-449a; hsa-miR-365a-3p; hsa-miR-375; hsa-let-7a-5p; hsa-miR-19…
Gene Ontology (miRWalk)	GO0042953 lipoprotein transport	Enriched	0.00182188	19	hsa-miR-26b-5p; hsa-miR-27b-3p; hsa-miR-30b-5p; hsa-miR-335-5p; hsa-miR-148b-3p; hsa-miR-215-5p; hsa-miR-130a-3p; hsa-miR-205-5p; hsa-miR-7-5p; hsa-miR-192-5p; hsa-miR-1-3p; hsa-miR-155-5p; hsa-miR-20b-5p; hsa-miR-124-3p; hsa-miR-9-5p; hsa-miR-138-5p; hsa-miR-338-5p; hsa-miR-545-3p; hsa-miR-130b-3p
Gene Ontology (miRWalk)	GO0003779 actin binding	Enriched	0.00183953	169	hsa-miR-200b-3p; hsa-miR-142-3p; hsa-miR-760; hsa-miR-424-5p; hsa-miR-143-3p; hsa-miR-24-3p; hsa-miR-106b-3p; hsa-miR-3181; hsa-miR-21-5p; hsa-miR-26b-5p; hsa-miR-195-5p; hsa-miR-27a-3p; hsa-miR-15a-5p; hsa-miR-33a-5p; hsa-miR-26a-5p; hsa-miR-9-3p; hsa-let-7e-5p; hsa-miR-374b-5p; hsa-miR-27b-3p; hsa-miR-30b-5p; hsa-miR-101-3p; hsa-miR-23a-3p; hsa-miR-145-5p; hsa-miR-148b-5p; hsa-miR-335-5p; hsa-m…
Gene Ontology (miRWalk)	GO0019904 protein domain specific binding	Enriched	0.00186242	164	hsa-miR-422a; hsa-miR-760; hsa-miR-424-5p; hsa-miR-24-3p; hsa-miR-106b-3p; hsa-miR-30e-3p; hsa-miR-21-5p; hsa-miR-26b-5p; hsa-miR-30a-3p; hsa-miR-195-5p; hsa-miR-27a-3p; hsa-miR-148a-3p; hsa-miR-15a-5p; hsa-miR-3909; hsa-miR-144-3p; hsa-miR-29b-3p; hsa-miR-33a-5p; hsa-miR-15b-5p; hsa-miR-26a-5p; hsa-miR-9-3p; hsa-let-7e-5p; hsa-miR-193a-5p; hsa-miR-374b-5p; hsa-miR-27b-3p; hsa-miR-199a-3p; hsa-mi…
Gene Ontology (miRWalk)	GO0043583 ear development	Enriched	0.00186996	59	hsa-miR-200b-3p; hsa-miR-143-3p; hsa-miR-24-3p; hsa-miR-21-5p; hsa-miR-29c-3p; hsa-miR-195-5p; hsa-miR-148a-3p; hsa-miR-15a-5p; hsa-miR-29b-3p; hsa-miR-15b-5p; hsa-miR-335-5p; hsa-miR-340-5p; hsa-miR-34b-5p; hsa-miR-204-5p; hsa-miR-32-5p; hsa-miR-19a-3p; hsa-miR-19b-3p; hsa-miR-215-5p; hsa-miR-10b-5p; hsa-miR-630; hsa-miR-34a-5p; hsa-miR-16-5p; hsa-miR-7-5p; hsa-miR-96-5p; hsa-miR-24-2-5p; hsa-mi…
Gene Ontology (miRWalk)	GO0046902 regulation of mitochondrial membrane permeability	Enriched	0.00190732	85	hsa-miR-200b-3p; hsa-miR-143-3p; hsa-miR-21-5p; hsa-miR-26b-5p; hsa-miR-29c-3p; hsa-miR-195-5p; hsa-miR-27a-3p; hsa-miR-148a-3p; hsa-miR-15a-5p; hsa-miR-29b-3p; hsa-miR-15b-5p; hsa-let-7g-5p; hsa-miR-504-5p; hsa-miR-145-5p; hsa-miR-186-5p; hsa-miR-34b-5p; hsa-miR-204-5p; hsa-miR-454-3p; hsa-miR-98-5p; hsa-miR-612; hsa-miR-23b-3p; hsa-miR-485-5p; hsa-let-7f-2-3p; hsa-miR-215-5p; hsa-miR-10b-5p; hs…
Gene Ontology (miRWalk)	GO0016071 mrna metabolic process	Enriched	0.00192747	212	hsa-miR-199b-5p; hsa-miR-1295a; hsa-miR-422a; hsa-miR-142-3p; hsa-miR-760; hsa-miR-221-5p; hsa-miR-143-3p; hsa-miR-24-3p; hsa-miR-106b-3p; hsa-miR-30e-3p; hsa-miR-21-5p; hsa-miR-26b-5p; hsa-miR-29c-3p; hsa-miR-30a-3p; hsa-miR-193b-5p; hsa-miR-195-5p; hsa-miR-27a-3p; hsa-miR-148a-3p; hsa-miR-15a-5p; hsa-miR-29b-3p; hsa-miR-33a-5p; hsa-miR-15b-5p; hsa-let-7g-5p; hsa-miR-26a-5p; hsa-miR-301a-3p; hsa…
Gene Ontology (miRWalk)	GO0030318 melanocyte differentiation	Enriched	0.00192747	69	hsa-miR-200b-3p; hsa-miR-143-3p; hsa-miR-21-5p; hsa-miR-26b-5p; hsa-miR-29c-3p; hsa-miR-195-5p; hsa-miR-148a-3p; hsa-miR-15a-5p; hsa-miR-29b-3p; hsa-miR-15b-5p; hsa-let-7e-5p; hsa-miR-30b-5p; hsa-miR-101-3p; hsa-miR-146b-5p; hsa-miR-335-5p; hsa-miR-186-5p; hsa-miR-34b-5p; hsa-miR-204-5p; hsa-miR-98-5p; hsa-miR-19b-3p; hsa-miR-148b-3p; hsa-miR-215-5p; hsa-miR-223-3p; hsa-miR-630; hsa-miR-34a-5p; h…
Gene Ontology (miRWalk)	GO0070059 intrinsic apoptotic signaling pathway in response to endoplasmic reticulum stress	Enriched	0.00195503	65	hsa-miR-200b-3p; hsa-miR-760; hsa-miR-338-3p; hsa-miR-143-3p; hsa-miR-21-5p; hsa-miR-26b-5p; hsa-miR-29c-3p; hsa-miR-195-5p; hsa-miR-148a-3p; hsa-miR-15a-5p; hsa-miR-29b-3p; hsa-miR-15b-5p; hsa-miR-504-5p; hsa-miR-335-5p; hsa-miR-34b-5p; hsa-miR-204-5p; hsa-miR-148b-3p; hsa-miR-215-5p; hsa-miR-630; hsa-miR-34a-5p; hsa-miR-16-5p; hsa-miR-125a-5p; hsa-miR-7-5p; hsa-miR-96-5p; hsa-miR-24-2-5p; hsa-m…
Gene Ontology (miRWalk)	GO0006413 translational initiation	Enriched	0.00195822	174	hsa-miR-1295a; hsa-miR-422a; hsa-miR-760; hsa-miR-221-5p; hsa-miR-24-3p; hsa-miR-106b-3p; hsa-miR-30e-3p; hsa-miR-21-5p; hsa-miR-26b-5p; hsa-miR-30a-3p; hsa-miR-193b-5p; hsa-miR-195-5p; hsa-miR-27a-3p; hsa-miR-148a-3p; hsa-miR-363-3p; hsa-miR-29b-3p; hsa-miR-33a-5p; hsa-miR-15b-5p; hsa-let-7g-5p; hsa-miR-26a-5p; hsa-miR-301a-3p; hsa-let-7e-5p; hsa-miR-345-5p; hsa-miR-193a-5p; hsa-miR-27b-3p; hsa-…
Gene Ontology (miRWalk)	GO0006974 response to dna damage stimulus	Enriched	0.00195863	210	hsa-miR-200b-3p; hsa-miR-142-3p; hsa-miR-760; hsa-miR-338-3p; hsa-miR-424-5p; hsa-miR-143-3p; hsa-miR-24-3p; hsa-miR-106b-3p; hsa-miR-30e-3p; hsa-miR-21-5p; hsa-miR-26b-5p; hsa-miR-29c-3p; hsa-miR-195-5p; hsa-miR-27a-3p; hsa-miR-148a-3p; hsa-miR-15a-5p; hsa-miR-363-3p; hsa-miR-29b-3p; hsa-miR-33a-5p; hsa-miR-15b-5p; hsa-let-7g-5p; hsa-miR-639; hsa-miR-26a-5p; hsa-let-7e-5p; hsa-miR-345-5p; hsa-mi…
Gene Ontology (miRWalk)	GO0006987 activation of signaling protein activity involved in unfolded protein response	Enriched	0.00195863	109	hsa-miR-200b-3p; hsa-miR-760; hsa-miR-338-3p; hsa-miR-424-5p; hsa-miR-24-3p; hsa-miR-21-5p; hsa-miR-26b-5p; hsa-miR-29c-3p; hsa-miR-148a-3p; hsa-miR-15a-5p; hsa-miR-29b-3p; hsa-miR-26a-5p; hsa-let-7e-5p; hsa-miR-30b-5p; hsa-miR-23a-3p; hsa-miR-335-5p; hsa-miR-340-5p; hsa-miR-186-5p; hsa-miR-20a-3p; hsa-miR-204-5p; hsa-miR-505-3p; hsa-miR-98-5p; hsa-miR-32-5p; hsa-miR-99a-5p; hsa-miR-215-5p; hsa-m…
Gene Ontology (miRWalk)	GO0016525 negative regulation of angiogenesis	Enriched	0.00195863	66	hsa-miR-24-3p; hsa-miR-21-5p; hsa-miR-26b-5p; hsa-miR-29c-3p; hsa-miR-30a-3p; hsa-miR-26a-5p; hsa-miR-10a-3p; hsa-let-7e-5p; hsa-miR-374b-5p; hsa-miR-145-5p; hsa-miR-126-3p; hsa-miR-335-5p; hsa-miR-340-5p; hsa-miR-20a-3p; hsa-miR-98-5p; hsa-miR-23b-3p; hsa-miR-19a-3p; hsa-miR-99a-5p; hsa-miR-19b-3p; hsa-miR-744-3p; hsa-miR-148b-3p; hsa-miR-10b-5p; hsa-miR-130a-3p; hsa-miR-223-3p; hsa-miR-34a-5p; …
Gene Ontology (miRWalk)	GO0032355 response to estradiol stimulus	Enriched	0.00195863	134	hsa-miR-200b-3p; hsa-miR-338-3p; hsa-miR-424-5p; hsa-miR-143-3p; hsa-miR-24-3p; hsa-miR-106b-3p; hsa-miR-21-5p; hsa-miR-26b-5p; hsa-miR-29c-3p; hsa-miR-195-5p; hsa-miR-15a-5p; hsa-miR-29b-3p; hsa-miR-15b-5p; hsa-miR-26a-5p; hsa-miR-146b-3p; hsa-miR-301a-3p; hsa-let-7e-5p; hsa-miR-27b-3p; hsa-miR-193a-3p; hsa-miR-30b-5p; hsa-miR-101-3p; hsa-miR-145-5p; hsa-miR-126-3p; hsa-miR-335-5p; hsa-miR-633; …
Gene Ontology (miRWalk)	GO0060982 coronary artery morphogenesis	Enriched	0.00195863	55	hsa-miR-200b-3p; hsa-miR-147a; hsa-miR-24-3p; hsa-miR-21-5p; hsa-miR-29c-3p; hsa-miR-195-5p; hsa-miR-15a-5p; hsa-miR-144-3p; hsa-miR-29b-3p; hsa-miR-15b-5p; hsa-miR-27b-3p; hsa-miR-504-5p; hsa-miR-101-3p; hsa-miR-145-5p; hsa-miR-126-3p; hsa-miR-335-5p; hsa-miR-140-5p; hsa-miR-23b-3p; hsa-miR-330-3p; hsa-miR-10b-5p; hsa-miR-205-5p; hsa-miR-372-3p; hsa-miR-34a-5p; hsa-miR-16-5p; hsa-miR-125a-5p; hs…
Gene Ontology (miRWalk)	GO0005925 focal adhesion	Enriched	0.00196841	144	hsa-miR-142-3p; hsa-miR-760; hsa-miR-424-5p; hsa-miR-24-3p; hsa-miR-21-5p; hsa-miR-26b-5p; hsa-miR-27a-3p; hsa-miR-15a-5p; hsa-miR-33a-5p; hsa-miR-15b-5p; hsa-miR-26a-5p; hsa-miR-9-3p; hsa-miR-301a-3p; hsa-let-7e-5p; hsa-miR-542-3p; hsa-miR-374b-5p; hsa-miR-193a-3p; hsa-miR-199a-3p; hsa-miR-30b-5p; hsa-miR-101-3p; hsa-miR-23a-3p; hsa-miR-145-5p; hsa-miR-126-3p; hsa-miR-335-5p; hsa-miR-340-5p; hsa…
Gene Ontology (miRWalk)	GO0009749 response to glucose stimulus	Enriched	0.00196841	115	hsa-miR-200b-3p; hsa-miR-199b-5p; hsa-miR-147a; hsa-miR-760; hsa-miR-424-5p; hsa-miR-24-3p; hsa-miR-106b-3p; hsa-miR-21-5p; hsa-miR-26b-5p; hsa-miR-30a-3p; hsa-miR-27a-3p; hsa-miR-33a-5p; hsa-miR-26a-5p; hsa-let-7e-5p; hsa-miR-374b-5p; hsa-miR-27b-3p; hsa-miR-412-3p; hsa-miR-30b-5p; hsa-miR-101-3p; hsa-miR-145-5p; hsa-miR-335-5p; hsa-miR-633; hsa-miR-374a-5p; hsa-miR-186-5p; hsa-miR-34b-5p; hsa-m…
Gene Ontology (miRWalk)	GO0043565 sequence specific dna binding	Enriched	0.00196841	248	hsa-miR-200b-3p; hsa-miR-199b-5p; hsa-miR-142-3p; hsa-miR-760; hsa-miR-221-5p; hsa-miR-338-3p; hsa-miR-424-5p; hsa-miR-33b-5p; hsa-miR-143-3p; hsa-miR-24-3p; hsa-miR-106b-3p; hsa-miR-21-5p; hsa-miR-26b-5p; hsa-miR-29c-3p; hsa-miR-448; hsa-miR-30a-3p; hsa-miR-195-5p; hsa-miR-27a-3p; hsa-miR-148a-3p; hsa-miR-15a-5p; hsa-miR-144-3p; hsa-miR-29b-3p; hsa-miR-33a-5p; hsa-miR-15b-5p; hsa-let-7g-5p; hsa-…
Gene Ontology (miRWalk)	GO0005200 structural constituent of cytoskeleton	Enriched	0.00198481	122	hsa-miR-200b-3p; hsa-miR-1295a; hsa-miR-760; hsa-miR-424-5p; hsa-miR-331-5p; hsa-miR-24-3p; hsa-miR-21-5p; hsa-miR-26b-5p; hsa-miR-195-5p; hsa-miR-33a-5p; hsa-miR-26a-5p; hsa-miR-301a-3p; hsa-let-7e-5p; hsa-miR-374b-5p; hsa-miR-30b-5p; hsa-miR-101-3p; hsa-miR-335-5p; hsa-miR-186-5p; hsa-miR-340-3p; hsa-miR-505-3p; hsa-miR-32-5p; hsa-miR-17-3p; hsa-miR-92a-1-5p; hsa-miR-330-3p; hsa-miR-99a-5p; hsa…
Gene Ontology (miRWalk)	GO0048844 artery morphogenesis	Enriched	0.00198481	77	hsa-miR-200b-3p; hsa-miR-199b-5p; hsa-miR-147a; hsa-miR-142-3p; hsa-miR-760; hsa-miR-21-5p; hsa-miR-26b-5p; hsa-miR-29c-3p; hsa-miR-195-5p; hsa-miR-15a-5p; hsa-miR-29b-3p; hsa-miR-15b-5p; hsa-let-7e-5p; hsa-miR-504-5p; hsa-miR-101-3p; hsa-miR-23a-3p; hsa-miR-145-5p; hsa-miR-126-3p; hsa-miR-335-5p; hsa-miR-20a-3p; hsa-miR-204-5p; hsa-miR-140-5p; hsa-miR-98-5p; hsa-miR-330-3p; hsa-miR-215-5p; hsa-m…
Gene Ontology (miRWalk)	GO0050852 t cell receptor signaling pathway	Enriched	0.00198481	119	hsa-miR-142-3p; hsa-miR-760; hsa-miR-24-3p; hsa-miR-30e-3p; hsa-miR-21-5p; hsa-miR-26b-5p; hsa-miR-195-5p; hsa-miR-15a-5p; hsa-miR-144-3p; hsa-miR-29b-3p; hsa-miR-33a-5p; hsa-miR-15b-5p; hsa-miR-26a-5p; hsa-miR-1226-5p; hsa-miR-30b-5p; hsa-miR-23a-3p; hsa-miR-126-3p; hsa-miR-146b-5p; hsa-miR-148b-5p; hsa-miR-335-5p; hsa-miR-340-5p; hsa-miR-140-5p; hsa-miR-98-5p; hsa-miR-92a-1-5p; hsa-miR-23b-3p; …
Gene Ontology (miRWalk)	GO0051015 actin filament binding	Enriched	0.00198909	102	hsa-miR-760; hsa-miR-143-3p; hsa-miR-24-3p; hsa-miR-106b-3p; hsa-miR-21-5p; hsa-miR-26b-5p; hsa-miR-27a-3p; hsa-miR-33a-5p; hsa-miR-15b-5p; hsa-miR-26a-5p; hsa-let-7e-5p; hsa-miR-30b-5p; hsa-miR-101-3p; hsa-miR-23a-3p; hsa-miR-145-5p; hsa-miR-335-5p; hsa-miR-3187-3p; hsa-miR-340-5p; hsa-miR-186-5p; hsa-miR-204-5p; hsa-miR-542-5p; hsa-miR-505-3p; hsa-miR-17-3p; hsa-miR-769-5p; hsa-miR-23b-3p; hsa-…
Gene Ontology (miRWalk)	GO0010224 response to uv b	Enriched	0.00200211	52	hsa-miR-200b-3p; hsa-miR-143-3p; hsa-miR-21-5p; hsa-miR-26b-5p; hsa-miR-29c-3p; hsa-miR-195-5p; hsa-miR-148a-3p; hsa-miR-15a-5p; hsa-miR-29b-3p; hsa-miR-15b-5p; hsa-miR-101-3p; hsa-miR-335-5p; hsa-miR-34b-5p; hsa-miR-204-5p; hsa-miR-215-5p; hsa-miR-630; hsa-miR-34a-5p; hsa-miR-30e-5p; hsa-miR-183-5p; hsa-miR-16-5p; hsa-miR-7-5p; hsa-miR-96-5p; hsa-miR-24-2-5p; hsa-miR-449a; hsa-miR-365a-3p; hsa-m…
Pathways (miRWalk)	WP272 Blood Clotting Cascade	Enriched	0.00201913	25	hsa-miR-143-3p; hsa-miR-21-5p; hsa-miR-26b-5p; hsa-miR-29c-3p; hsa-miR-144-3p; hsa-miR-29b-3p; hsa-miR-301a-3p; hsa-miR-145-5p; hsa-miR-335-5p; hsa-miR-204-5p; hsa-miR-23b-3p; hsa-miR-99a-5p; hsa-miR-215-5p; hsa-miR-16-5p; hsa-miR-192-5p; hsa-miR-29a-3p; hsa-miR-1-3p; hsa-miR-155-5p; hsa-miR-124-3p; hsa-miR-9-5p; hsa-miR-138-5p; hsa-miR-30c-5p; hsa-miR-409-3p; hsa-miR-193b-3p; hsa-let-7b-5p
Pathways (miRWalk)	WP322 Osteoblast	Enriched	0.00204605	24	hsa-miR-142-3p; hsa-miR-143-3p; hsa-miR-21-5p; hsa-miR-26b-5p; hsa-miR-29c-3p; hsa-miR-29b-3p; hsa-miR-146b-3p; hsa-miR-335-5p; hsa-miR-224-5p; hsa-miR-204-5p; hsa-miR-140-5p; hsa-miR-98-5p; hsa-miR-32-5p; hsa-miR-215-5p; hsa-miR-34a-5p; hsa-let-7a-5p; hsa-miR-18a-5p; hsa-miR-192-5p; hsa-miR-133a-3p; hsa-miR-124-3p; hsa-miR-30c-5p; hsa-miR-196a-5p; hsa-miR-135b-5p; hsa-let-7b-5p
Gene Ontology (miRWalk)	GO0005774 vacuolar membrane	Enriched	0.00206831	14	hsa-miR-26b-5p; hsa-miR-15a-5p; hsa-miR-1226-5p; hsa-miR-340-5p; hsa-miR-32-5p; hsa-miR-19a-3p; hsa-miR-19b-3p; hsa-miR-34a-5p; hsa-miR-128-3p; hsa-miR-421; hsa-miR-455-3p; hsa-miR-1-3p; hsa-miR-155-5p; hsa-miR-124-3p
Gene Ontology (miRWalk)	GO0014031 mesenchymal cell development	Enriched	0.00206831	55	hsa-miR-200b-3p; hsa-miR-143-3p; hsa-miR-24-3p; hsa-miR-21-5p; hsa-miR-26b-5p; hsa-miR-29c-3p; hsa-miR-195-5p; hsa-miR-148a-3p; hsa-miR-15a-5p; hsa-miR-144-3p; hsa-miR-29b-3p; hsa-miR-15b-5p; hsa-miR-27b-3p; hsa-miR-34b-5p; hsa-miR-204-5p; hsa-miR-23b-3p; hsa-miR-148b-3p; hsa-miR-215-5p; hsa-miR-10b-5p; hsa-miR-630; hsa-miR-34a-5p; hsa-miR-128-3p; hsa-miR-16-5p; hsa-miR-7-5p; hsa-miR-96-5p; hsa-m…
Gene Ontology (miRWalk)	GO0030279 negative regulation of ossification	Enriched	0.00206831	69	hsa-miR-200b-3p; hsa-miR-424-5p; hsa-miR-143-3p; hsa-miR-24-3p; hsa-miR-21-5p; hsa-miR-26b-5p; hsa-miR-29c-3p; hsa-miR-195-5p; hsa-miR-148a-3p; hsa-miR-15a-5p; hsa-miR-144-3p; hsa-miR-29b-3p; hsa-miR-15b-5p; hsa-miR-27b-3p; hsa-miR-101-3p; hsa-miR-335-5p; hsa-miR-633; hsa-miR-34b-5p; hsa-miR-204-5p; hsa-miR-23b-3p; hsa-miR-148b-3p; hsa-miR-215-5p; hsa-miR-10b-5p; hsa-miR-223-3p; hsa-miR-630; hsa-…
Gene Ontology (miRWalk)	GO0030949 positive regulation of vascular endothelial growth factor receptor signaling pathway	Enriched	0.00206831	67	hsa-miR-200b-3p; hsa-miR-199b-5p; hsa-miR-147a; hsa-miR-424-5p; hsa-miR-106b-3p; hsa-miR-21-5p; hsa-miR-26b-5p; hsa-miR-29c-3p; hsa-miR-195-5p; hsa-miR-15a-5p; hsa-miR-29b-3p; hsa-miR-33a-5p; hsa-miR-15b-5p; hsa-miR-504-5p; hsa-miR-101-3p; hsa-miR-145-5p; hsa-miR-126-3p; hsa-miR-335-5p; hsa-miR-204-5p; hsa-miR-140-5p; hsa-miR-98-5p; hsa-miR-330-3p; hsa-miR-148b-3p; hsa-miR-205-5p; hsa-miR-372-3p;…
Gene Ontology (miRWalk)	GO0051924 regulation of calcium ion transport	Enriched	0.00208938	55	hsa-miR-200b-3p; hsa-miR-143-3p; hsa-miR-21-5p; hsa-miR-26b-5p; hsa-miR-29c-3p; hsa-miR-195-5p; hsa-miR-148a-3p; hsa-miR-15a-5p; hsa-miR-29b-3p; hsa-miR-15b-5p; hsa-miR-219a-5p; hsa-miR-335-5p; hsa-miR-186-5p; hsa-miR-34b-5p; hsa-miR-204-5p; hsa-miR-17-3p; hsa-miR-23b-3p; hsa-miR-215-5p; hsa-miR-630; hsa-miR-34a-5p; hsa-miR-16-5p; hsa-miR-7-5p; hsa-miR-96-5p; hsa-miR-24-2-5p; hsa-miR-449a; hsa-mi…
Pathways (miRWalk)	P00033 Insulin IGF pathway protein kinase B signaling cascade	Enriched	0.00211149	123	hsa-miR-143-3p; hsa-miR-24-3p; hsa-miR-21-5p; hsa-miR-26b-5p; hsa-miR-27a-3p; hsa-miR-148a-3p; hsa-miR-144-3p; hsa-miR-29b-3p; hsa-miR-33a-5p; hsa-miR-15b-5p; hsa-miR-26a-5p; hsa-let-7e-5p; hsa-miR-374b-5p; hsa-miR-27b-3p; hsa-miR-504-5p; hsa-miR-23a-3p; hsa-miR-145-5p; hsa-miR-126-3p; hsa-miR-335-5p; hsa-miR-139-5p; hsa-miR-152-3p; hsa-miR-98-5p; hsa-miR-32-5p; hsa-miR-184; hsa-miR-23b-3p; hsa-m…
Gene Ontology (miRWalk)	GO0031093 platelet alpha granule lumen	Enriched	0.00211902	110	hsa-miR-200b-3p; hsa-miR-147a; hsa-miR-143-3p; hsa-miR-24-3p; hsa-miR-21-5p; hsa-miR-26b-5p; hsa-miR-29c-3p; hsa-miR-30a-3p; hsa-miR-195-5p; hsa-miR-27a-3p; hsa-miR-15a-5p; hsa-miR-144-3p; hsa-miR-29b-3p; hsa-miR-15b-5p; hsa-miR-26a-5p; hsa-miR-146b-3p; hsa-miR-301a-3p; hsa-miR-504-5p; hsa-miR-101-3p; hsa-miR-23a-3p; hsa-miR-145-5p; hsa-miR-126-3p; hsa-miR-335-5p; hsa-miR-633; hsa-miR-204-5p; hsa…
Pathways (miRWalk)	hsa05130 Pathogenic Escherichia coli infection	Enriched	0.00213829	129	hsa-miR-1295a; hsa-miR-142-3p; hsa-miR-760; hsa-miR-424-5p; hsa-miR-21-5p; hsa-miR-26b-5p; hsa-miR-29c-3p; hsa-miR-30a-3p; hsa-miR-195-5p; hsa-miR-29b-3p; hsa-miR-9-3p; hsa-miR-301a-3p; hsa-let-7e-5p; hsa-miR-146b-5p; hsa-miR-335-5p; hsa-miR-224-5p; hsa-miR-598-3p; hsa-miR-340-5p; hsa-miR-186-5p; hsa-miR-204-5p; hsa-miR-340-3p; hsa-miR-505-3p; hsa-miR-17-3p; hsa-miR-92a-1-5p; hsa-miR-769-5p; hsa-…
Pathways (miRWalk)	P00010 B cell activation	Enriched	0.00214615	101	hsa-miR-142-3p; hsa-miR-424-5p; hsa-miR-143-3p; hsa-miR-24-3p; hsa-miR-30e-3p; hsa-miR-21-5p; hsa-miR-26b-5p; hsa-miR-29c-3p; hsa-miR-195-5p; hsa-miR-15a-5p; hsa-miR-29b-3p; hsa-miR-33a-5p; hsa-miR-15b-5p; hsa-miR-26a-5p; hsa-miR-27b-3p; hsa-miR-199a-3p; hsa-miR-101-3p; hsa-miR-145-5p; hsa-miR-335-5p; hsa-miR-139-5p; hsa-miR-598-3p; hsa-miR-340-5p; hsa-miR-186-5p; hsa-miR-30c-2-3p; hsa-miR-98-5p;…
Pathways (miRWalk)	hsa05216 Thyroid cancer	Enriched	0.00214615	125	hsa-miR-200b-3p; hsa-miR-338-3p; hsa-miR-424-5p; hsa-miR-143-3p; hsa-miR-331-5p; hsa-miR-24-3p; hsa-miR-21-5p; hsa-miR-26b-5p; hsa-miR-195-5p; hsa-miR-27a-3p; hsa-miR-15a-5p; hsa-miR-15b-5p; hsa-let-7g-5p; hsa-miR-26a-5p; hsa-miR-374b-5p; hsa-miR-27b-3p; hsa-miR-504-5p; hsa-miR-199a-3p; hsa-miR-101-3p; hsa-miR-145-5p; hsa-miR-126-3p; hsa-miR-335-5p; hsa-miR-34b-5p; hsa-miR-454-3p; hsa-miR-98-5p; …
Pathways (miRWalk)	hsa05222 Small cell lung cancer	Enriched	0.00214615	194	hsa-miR-200b-3p; hsa-miR-199b-5p; hsa-miR-142-3p; hsa-miR-760; hsa-miR-338-3p; hsa-miR-424-5p; hsa-miR-143-3p; hsa-miR-24-3p; hsa-miR-30e-3p; hsa-miR-21-5p; hsa-miR-26b-5p; hsa-miR-29c-3p; hsa-miR-30a-3p; hsa-miR-195-5p; hsa-miR-27a-3p; hsa-miR-148a-3p; hsa-miR-15a-5p; hsa-miR-144-3p; hsa-miR-29b-3p; hsa-miR-15b-5p; hsa-miR-190a-5p; hsa-let-7g-5p; hsa-miR-26a-5p; hsa-miR-9-3p; hsa-let-7e-5p; hsa-…
Pathways (miRWalk)	WP453 Inflammatory Response Pathway	Enriched	0.0021659	51	hsa-miR-200b-3p; hsa-miR-199b-5p; hsa-miR-760; hsa-miR-143-3p; hsa-miR-26b-5p; hsa-miR-29c-3p; hsa-miR-30a-3p; hsa-miR-15a-5p; hsa-miR-29b-3p; hsa-miR-15b-5p; hsa-let-7g-5p; hsa-let-7e-5p; hsa-miR-335-5p; hsa-miR-224-5p; hsa-miR-98-5p; hsa-miR-148b-3p; hsa-miR-10b-5p; hsa-miR-205-5p; hsa-miR-34a-5p; hsa-miR-16-5p; hsa-miR-125a-5p; hsa-miR-7-5p; hsa-miR-454-5p; hsa-let-7a-5p; hsa-miR-455-3p; hsa-m…
Pathways (miRWalk)	WP560 TGF beta Signaling Pathway2	Enriched	0.0021659	143	hsa-miR-200b-3p; hsa-miR-142-3p; hsa-miR-760; hsa-miR-338-3p; hsa-miR-143-3p; hsa-miR-24-3p; hsa-miR-21-5p; hsa-miR-26b-5p; hsa-miR-29c-3p; hsa-miR-30a-3p; hsa-miR-195-5p; hsa-miR-15a-5p; hsa-miR-29b-3p; hsa-miR-15b-5p; hsa-miR-26a-5p; hsa-miR-301a-3p; hsa-let-7e-5p; hsa-miR-374b-5p; hsa-miR-27b-3p; hsa-miR-199a-3p; hsa-miR-30b-5p; hsa-miR-101-3p; hsa-miR-145-5p; hsa-miR-146b-5p; hsa-miR-335-5p; …
Pathways (miRWalk)	hsa04320 Dorso ventral axis formation	Enriched	0.0021659	86	hsa-miR-200b-3p; hsa-miR-424-5p; hsa-miR-143-3p; hsa-miR-24-3p; hsa-miR-21-5p; hsa-miR-27a-3p; hsa-miR-144-3p; hsa-miR-15b-5p; hsa-let-7g-5p; hsa-miR-27b-3p; hsa-miR-199a-3p; hsa-miR-101-3p; hsa-miR-126-3p; hsa-miR-335-5p; hsa-miR-186-5p; hsa-miR-542-5p; hsa-miR-769-5p; hsa-miR-23b-3p; hsa-miR-433-3p; hsa-miR-99a-5p; hsa-miR-10b-5p; hsa-miR-28-5p; hsa-miR-34a-5p; hsa-miR-128-3p; hsa-miR-497-5p; h…
Pathways (miRWalk)	hsa04664 Fc epsilon RI signaling pathway	Enriched	0.0021659	116	hsa-miR-142-3p; hsa-miR-338-3p; hsa-miR-424-5p; hsa-miR-143-3p; hsa-miR-24-3p; hsa-miR-21-5p; hsa-miR-26b-5p; hsa-miR-29c-3p; hsa-miR-15a-5p; hsa-miR-33a-5p; hsa-miR-15b-5p; hsa-let-7g-5p; hsa-miR-27b-3p; hsa-miR-199a-3p; hsa-miR-101-3p; hsa-miR-145-5p; hsa-miR-126-3p; hsa-miR-146b-5p; hsa-miR-335-5p; hsa-miR-186-5p; hsa-miR-505-3p; hsa-miR-30c-2-3p; hsa-miR-98-5p; hsa-miR-184; hsa-miR-17-3p; hsa…
Pathways (miRWalk)	hsa04960 Aldosterone regulated sodium reabsorption	Enriched	0.00217617	87	hsa-miR-760; hsa-miR-143-3p; hsa-miR-24-3p; hsa-miR-21-5p; hsa-miR-26b-5p; hsa-miR-27a-3p; hsa-miR-148a-3p; hsa-miR-33a-5p; hsa-miR-15b-5p; hsa-let-7g-5p; hsa-miR-26a-5p; hsa-let-7e-5p; hsa-miR-374b-5p; hsa-miR-199a-3p; hsa-miR-145-5p; hsa-miR-126-3p; hsa-miR-335-5p; hsa-miR-340-5p; hsa-miR-186-5p; hsa-miR-152-3p; hsa-miR-505-3p; hsa-miR-98-5p; hsa-miR-17-3p; hsa-miR-769-5p; hsa-miR-23b-3p; hsa-m…
Gene Ontology (miRWalk)	GO0008201 heparin binding	Enriched	0.00219181	125	hsa-miR-200b-3p; hsa-miR-199b-5p; hsa-miR-147a; hsa-miR-760; hsa-miR-424-5p; hsa-miR-24-3p; hsa-miR-30e-3p; hsa-miR-21-5p; hsa-miR-26b-5p; hsa-miR-29c-3p; hsa-miR-30a-3p; hsa-miR-195-5p; hsa-miR-15a-5p; hsa-miR-29b-3p; hsa-miR-15b-5p; hsa-miR-26a-5p; hsa-miR-504-5p; hsa-miR-101-3p; hsa-miR-23a-3p; hsa-miR-145-5p; hsa-miR-126-3p; hsa-miR-15b-3p; hsa-miR-335-5p; hsa-miR-186-5p; hsa-miR-204-5p; hsa-…
Gene Ontology (miRWalk)	GO0005794 golgi apparatus	Enriched	0.00221097	237	hsa-miR-200b-3p; hsa-miR-142-3p; hsa-miR-760; hsa-miR-221-5p; hsa-miR-338-3p; hsa-miR-424-5p; hsa-miR-33b-5p; hsa-miR-143-3p; hsa-miR-24-3p; hsa-miR-106b-3p; hsa-miR-21-5p; hsa-miR-26b-5p; hsa-miR-29c-3p; hsa-miR-30a-3p; hsa-miR-195-5p; hsa-miR-27a-3p; hsa-miR-148a-3p; hsa-miR-15a-5p; hsa-miR-29b-3p; hsa-miR-33a-5p; hsa-miR-15b-5p; hsa-miR-26a-5p; hsa-miR-301a-3p; hsa-let-7e-5p; hsa-miR-345-5p; h…
Gene Ontology (miRWalk)	GO0010332 response to gamma radiation	Enriched	0.00221097	103	hsa-miR-200b-3p; hsa-miR-143-3p; hsa-miR-24-3p; hsa-miR-21-5p; hsa-miR-26b-5p; hsa-miR-29c-3p; hsa-miR-195-5p; hsa-miR-27a-3p; hsa-miR-148a-3p; hsa-miR-15a-5p; hsa-miR-29b-3p; hsa-miR-15b-5p; hsa-let-7g-5p; hsa-miR-26a-5p; hsa-miR-193a-5p; hsa-miR-504-5p; hsa-miR-145-5p; hsa-miR-335-5p; hsa-miR-34b-5p; hsa-miR-204-5p; hsa-miR-505-3p; hsa-miR-454-3p; hsa-miR-98-5p; hsa-miR-612; hsa-miR-769-5p; hsa…
Gene Ontology (miRWalk)	GO0051262 protein tetramerization	Enriched	0.00221097	76	hsa-miR-26b-5p; hsa-miR-29c-3p; hsa-miR-27a-3p; hsa-miR-15a-5p; hsa-let-7e-5p; hsa-miR-193a-5p; hsa-miR-504-5p; hsa-miR-30b-5p; hsa-miR-145-5p; hsa-miR-335-5p; hsa-miR-139-5p; hsa-miR-152-3p; hsa-miR-454-3p; hsa-miR-30c-2-3p; hsa-miR-98-5p; hsa-miR-32-5p; hsa-miR-612; hsa-miR-23b-3p; hsa-miR-99a-5p; hsa-miR-485-5p; hsa-miR-215-5p; hsa-miR-10b-5p; hsa-miR-223-3p; hsa-miR-205-5p; hsa-miR-1285-3p; h…
Gene Ontology (miRWalk)	GO0051434 bh3 domain binding	Enriched	0.00221097	71	hsa-miR-200b-3p; hsa-miR-582-5p; hsa-miR-518a-5p; hsa-miR-143-3p; hsa-miR-21-5p; hsa-miR-26b-5p; hsa-miR-29c-3p; hsa-miR-195-5p; hsa-miR-148a-3p; hsa-miR-15a-5p; hsa-miR-29b-3p; hsa-miR-15b-5p; hsa-let-7g-5p; hsa-miR-26a-5p; hsa-miR-193a-3p; hsa-miR-504-5p; hsa-miR-101-3p; hsa-miR-148b-5p; hsa-miR-186-5p; hsa-miR-34b-5p; hsa-miR-204-5p; hsa-miR-512-5p; hsa-miR-23b-3p; hsa-miR-148b-3p; hsa-miR-215…
Gene Ontology (miRWalk)	GO0051770 positive regulation of nitric oxide synthase biosynthetic process	Enriched	0.00221097	21	hsa-miR-200b-3p; hsa-miR-24-3p; hsa-miR-21-5p; hsa-miR-26b-5p; hsa-miR-195-5p; hsa-miR-335-5p; hsa-miR-19a-3p; hsa-miR-19b-3p; hsa-miR-215-5p; hsa-miR-16-5p; hsa-let-7i-5p; hsa-miR-375; hsa-miR-106b-5p; hsa-miR-192-5p; hsa-miR-1-3p; hsa-miR-19b-1-5p; hsa-miR-155-5p; hsa-miR-146a-5p; hsa-miR-124-3p; hsa-miR-105-5p; hsa-miR-135a-5p
Pathways (miRWalk)	P00020 FAS signaling pathway	Enriched	0.00221704	90	hsa-miR-143-3p; hsa-miR-24-3p; hsa-miR-21-5p; hsa-miR-26b-5p; hsa-miR-29c-3p; hsa-miR-27a-3p; hsa-miR-15a-5p; hsa-miR-33a-5p; hsa-miR-15b-5p; hsa-miR-26a-5p; hsa-let-7e-5p; hsa-miR-27b-3p; hsa-miR-504-5p; hsa-miR-199a-3p; hsa-miR-30b-5p; hsa-miR-101-3p; hsa-miR-146b-5p; hsa-miR-335-5p; hsa-miR-340-5p; hsa-miR-98-5p; hsa-miR-184; hsa-miR-215-5p; hsa-miR-223-3p; hsa-miR-34a-5p; hsa-miR-128-3p; hsa-…
Gene Ontology (miRWalk)	GO0005125 cytokine activity	Enriched	0.00224514	136	hsa-miR-200b-3p; hsa-miR-147a; hsa-miR-142-3p; hsa-miR-760; hsa-miR-24-3p; hsa-miR-21-5p; hsa-miR-26b-5p; hsa-miR-29c-3p; hsa-miR-195-5p; hsa-miR-148a-3p; hsa-miR-15a-5p; hsa-miR-29b-3p; hsa-miR-15b-5p; hsa-let-7g-5p; hsa-miR-26a-5p; hsa-let-7e-5p; hsa-miR-504-5p; hsa-miR-30b-5p; hsa-miR-101-3p; hsa-miR-145-5p; hsa-miR-126-3p; hsa-miR-379-5p; hsa-miR-335-5p; hsa-miR-186-5p; hsa-miR-20a-3p; hsa-mi…
Pathways (miRWalk)	P00046 Oxidative stress response	Enriched	0.00227132	103	hsa-miR-200b-3p; hsa-miR-760; hsa-miR-143-3p; hsa-miR-24-3p; hsa-miR-21-5p; hsa-miR-26b-5p; hsa-miR-29c-3p; hsa-miR-30a-3p; hsa-miR-195-5p; hsa-miR-27a-3p; hsa-miR-148a-3p; hsa-miR-15a-5p; hsa-miR-29b-3p; hsa-miR-33a-5p; hsa-miR-15b-5p; hsa-let-7g-5p; hsa-miR-26a-5p; hsa-miR-374b-5p; hsa-miR-27b-3p; hsa-miR-199a-3p; hsa-miR-101-3p; hsa-miR-145-5p; hsa-miR-146b-5p; hsa-miR-335-5p; hsa-miR-186-5p; …
Gene Ontology (miRWalk)	GO0006470 protein dephosphorylation	Enriched	0.00231647	136	hsa-miR-450a-5p; hsa-miR-200b-3p; hsa-miR-143-3p; hsa-miR-24-3p; hsa-miR-106b-3p; hsa-miR-126-5p; hsa-miR-21-5p; hsa-miR-26b-5p; hsa-miR-29c-3p; hsa-miR-195-5p; hsa-miR-27a-3p; hsa-miR-148a-3p; hsa-miR-15a-5p; hsa-miR-144-3p; hsa-miR-29b-3p; hsa-miR-33a-5p; hsa-miR-15b-5p; hsa-miR-26a-5p; hsa-let-7e-5p; hsa-miR-27b-3p; hsa-miR-101-3p; hsa-miR-23a-3p; hsa-miR-145-5p; hsa-miR-126-3p; hsa-miR-335-5p…
Gene Ontology (miRWalk)	GO0017127 cholesterol transporter activity	Enriched	0.00232305	8	hsa-miR-33b-5p; hsa-miR-26b-5p; hsa-miR-27a-3p; hsa-miR-33a-5p; hsa-miR-26a-5p; hsa-miR-335-5p; hsa-miR-19a-3p; hsa-miR-124-3p
Gene Ontology (miRWalk)	GO0050702 interleukin 1 beta secretion	Enriched	0.00232305	8	hsa-miR-33b-5p; hsa-miR-26b-5p; hsa-miR-27a-3p; hsa-miR-33a-5p; hsa-miR-26a-5p; hsa-miR-335-5p; hsa-miR-19a-3p; hsa-miR-1-3p
Pathways (miRWalk)	hsa04142 Lysosome	Enriched	0.00232792	111	hsa-miR-760; hsa-miR-24-3p; hsa-miR-30e-3p; hsa-miR-21-5p; hsa-miR-26b-5p; hsa-miR-29c-3p; hsa-miR-30a-3p; hsa-miR-15a-5p; hsa-miR-33a-5p; hsa-miR-15b-5p; hsa-miR-26a-5p; hsa-let-7e-5p; hsa-miR-1226-5p; hsa-miR-374b-5p; hsa-miR-27b-3p; hsa-miR-193a-3p; hsa-miR-101-3p; hsa-miR-23a-3p; hsa-miR-145-5p; hsa-miR-335-5p; hsa-miR-224-5p; hsa-miR-186-5p; hsa-miR-204-5p; hsa-miR-505-3p; hsa-miR-30c-2-3p; …
Gene Ontology (miRWalk)	GO0003713 transcription coactivator activity	Enriched	0.0023312	185	hsa-miR-200b-3p; hsa-miR-760; hsa-miR-424-5p; hsa-miR-24-3p; hsa-miR-21-5p; hsa-miR-26b-5p; hsa-miR-29c-3p; hsa-miR-30a-3p; hsa-miR-195-5p; hsa-miR-27a-3p; hsa-miR-148a-3p; hsa-miR-15a-5p; hsa-miR-29b-3p; hsa-miR-33a-5p; hsa-miR-15b-5p; hsa-miR-26a-5p; hsa-let-7e-5p; hsa-miR-29c-5p; hsa-miR-374b-5p; hsa-miR-27b-3p; hsa-miR-504-5p; hsa-miR-199a-3p; hsa-miR-30b-5p; hsa-miR-101-3p; hsa-miR-23a-3p; h…
Gene Ontology (miRWalk)	GO0042130 negative regulation of t cell proliferation	Enriched	0.0023312	36	hsa-miR-24-3p; hsa-miR-21-5p; hsa-miR-148a-3p; hsa-miR-15b-5p; hsa-let-7e-5p; hsa-miR-374b-5p; hsa-miR-335-5p; hsa-miR-633; hsa-miR-340-5p; hsa-miR-152-3p; hsa-miR-98-5p; hsa-miR-148b-3p; hsa-miR-215-5p; hsa-miR-28-5p; hsa-miR-16-5p; hsa-miR-421; hsa-miR-221-3p; hsa-let-7a-5p; hsa-miR-378a-3p; hsa-miR-192-5p; hsa-miR-29a-3p; hsa-miR-1301-3p; hsa-miR-31-5p; hsa-miR-155-5p; hsa-miR-151a-3p; hsa-let…
Gene Ontology (miRWalk)	GO0000082 g1 s transition of mitotic cell cycle	Enriched	0.00233233	220	hsa-miR-200b-3p; hsa-miR-142-3p; hsa-miR-760; hsa-miR-338-3p; hsa-miR-424-5p; hsa-miR-143-3p; hsa-miR-24-3p; hsa-miR-106b-3p; hsa-miR-21-5p; hsa-miR-26b-5p; hsa-miR-29c-3p; hsa-miR-30a-3p; hsa-miR-195-5p; hsa-miR-27a-3p; hsa-miR-148a-3p; hsa-miR-15a-5p; hsa-miR-363-3p; hsa-miR-29b-3p; hsa-miR-15b-5p; hsa-miR-190a-5p; hsa-let-7g-5p; hsa-miR-639; hsa-miR-26a-5p; hsa-miR-9-3p; hsa-let-7e-5p; hsa-miR…
Gene Ontology (miRWalk)	GO0001836 release of cytochrome c from mitochondria	Enriched	0.00233233	117	hsa-miR-200b-3p; hsa-miR-143-3p; hsa-miR-24-3p; hsa-miR-21-5p; hsa-miR-26b-5p; hsa-miR-29c-3p; hsa-miR-195-5p; hsa-miR-27a-3p; hsa-miR-148a-3p; hsa-miR-15a-5p; hsa-miR-29b-3p; hsa-miR-15b-5p; hsa-let-7g-5p; hsa-miR-26a-5p; hsa-let-7e-5p; hsa-miR-193a-5p; hsa-miR-504-5p; hsa-miR-101-3p; hsa-miR-145-5p; hsa-miR-335-5p; hsa-miR-186-5p; hsa-miR-34b-5p; hsa-miR-204-5p; hsa-miR-340-3p; hsa-miR-505-3p; …
Gene Ontology (miRWalk)	GO0031647 regulation of protein stability	Enriched	0.00233233	103	hsa-miR-200b-3p; hsa-miR-143-3p; hsa-miR-24-3p; hsa-miR-21-5p; hsa-miR-26b-5p; hsa-miR-29c-3p; hsa-miR-195-5p; hsa-miR-148a-3p; hsa-miR-15a-5p; hsa-miR-144-3p; hsa-miR-29b-3p; hsa-miR-15b-5p; hsa-let-7g-5p; hsa-miR-26a-5p; hsa-miR-193a-3p; hsa-miR-30b-5p; hsa-miR-23a-3p; hsa-miR-335-5p; hsa-miR-224-5p; hsa-miR-340-5p; hsa-miR-186-5p; hsa-miR-34b-5p; hsa-miR-204-5p; hsa-miR-98-5p; hsa-miR-23b-3p; …
Gene Ontology (miRWalk)	GO0043200 response to amino acid stimulus	Enriched	0.00233586	50	hsa-miR-24-3p; hsa-miR-21-5p; hsa-miR-26b-5p; hsa-miR-15a-5p; hsa-miR-144-3p; hsa-miR-15b-5p; hsa-miR-26a-5p; hsa-let-7e-5p; hsa-miR-101-3p; hsa-miR-23a-3p; hsa-miR-145-5p; hsa-miR-335-5p; hsa-miR-30c-2-3p; hsa-miR-98-5p; hsa-miR-17-3p; hsa-miR-99a-5p; hsa-miR-205-5p; hsa-miR-372-3p; hsa-miR-183-5p; hsa-miR-16-5p; hsa-miR-7-5p; hsa-miR-221-3p; hsa-miR-375; hsa-miR-99b-5p; hsa-miR-455-3p; hsa-miR-…
Gene Ontology (miRWalk)	GO0040007 growth	Enriched	0.00235306	74	hsa-miR-200b-3p; hsa-miR-147a; hsa-miR-142-3p; hsa-miR-331-5p; hsa-miR-21-5p; hsa-miR-26b-5p; hsa-miR-29c-3p; hsa-miR-195-5p; hsa-miR-15a-5p; hsa-miR-144-3p; hsa-miR-29b-3p; hsa-miR-15b-5p; hsa-let-7g-5p; hsa-miR-504-5p; hsa-miR-101-3p; hsa-miR-145-5p; hsa-miR-126-3p; hsa-miR-335-5p; hsa-miR-140-5p; hsa-miR-98-5p; hsa-miR-23b-3p; hsa-miR-330-3p; hsa-miR-99a-5p; hsa-miR-148b-3p; hsa-miR-10b-5p; hs…
Gene Ontology (miRWalk)	GO0060444 branching involved in mammary gland duct morphogenesis	Enriched	0.00235306	32	hsa-miR-26b-5p; hsa-miR-15a-5p; hsa-miR-33a-5p; hsa-miR-26a-5p; hsa-let-7e-5p; hsa-miR-628-3p; hsa-miR-30b-5p; hsa-miR-335-5p; hsa-miR-505-3p; hsa-miR-23b-3p; hsa-miR-148b-3p; hsa-miR-130a-3p; hsa-miR-205-5p; hsa-miR-34a-5p; hsa-miR-128-3p; hsa-miR-22-3p; hsa-miR-183-5p; hsa-miR-16-5p; hsa-miR-7-5p; hsa-miR-423-3p; hsa-miR-221-3p; hsa-miR-378a-3p; hsa-miR-10a-5p; hsa-miR-30c-5p; hsa-miR-130b-3p; …
Diseases (miRWalk)	Fibrosis	Enriched	0.00235881	32	hsa-miR-199b-5p; hsa-miR-21-5p; hsa-miR-195-5p; hsa-miR-29b-3p; hsa-let-7g-5p; hsa-miR-26a-5p; hsa-miR-199a-3p; hsa-miR-126-3p; hsa-miR-224-5p; hsa-miR-98-5p; hsa-miR-372-3p; hsa-miR-22-3p; hsa-miR-16-5p; hsa-miR-125a-5p; hsa-miR-221-3p; hsa-let-7f-5p; hsa-let-7i-5p; hsa-miR-18a-5p; hsa-miR-199a-5p; hsa-miR-29a-3p; hsa-miR-1-3p; hsa-miR-222-3p; hsa-miR-373-3p; hsa-miR-155-5p; hsa-let-7d-5p; hsa-m…
Diseases (miRWalk)	Stomach Neoplasms	Enriched	0.00235881	47	hsa-miR-143-3p; hsa-miR-106b-3p; hsa-miR-21-5p; hsa-miR-27a-3p; hsa-miR-148a-3p; hsa-miR-29b-3p; hsa-miR-15b-5p; hsa-miR-106a-3p; hsa-miR-101-3p; hsa-miR-23a-3p; hsa-miR-126-3p; hsa-miR-34b-5p; hsa-miR-512-5p; hsa-miR-663a; hsa-miR-148b-3p; hsa-miR-10b-5p; hsa-miR-223-3p; hsa-miR-34a-5p; hsa-miR-22-3p; hsa-miR-16-5p; hsa-miR-125a-5p; hsa-miR-516a-5p; hsa-miR-221-3p; hsa-miR-107; hsa-miR-610; hsa-…
Gene Ontology (miRWalk)	GO0030154 cell differentiation	Enriched	0.002378	189	hsa-miR-200b-3p; hsa-miR-147a; hsa-miR-424-3p; hsa-miR-142-3p; hsa-miR-760; hsa-miR-424-5p; hsa-miR-143-3p; hsa-miR-24-3p; hsa-miR-21-5p; hsa-miR-26b-5p; hsa-miR-29c-3p; hsa-miR-195-5p; hsa-miR-27a-3p; hsa-miR-148a-3p; hsa-miR-15a-5p; hsa-miR-198; hsa-miR-626; hsa-miR-29b-3p; hsa-miR-33a-5p; hsa-miR-15b-5p; hsa-miR-26a-5p; hsa-miR-301a-3p; hsa-miR-10a-3p; hsa-let-7e-5p; hsa-miR-345-5p; hsa-miR-19…
Pathways (miRWalk)	WP313 Signaling of Hepatocyte Growth Factor Receptor	Enriched	0.00238515	110	hsa-miR-424-5p; hsa-miR-143-3p; hsa-miR-106b-3p; hsa-miR-21-5p; hsa-miR-26b-5p; hsa-miR-29c-3p; hsa-miR-193b-5p; hsa-miR-15a-5p; hsa-miR-144-3p; hsa-miR-29b-3p; hsa-miR-33a-5p; hsa-miR-15b-5p; hsa-miR-26a-5p; hsa-miR-9-3p; hsa-let-7e-5p; hsa-miR-27b-3p; hsa-miR-193a-3p; hsa-miR-199a-3p; hsa-miR-101-3p; hsa-miR-23a-3p; hsa-miR-126-3p; hsa-miR-335-5p; hsa-miR-139-5p; hsa-miR-186-5p; hsa-miR-98-5p; …
Pathways (miRWalk)	hsa04730 Long term depression	Enriched	0.00238515	105	hsa-miR-142-3p; hsa-miR-338-3p; hsa-miR-424-5p; hsa-miR-143-3p; hsa-miR-21-5p; hsa-miR-26b-5p; hsa-miR-27a-3p; hsa-miR-15a-5p; hsa-miR-15b-5p; hsa-let-7g-5p; hsa-let-7e-5p; hsa-miR-199a-3p; hsa-miR-30b-5p; hsa-miR-101-3p; hsa-miR-145-5p; hsa-miR-126-3p; hsa-miR-146b-5p; hsa-miR-335-5p; hsa-miR-139-5p; hsa-miR-340-5p; hsa-miR-186-5p; hsa-miR-340-3p; hsa-miR-152-3p; hsa-miR-505-3p; hsa-miR-98-5p; h…
Gene Ontology (miRWalk)	GO0005178 integrin binding	Enriched	0.00242351	97	hsa-miR-200b-3p; hsa-miR-760; hsa-miR-126-5p; hsa-miR-21-5p; hsa-miR-26b-5p; hsa-miR-29c-3p; hsa-miR-30a-3p; hsa-miR-27a-3p; hsa-miR-29b-3p; hsa-miR-33a-5p; hsa-miR-15b-5p; hsa-miR-26a-5p; hsa-miR-9-3p; hsa-miR-542-3p; hsa-miR-23a-3p; hsa-miR-145-5p; hsa-miR-126-3p; hsa-miR-335-5p; hsa-miR-186-5p; hsa-miR-98-5p; hsa-miR-32-5p; hsa-miR-17-3p; hsa-miR-769-5p; hsa-miR-23b-3p; hsa-miR-148b-3p; hsa-mi…
Gene Ontology (miRWalk)	GO0048538 thymus development	Enriched	0.00244294	104	hsa-miR-200b-3p; hsa-miR-199b-5p; hsa-miR-142-3p; hsa-miR-143-3p; hsa-miR-24-3p; hsa-miR-21-5p; hsa-miR-26b-5p; hsa-miR-29c-3p; hsa-miR-193b-5p; hsa-miR-195-5p; hsa-miR-27a-3p; hsa-miR-148a-3p; hsa-miR-15a-5p; hsa-miR-29b-3p; hsa-miR-15b-5p; hsa-miR-101-3p; hsa-miR-23a-3p; hsa-miR-335-5p; hsa-miR-340-5p; hsa-miR-186-5p; hsa-miR-34b-5p; hsa-miR-204-5p; hsa-miR-140-5p; hsa-miR-98-5p; hsa-miR-32-5p;…
Gene Ontology (miRWalk)	GO0030097 hemopoiesis	Enriched	0.00245821	95	hsa-miR-24-3p; hsa-miR-106b-3p; hsa-miR-21-5p; hsa-miR-26b-5p; hsa-miR-29c-3p; hsa-miR-27a-3p; hsa-miR-15a-5p; hsa-miR-33a-5p; hsa-let-7g-5p; hsa-miR-26a-5p; hsa-miR-146b-3p; hsa-let-7e-5p; hsa-miR-27b-3p; hsa-miR-30b-5p; hsa-miR-101-3p; hsa-miR-146b-5p; hsa-miR-335-5p; hsa-miR-340-5p; hsa-miR-186-5p; hsa-miR-505-3p; hsa-miR-29b-2-5p; hsa-miR-98-5p; hsa-miR-32-5p; hsa-miR-17-3p; hsa-miR-148b-3p; …
Pathways (miRWalk)	hsa03018 RNA degradation	Enriched	0.00247543	88	hsa-miR-760; hsa-miR-24-3p; hsa-miR-106b-3p; hsa-miR-21-5p; hsa-miR-26b-5p; hsa-miR-30a-3p; hsa-miR-33a-5p; hsa-miR-15b-5p; hsa-let-7e-5p; hsa-miR-504-5p; hsa-miR-23a-3p; hsa-miR-335-5p; hsa-miR-186-5p; hsa-miR-204-5p; hsa-miR-505-3p; hsa-miR-454-3p; hsa-miR-98-5p; hsa-miR-32-5p; hsa-miR-769-5p; hsa-miR-19b-3p; hsa-miR-148b-3p; hsa-miR-215-5p; hsa-miR-34a-5p; hsa-miR-128-3p; hsa-miR-214-3p; hsa-m…
Gene Ontology (miRWalk)	GO0000287 magnesium ion binding	Enriched	0.00247627	143	hsa-miR-760; hsa-miR-424-5p; hsa-miR-24-3p; hsa-miR-21-5p; hsa-miR-26b-5p; hsa-miR-29c-3p; hsa-miR-195-5p; hsa-miR-27a-3p; hsa-miR-148a-3p; hsa-miR-15a-5p; hsa-miR-144-3p; hsa-miR-29b-3p; hsa-miR-15b-5p; hsa-miR-26a-5p; hsa-let-7e-5p; hsa-miR-1226-5p; hsa-miR-374b-5p; hsa-miR-30b-5p; hsa-miR-101-3p; hsa-miR-23a-3p; hsa-miR-335-5p; hsa-miR-3187-3p; hsa-miR-186-5p; hsa-miR-204-5p; hsa-miR-454-3p; h…
Gene Ontology (miRWalk)	GO0031100 organ regeneration	Enriched	0.00247627	143	hsa-miR-200b-3p; hsa-miR-338-3p; hsa-miR-424-5p; hsa-miR-24-3p; hsa-miR-126-5p; hsa-miR-21-5p; hsa-miR-26b-5p; hsa-miR-195-5p; hsa-miR-27a-3p; hsa-miR-15a-5p; hsa-miR-363-3p; hsa-miR-144-3p; hsa-miR-29b-3p; hsa-miR-15b-5p; hsa-miR-639; hsa-miR-26a-5p; hsa-let-7e-5p; hsa-miR-345-5p; hsa-miR-193a-5p; hsa-miR-374b-5p; hsa-miR-27b-3p; hsa-miR-30b-5p; hsa-miR-101-3p; hsa-miR-23a-3p; hsa-miR-145-5p; hs…
Gene Ontology (miRWalk)	GO0032869 cellular response to insulin stimulus	Enriched	0.00247627	107	hsa-miR-199b-5p; hsa-miR-424-5p; hsa-miR-143-3p; hsa-miR-24-3p; hsa-miR-106b-3p; hsa-miR-21-5p; hsa-miR-26b-5p; hsa-miR-27a-3p; hsa-miR-148a-3p; hsa-miR-15a-5p; hsa-miR-33a-5p; hsa-miR-26a-5p; hsa-miR-301a-3p; hsa-let-7e-5p; hsa-miR-374b-5p; hsa-miR-27b-3p; hsa-miR-504-5p; hsa-miR-30b-5p; hsa-miR-101-3p; hsa-miR-145-5p; hsa-miR-126-3p; hsa-miR-335-5p; hsa-miR-186-5p; hsa-miR-152-3p; hsa-miR-505-3…
Gene Ontology (miRWalk)	GO0008156 negative regulation of dna replication	Enriched	0.00250359	60	hsa-miR-142-3p; hsa-miR-24-3p; hsa-miR-21-5p; hsa-miR-26b-5p; hsa-miR-27a-3p; hsa-miR-148a-3p; hsa-miR-15a-5p; hsa-miR-26a-5p; hsa-let-7e-5p; hsa-miR-27b-3p; hsa-miR-504-5p; hsa-miR-335-5p; hsa-miR-633; hsa-miR-454-3p; hsa-miR-184; hsa-miR-612; hsa-miR-92a-1-5p; hsa-miR-485-5p; hsa-miR-10b-5p; hsa-miR-205-5p; hsa-miR-1285-3p; hsa-miR-34a-5p; hsa-miR-128-3p; hsa-miR-214-3p; hsa-miR-16-5p; hsa-miR-…
Gene Ontology (miRWalk)	GO0043588 skin development	Enriched	0.00251038	60	hsa-miR-200b-3p; hsa-miR-24-3p; hsa-miR-106b-3p; hsa-miR-21-5p; hsa-miR-26b-5p; hsa-miR-29c-3p; hsa-miR-27a-3p; hsa-miR-148a-3p; hsa-miR-29b-3p; hsa-let-7e-5p; hsa-miR-23a-3p; hsa-miR-335-5p; hsa-miR-186-5p; hsa-miR-204-5p; hsa-miR-32-5p; hsa-miR-99a-5p; hsa-miR-148b-3p; hsa-miR-215-5p; hsa-miR-10b-5p; hsa-miR-34a-5p; hsa-miR-128-3p; hsa-miR-214-3p; hsa-miR-183-5p; hsa-miR-16-5p; hsa-miR-221-3p; …
Gene Ontology (miRWalk)	GO0003676 nucleic acid binding	Enriched	0.00252237	135	hsa-miR-142-3p; hsa-miR-760; hsa-miR-24-3p; hsa-miR-106b-3p; hsa-miR-21-5p; hsa-miR-26b-5p; hsa-miR-29c-3p; hsa-miR-30a-3p; hsa-miR-193b-5p; hsa-miR-27a-3p; hsa-miR-148a-3p; hsa-miR-29b-3p; hsa-miR-33a-5p; hsa-miR-15b-5p; hsa-miR-26a-5p; hsa-let-7e-5p; hsa-miR-193a-5p; hsa-miR-374b-5p; hsa-miR-27b-3p; hsa-miR-504-5p; hsa-miR-30b-5p; hsa-miR-101-3p; hsa-miR-335-5p; hsa-miR-340-5p; hsa-miR-186-5p; …
Gene Ontology (miRWalk)	GO0008022 protein c terminus binding	Enriched	0.00257678	166	hsa-miR-199b-5p; hsa-miR-1295a; hsa-miR-142-3p; hsa-miR-424-5p; hsa-miR-143-3p; hsa-miR-24-3p; hsa-miR-21-5p; hsa-miR-26b-5p; hsa-miR-27a-3p; hsa-miR-148a-3p; hsa-miR-15a-5p; hsa-miR-29b-3p; hsa-miR-33a-5p; hsa-miR-15b-5p; hsa-miR-26a-5p; hsa-let-7e-5p; hsa-miR-30b-5p; hsa-miR-101-3p; hsa-miR-23a-3p; hsa-miR-145-5p; hsa-miR-335-5p; hsa-miR-598-3p; hsa-miR-340-5p; hsa-miR-186-5p; hsa-miR-204-5p; h…
Pathways (miRWalk)	hsa00903 Limonene and pinene degradation	Enriched	0.00257697	42	hsa-miR-24-3p; hsa-miR-21-5p; hsa-miR-26b-5p; hsa-miR-27a-3p; hsa-miR-15b-5p; hsa-miR-30b-5p; hsa-miR-335-5p; hsa-miR-186-5p; hsa-miR-152-3p; hsa-miR-98-5p; hsa-miR-215-5p; hsa-miR-34a-5p; hsa-miR-128-3p; hsa-miR-497-5p; hsa-miR-16-5p; hsa-miR-125a-5p; hsa-miR-7-5p; hsa-miR-421; hsa-miR-423-3p; hsa-miR-221-3p; hsa-miR-361-5p; hsa-let-7f-5p; hsa-miR-99b-5p; hsa-let-7a-5p; hsa-miR-130b-5p; hsa-miR-…
Pathways (miRWalk)	hsa00983 Drug metabolism other enzymes	Enriched	0.00257697	42	hsa-miR-142-3p; hsa-miR-760; hsa-miR-33b-5p; hsa-miR-26b-5p; hsa-miR-29b-3p; hsa-let-7e-5p; hsa-miR-27b-3p; hsa-miR-30b-5p; hsa-miR-23a-3p; hsa-miR-335-5p; hsa-miR-98-5p; hsa-miR-17-3p; hsa-miR-23b-3p; hsa-miR-19b-3p; hsa-miR-215-5p; hsa-miR-28-5p; hsa-miR-34a-5p; hsa-miR-16-5p; hsa-miR-361-5p; hsa-miR-378a-5p; hsa-miR-18a-3p; hsa-let-7a-5p; hsa-miR-25-3p; hsa-miR-106b-5p; hsa-miR-192-5p; hsa-miR…
Gene Ontology (miRWalk)	GO0045410 positive regulation of interleukin 6 biosynthetic process	Enriched	0.00263465	13	hsa-miR-21-5p; hsa-miR-26b-5p; hsa-miR-15a-5p; hsa-miR-29b-3p; hsa-miR-15b-5p; hsa-miR-145-5p; hsa-miR-146b-5p; hsa-miR-335-5p; hsa-miR-204-5p; hsa-miR-16-5p; hsa-miR-146a-5p; hsa-miR-124-3p; hsa-miR-409-3p
Gene Ontology (miRWalk)	GO0001541 ovarian follicle development	Enriched	0.0026365	125	hsa-miR-200b-3p; hsa-miR-147a; hsa-miR-760; hsa-miR-143-3p; hsa-miR-24-3p; hsa-miR-21-5p; hsa-miR-26b-5p; hsa-miR-29c-3p; hsa-miR-195-5p; hsa-miR-148a-3p; hsa-miR-15a-5p; hsa-miR-29b-3p; hsa-miR-15b-5p; hsa-let-7g-5p; hsa-miR-26a-5p; hsa-miR-301a-3p; hsa-miR-504-5p; hsa-miR-101-3p; hsa-miR-23a-3p; hsa-miR-145-5p; hsa-miR-126-3p; hsa-miR-146b-5p; hsa-miR-335-5p; hsa-miR-186-5p; hsa-miR-34b-5p; hsa…
Pathways (miRWalk)	hsa05416 Viral myocarditis	Enriched	0.00263974	128	hsa-miR-1295a; hsa-miR-142-3p; hsa-miR-338-3p; hsa-miR-424-5p; hsa-miR-24-3p; hsa-miR-106b-3p; hsa-miR-21-5p; hsa-miR-26b-5p; hsa-miR-195-5p; hsa-miR-148a-3p; hsa-miR-15a-5p; hsa-miR-15b-5p; hsa-miR-26a-5p; hsa-let-7e-5p; hsa-miR-374b-5p; hsa-miR-101-3p; hsa-miR-23a-3p; hsa-miR-335-5p; hsa-miR-224-5p; hsa-miR-186-5p; hsa-miR-34b-5p; hsa-miR-152-3p; hsa-miR-505-3p; hsa-miR-30c-2-3p; hsa-miR-98-5p;…
Pathways (miRWalk)	WP12 Osteoclast Signaling	Enriched	0.00264337	32	hsa-miR-21-5p; hsa-miR-26b-5p; hsa-miR-33a-5p; hsa-miR-26a-5p; hsa-miR-146b-3p; hsa-miR-145-5p; hsa-miR-335-5p; hsa-miR-204-5p; hsa-miR-98-5p; hsa-miR-215-5p; hsa-miR-34a-5p; hsa-miR-214-3p; hsa-miR-125a-5p; hsa-miR-421; hsa-miR-365a-3p; hsa-let-7a-5p; hsa-miR-18a-5p; hsa-miR-106b-5p; hsa-miR-192-5p; hsa-miR-10a-5p; hsa-miR-331-3p; hsa-miR-146a-5p; hsa-miR-299-5p; hsa-miR-124-3p; hsa-miR-30c-5p; …
Pathways (miRWalk)	WP2035 FSH signaling pathway	Enriched	0.00266634	93	hsa-miR-200b-3p; hsa-miR-143-3p; hsa-miR-24-3p; hsa-miR-106b-3p; hsa-miR-21-5p; hsa-miR-26b-5p; hsa-miR-27a-3p; hsa-miR-15a-5p; hsa-miR-144-3p; hsa-miR-33a-5p; hsa-miR-15b-5p; hsa-let-7e-5p; hsa-miR-199a-3p; hsa-miR-335-5p; hsa-miR-340-5p; hsa-miR-186-5p; hsa-miR-34b-5p; hsa-miR-505-3p; hsa-miR-98-5p; hsa-miR-32-5p; hsa-miR-17-3p; hsa-miR-769-5p; hsa-miR-23b-3p; hsa-miR-19a-3p; hsa-miR-99a-5p; hs…
Pathways (miRWalk)	WP205 IL 7 signaling pathway	Enriched	0.00266634	100	hsa-miR-338-3p; hsa-miR-424-5p; hsa-miR-143-3p; hsa-miR-24-3p; hsa-miR-21-5p; hsa-miR-26b-5p; hsa-miR-195-5p; hsa-miR-15a-5p; hsa-miR-15b-5p; hsa-miR-190a-5p; hsa-let-7g-5p; hsa-miR-26a-5p; hsa-let-7e-5p; hsa-miR-374b-5p; hsa-miR-199a-3p; hsa-miR-101-3p; hsa-miR-145-5p; hsa-miR-126-3p; hsa-miR-335-5p; hsa-miR-34b-5p; hsa-miR-98-5p; hsa-miR-769-5p; hsa-miR-23b-3p; hsa-miR-19a-3p; hsa-miR-215-5p; h…
Pathways (miRWalk)	WP477 Cytoplasmic Ribosomal Proteins	Enriched	0.00268392	162	hsa-miR-422a; hsa-miR-760; hsa-miR-221-5p; hsa-miR-24-3p; hsa-miR-106b-3p; hsa-miR-30e-3p; hsa-miR-21-5p; hsa-miR-26b-5p; hsa-miR-30a-3p; hsa-miR-193b-5p; hsa-miR-195-5p; hsa-miR-27a-3p; hsa-miR-148a-3p; hsa-miR-29b-3p; hsa-miR-33a-5p; hsa-miR-15b-5p; hsa-let-7g-5p; hsa-miR-26a-5p; hsa-miR-301a-3p; hsa-let-7e-5p; hsa-miR-193a-5p; hsa-miR-374b-5p; hsa-miR-27b-3p; hsa-miR-504-5p; hsa-miR-30b-5p; hs…
Pathways (miRWalk)	WP673 ErbB signaling pathway	Enriched	0.00268392	152	hsa-miR-199b-5p; hsa-miR-424-5p; hsa-miR-143-3p; hsa-miR-24-3p; hsa-miR-106b-3p; hsa-miR-21-5p; hsa-miR-26b-5p; hsa-miR-29c-3p; hsa-miR-27a-3p; hsa-miR-15a-5p; hsa-miR-363-3p; hsa-miR-144-3p; hsa-miR-33a-5p; hsa-miR-15b-5p; hsa-miR-190a-5p; hsa-let-7g-5p; hsa-miR-639; hsa-miR-26a-5p; hsa-let-7e-5p; hsa-miR-345-5p; hsa-miR-193a-3p; hsa-miR-199a-3p; hsa-miR-101-3p; hsa-miR-145-5p; hsa-miR-126-3p; h…
Pathways (miRWalk)	P04393 Ras Pathway	Enriched	0.00268527	136	hsa-miR-200b-3p; hsa-miR-142-3p; hsa-miR-424-5p; hsa-miR-143-3p; hsa-miR-24-3p; hsa-miR-21-5p; hsa-miR-26b-5p; hsa-miR-29c-3p; hsa-miR-195-5p; hsa-miR-148a-3p; hsa-miR-15a-5p; hsa-miR-29b-3p; hsa-miR-33a-5p; hsa-miR-15b-5p; hsa-let-7g-5p; hsa-miR-26a-5p; hsa-let-7e-5p; hsa-miR-374b-5p; hsa-miR-27b-3p; hsa-miR-199a-3p; hsa-miR-30b-5p; hsa-miR-101-3p; hsa-miR-145-5p; hsa-miR-126-3p; hsa-miR-146b-5p…
Gene Ontology (miRWalk)	GO0034612 response to tumor necrosis factor	Enriched	0.00272383	41	hsa-miR-338-3p; hsa-miR-24-3p; hsa-miR-126-5p; hsa-miR-21-5p; hsa-miR-26b-5p; hsa-miR-195-5p; hsa-miR-23a-3p; hsa-miR-126-3p; hsa-miR-335-5p; hsa-miR-98-5p; hsa-miR-17-3p; hsa-miR-215-5p; hsa-miR-128-3p; hsa-miR-183-5p; hsa-miR-16-5p; hsa-miR-221-3p; hsa-miR-375; hsa-let-7a-5p; hsa-miR-18a-5p; hsa-miR-192-5p; hsa-miR-1-3p; hsa-miR-222-3p; hsa-miR-19b-1-5p; hsa-miR-10a-5p; hsa-miR-373-3p; hsa-miR-…
Pathways (miRWalk)	hsa00650 Butanoate metabolism	Enriched	0.00275314	55	hsa-miR-24-3p; hsa-miR-21-5p; hsa-miR-26b-5p; hsa-miR-27a-3p; hsa-miR-15b-5p; hsa-miR-145-5p; hsa-miR-335-5p; hsa-miR-186-5p; hsa-miR-152-3p; hsa-miR-98-5p; hsa-miR-23b-3p; hsa-miR-19b-3p; hsa-miR-215-5p; hsa-miR-34a-5p; hsa-miR-128-3p; hsa-miR-22-3p; hsa-miR-497-5p; hsa-miR-16-5p; hsa-miR-7-5p; hsa-miR-96-5p; hsa-miR-421; hsa-let-7f-5p; hsa-miR-18a-3p; hsa-miR-375; hsa-miR-99b-5p; hsa-let-7a-5p;…
Pathways (miRWalk)	hsa04070 Phosphatidylinositol signaling system	Enriched	0.00275314	109	hsa-miR-424-5p; hsa-miR-21-5p; hsa-miR-26b-5p; hsa-miR-27a-3p; hsa-miR-144-3p; hsa-miR-29b-3p; hsa-miR-15b-5p; hsa-miR-26a-5p; hsa-miR-27b-3p; hsa-miR-30b-5p; hsa-miR-101-3p; hsa-miR-23a-3p; hsa-miR-126-3p; hsa-miR-335-5p; hsa-miR-598-3p; hsa-miR-340-5p; hsa-miR-186-5p; hsa-miR-505-3p; hsa-miR-98-5p; hsa-miR-32-5p; hsa-miR-184; hsa-miR-17-3p; hsa-miR-23b-3p; hsa-miR-19a-3p; hsa-miR-19b-3p; hsa-mi…
Pathways (miRWalk)	hsa05221 Acute myeloid leukemia	Enriched	0.00275714	142	hsa-miR-200b-3p; hsa-miR-338-3p; hsa-miR-424-5p; hsa-miR-143-3p; hsa-miR-24-3p; hsa-miR-21-5p; hsa-miR-26b-5p; hsa-miR-29c-3p; hsa-miR-195-5p; hsa-miR-15a-5p; hsa-miR-144-3p; hsa-miR-33a-5p; hsa-miR-15b-5p; hsa-let-7g-5p; hsa-miR-26a-5p; hsa-let-7e-5p; hsa-miR-193a-5p; hsa-miR-374b-5p; hsa-miR-199a-3p; hsa-miR-101-3p; hsa-miR-145-5p; hsa-miR-126-3p; hsa-miR-146b-5p; hsa-miR-335-5p; hsa-miR-186-5p…
Gene Ontology (miRWalk)	GO0051403 stress activated mapk cascade	Enriched	0.00278003	121	hsa-miR-200b-3p; hsa-miR-760; hsa-miR-424-5p; hsa-miR-143-3p; hsa-miR-24-3p; hsa-miR-21-5p; hsa-miR-26b-5p; hsa-miR-29c-3p; hsa-miR-30a-3p; hsa-miR-195-5p; hsa-miR-27a-3p; hsa-miR-148a-3p; hsa-miR-15a-5p; hsa-miR-29b-3p; hsa-miR-33a-5p; hsa-miR-15b-5p; hsa-miR-26a-5p; hsa-let-7e-5p; hsa-miR-1226-5p; hsa-miR-374b-5p; hsa-miR-27b-3p; hsa-miR-199a-3p; hsa-miR-30b-5p; hsa-miR-101-3p; hsa-miR-145-5p; …
Gene Ontology (miRWalk)	GO0000776 kinetochore	Enriched	0.00278827	101	hsa-miR-142-3p; hsa-miR-24-3p; hsa-miR-21-5p; hsa-miR-26b-5p; hsa-miR-30a-3p; hsa-miR-27a-3p; hsa-miR-148a-3p; hsa-miR-15b-5p; hsa-let-7e-5p; hsa-miR-101-3p; hsa-miR-23a-3p; hsa-miR-335-5p; hsa-miR-186-5p; hsa-miR-505-3p; hsa-miR-98-5p; hsa-miR-32-5p; hsa-miR-17-3p; hsa-miR-92a-1-5p; hsa-miR-769-5p; hsa-miR-23b-3p; hsa-miR-19a-3p; hsa-miR-99a-5p; hsa-miR-19b-3p; hsa-miR-744-3p; hsa-miR-148b-3p; h…
Gene Ontology (miRWalk)	GO0030512 negative regulation of transforming growth factor beta receptor signaling pathway	Enriched	0.00284011	130	hsa-miR-200b-3p; hsa-miR-142-3p; hsa-miR-760; hsa-miR-424-5p; hsa-miR-24-3p; hsa-miR-21-5p; hsa-miR-26b-5p; hsa-miR-195-5p; hsa-miR-27a-3p; hsa-miR-15a-5p; hsa-miR-15b-5p; hsa-miR-26a-5p; hsa-let-7e-5p; hsa-miR-374b-5p; hsa-miR-504-5p; hsa-miR-30b-5p; hsa-miR-101-3p; hsa-miR-148b-5p; hsa-miR-335-5p; hsa-miR-633; hsa-miR-340-5p; hsa-miR-186-5p; hsa-miR-204-5p; hsa-miR-140-5p; hsa-miR-505-3p; hsa-m…
Gene Ontology (miRWalk)	GO0010745 negative regulation of macrophage derived foam cell differentiation	Enriched	0.00284701	34	hsa-miR-142-3p; hsa-miR-33b-5p; hsa-miR-24-3p; hsa-miR-30e-3p; hsa-miR-21-5p; hsa-miR-26b-5p; hsa-miR-27a-3p; hsa-miR-33a-5p; hsa-miR-26a-5p; hsa-miR-27b-3p; hsa-miR-335-5p; hsa-miR-204-5p; hsa-miR-98-5p; hsa-miR-32-5p; hsa-miR-19a-3p; hsa-miR-215-5p; hsa-miR-10b-5p; hsa-miR-130a-3p; hsa-miR-22-3p; hsa-miR-7-5p; hsa-let-7a-5p; hsa-miR-192-5p; hsa-miR-1-3p; hsa-miR-141-3p; hsa-miR-20b-5p; hsa-miR-…
Pathways (miRWalk)	hsa03430 Mismatch repair	Enriched	0.00284796	52	hsa-miR-24-3p; hsa-miR-21-5p; hsa-miR-26b-5p; hsa-miR-15a-5p; hsa-miR-26a-5p; hsa-let-7e-5p; hsa-miR-345-5p; hsa-miR-101-3p; hsa-miR-335-5p; hsa-miR-186-5p; hsa-miR-23b-3p; hsa-miR-19b-3p; hsa-miR-215-5p; hsa-miR-34a-5p; hsa-miR-30e-5p; hsa-miR-183-5p; hsa-miR-16-5p; hsa-miR-96-5p; hsa-miR-375; hsa-miR-130b-5p; hsa-miR-18a-5p; hsa-miR-106b-5p; hsa-miR-192-5p; hsa-miR-29a-3p; hsa-miR-1-3p; hsa-miR…
Gene Ontology (miRWalk)	GO0032722 positive regulation of chemokine production	Enriched	0.00288922	34	hsa-miR-199b-5p; hsa-miR-424-5p; hsa-miR-106b-3p; hsa-miR-21-5p; hsa-miR-33a-5p; hsa-miR-26a-5p; hsa-miR-27b-3p; hsa-miR-23a-3p; hsa-miR-145-5p; hsa-miR-335-5p; hsa-miR-186-5p; hsa-miR-98-5p; hsa-miR-19a-3p; hsa-miR-19b-3p; hsa-miR-22-3p; hsa-miR-107; hsa-let-7i-5p; hsa-miR-365a-3p; hsa-let-7a-5p; hsa-miR-18a-5p; hsa-miR-106b-5p; hsa-miR-1-3p; hsa-miR-155-5p; hsa-miR-20a-5p; hsa-miR-146a-5p; hsa-…
Gene Ontology (miRWalk)	GO0010862 positive regulation of pathway restricted smad protein phosphorylation	Enriched	0.00289087	62	hsa-miR-142-3p; hsa-miR-24-3p; hsa-miR-21-5p; hsa-miR-26b-5p; hsa-miR-148a-3p; hsa-miR-15a-5p; hsa-miR-26a-5p; hsa-miR-301a-3p; hsa-miR-101-3p; hsa-miR-335-5p; hsa-miR-224-5p; hsa-miR-633; hsa-miR-186-5p; hsa-miR-204-5p; hsa-miR-140-5p; hsa-miR-454-3p; hsa-miR-98-5p; hsa-miR-19a-3p; hsa-miR-19b-3p; hsa-miR-148b-3p; hsa-miR-215-5p; hsa-miR-10b-5p; hsa-miR-130a-3p; hsa-miR-34a-5p; hsa-miR-128-3p; h…
Gene Ontology (miRWalk)	GO0008270 zinc ion binding	Enriched	0.00290531	296	hsa-miR-200b-3p; hsa-miR-424-3p; hsa-miR-142-3p; hsa-miR-760; hsa-miR-221-5p; hsa-miR-338-3p; hsa-miR-424-5p; hsa-miR-33b-5p; hsa-miR-143-3p; hsa-miR-24-3p; hsa-miR-106b-3p; hsa-miR-126-5p; hsa-miR-30e-3p; hsa-miR-21-5p; hsa-miR-26b-5p; hsa-miR-29c-3p; hsa-miR-30a-3p; hsa-miR-195-5p; hsa-miR-27a-3p; hsa-miR-148a-3p; hsa-miR-15a-5p; hsa-miR-144-3p; hsa-miR-29b-3p; hsa-miR-33a-5p; hsa-miR-15b-5p; h…
Gene Ontology (miRWalk)	GO0030574 collagen catabolic process	Enriched	0.00290679	28	hsa-miR-338-3p; hsa-miR-143-3p; hsa-miR-106b-3p; hsa-miR-126-5p; hsa-miR-21-5p; hsa-miR-26b-5p; hsa-miR-27a-3p; hsa-miR-29b-3p; hsa-miR-27b-3p; hsa-miR-145-5p; hsa-miR-126-3p; hsa-miR-146b-5p; hsa-miR-335-5p; hsa-miR-140-5p; hsa-miR-125a-5p; hsa-miR-423-3p; hsa-let-7f-5p; hsa-miR-18a-5p; hsa-miR-222-3p; hsa-miR-31-5p; hsa-miR-451a; hsa-miR-124-3p; hsa-miR-9-5p; hsa-miR-138-5p; hsa-miR-17-5p; hsa-…
Gene Ontology (miRWalk)	GO0042593 glucose homeostasis	Enriched	0.00290679	108	hsa-miR-199b-5p; hsa-miR-424-5p; hsa-miR-143-3p; hsa-miR-24-3p; hsa-miR-106b-3p; hsa-miR-21-5p; hsa-miR-26b-5p; hsa-miR-148a-3p; hsa-miR-29b-3p; hsa-miR-33a-5p; hsa-miR-15b-5p; hsa-miR-26a-5p; hsa-miR-301a-3p; hsa-let-7e-5p; hsa-miR-27b-3p; hsa-miR-30b-5p; hsa-miR-23a-3p; hsa-miR-145-5p; hsa-miR-126-3p; hsa-miR-335-5p; hsa-miR-340-5p; hsa-miR-34b-5p; hsa-miR-204-5p; hsa-miR-140-5p; hsa-miR-152-3p…
Gene Ontology (miRWalk)	GO0048762 mesenchymal cell differentiation	Enriched	0.00293053	35	hsa-miR-142-3p; hsa-miR-760; hsa-miR-424-5p; hsa-miR-26b-5p; hsa-let-7g-5p; hsa-miR-26a-5p; hsa-let-7e-5p; hsa-miR-101-3p; hsa-miR-335-5p; hsa-miR-186-5p; hsa-miR-204-5p; hsa-miR-140-5p; hsa-miR-98-5p; hsa-miR-34a-5p; hsa-miR-128-3p; hsa-miR-22-3p; hsa-miR-16-5p; hsa-miR-370-3p; hsa-let-7f-5p; hsa-let-7a-5p; hsa-miR-1-3p; hsa-miR-19b-1-5p; hsa-miR-10a-5p; hsa-miR-155-5p; hsa-miR-133b; hsa-let-7d-…
Pathways (miRWalk)	P00050 Plasminogen activating cascade	Enriched	0.00295499	30	hsa-miR-143-3p; hsa-miR-21-5p; hsa-miR-26b-5p; hsa-miR-29c-3p; hsa-miR-27a-3p; hsa-miR-144-3p; hsa-miR-29b-3p; hsa-miR-301a-3p; hsa-miR-27b-3p; hsa-miR-145-5p; hsa-miR-335-5p; hsa-miR-204-5p; hsa-miR-140-5p; hsa-miR-23b-3p; hsa-miR-99a-5p; hsa-miR-215-5p; hsa-miR-16-5p; hsa-miR-192-5p; hsa-miR-29a-3p; hsa-miR-222-3p; hsa-miR-155-5p; hsa-miR-124-3p; hsa-miR-9-5p; hsa-miR-138-5p; hsa-miR-30c-5p; hs…
Gene Ontology (miRWalk)	GO0071560 cellular response to transforming growth factor beta stimulus	Enriched	0.00295762	52	hsa-miR-200b-3p; hsa-miR-142-3p; hsa-miR-143-3p; hsa-miR-21-5p; hsa-miR-26b-5p; hsa-miR-29c-3p; hsa-miR-101-3p; hsa-miR-335-5p; hsa-miR-340-5p; hsa-miR-186-5p; hsa-miR-204-5p; hsa-miR-140-5p; hsa-miR-505-3p; hsa-miR-98-5p; hsa-miR-215-5p; hsa-miR-223-3p; hsa-miR-205-5p; hsa-miR-128-3p; hsa-miR-16-5p; hsa-miR-125a-5p; hsa-miR-7-5p; hsa-miR-194-5p; hsa-miR-421; hsa-miR-221-3p; hsa-miR-18a-3p; hsa-m…
Gene Ontology (miRWalk)	GO0002576 platelet degranulation	Enriched	0.00296597	148	hsa-miR-200b-3p; hsa-miR-147a; hsa-miR-760; hsa-miR-143-3p; hsa-miR-24-3p; hsa-miR-21-5p; hsa-miR-26b-5p; hsa-miR-29c-3p; hsa-miR-30a-3p; hsa-miR-195-5p; hsa-miR-27a-3p; hsa-miR-15a-5p; hsa-miR-144-3p; hsa-miR-29b-3p; hsa-miR-15b-5p; hsa-miR-26a-5p; hsa-miR-146b-3p; hsa-miR-301a-3p; hsa-miR-27b-3p; hsa-miR-504-5p; hsa-miR-101-3p; hsa-miR-23a-3p; hsa-miR-145-5p; hsa-miR-126-3p; hsa-miR-335-5p; hsa…
Gene Ontology (miRWalk)	GO0005887 integral to plasma membrane	Enriched	0.00296597	238	hsa-miR-200b-3p; hsa-miR-199b-5p; hsa-miR-142-3p; hsa-miR-424-5p; hsa-miR-33b-5p; hsa-miR-24-3p; hsa-miR-30e-3p; hsa-miR-21-5p; hsa-miR-26b-5p; hsa-miR-29c-3p; hsa-miR-30a-3p; hsa-miR-195-5p; hsa-miR-27a-3p; hsa-miR-148a-3p; hsa-miR-15a-5p; hsa-miR-363-3p; hsa-miR-198; hsa-miR-29b-3p; hsa-miR-33a-5p; hsa-miR-15b-5p; hsa-miR-26a-5p; hsa-let-7e-5p; hsa-miR-345-5p; hsa-miR-374b-5p; hsa-miR-27b-3p; h…
Gene Ontology (miRWalk)	GO0032880 regulation of protein localization	Enriched	0.00296597	91	hsa-miR-200b-3p; hsa-miR-142-3p; hsa-miR-143-3p; hsa-miR-21-5p; hsa-miR-26b-5p; hsa-miR-29c-3p; hsa-miR-195-5p; hsa-miR-27a-3p; hsa-miR-148a-3p; hsa-miR-15a-5p; hsa-miR-29b-3p; hsa-miR-33a-5p; hsa-miR-15b-5p; hsa-let-7e-5p; hsa-miR-101-3p; hsa-miR-145-5p; hsa-miR-335-5p; hsa-miR-186-5p; hsa-miR-34b-5p; hsa-miR-204-5p; hsa-miR-30c-2-3p; hsa-miR-98-5p; hsa-miR-23b-3p; hsa-miR-19a-3p; hsa-miR-215-5p…
Gene Ontology (miRWalk)	GO0047485 protein n terminus binding	Enriched	0.00296597	148	hsa-miR-142-3p; hsa-miR-760; hsa-miR-338-3p; hsa-miR-424-5p; hsa-miR-24-3p; hsa-miR-21-5p; hsa-miR-26b-5p; hsa-miR-29c-3p; hsa-miR-195-5p; hsa-miR-27a-3p; hsa-miR-15a-5p; hsa-miR-29b-3p; hsa-miR-33a-5p; hsa-miR-26a-5p; hsa-let-7e-5p; hsa-miR-504-5p; hsa-miR-199a-3p; hsa-miR-30b-5p; hsa-miR-101-3p; hsa-miR-23a-3p; hsa-miR-146b-5p; hsa-miR-335-5p; hsa-miR-633; hsa-miR-374a-5p; hsa-miR-186-5p; hsa-m…
Gene Ontology (miRWalk)	GO0048070 regulation of developmental pigmentation	Enriched	0.00296597	21	hsa-miR-24-3p; hsa-miR-26b-5p; hsa-miR-195-5p; hsa-miR-146b-5p; hsa-miR-335-5p; hsa-miR-340-5p; hsa-miR-186-5p; hsa-miR-98-5p; hsa-miR-32-5p; hsa-miR-19a-3p; hsa-miR-19b-3p; hsa-miR-10b-5p; hsa-miR-221-3p; hsa-miR-375; hsa-let-7a-5p; hsa-miR-25-3p; hsa-miR-222-3p; hsa-miR-181c-5p; hsa-miR-17-5p; hsa-miR-494-3p; hsa-miR-181a-5p
Gene Ontology (miRWalk)	GO0030513 positive regulation of bmp signaling pathway	Enriched	0.00303373	77	hsa-miR-200b-3p; hsa-miR-199b-5p; hsa-miR-24-3p; hsa-miR-21-5p; hsa-miR-26b-5p; hsa-miR-30a-3p; hsa-miR-144-3p; hsa-miR-26a-5p; hsa-miR-301a-3p; hsa-let-7e-5p; hsa-miR-542-3p; hsa-miR-27b-3p; hsa-miR-23a-3p; hsa-miR-145-5p; hsa-miR-335-5p; hsa-miR-224-5p; hsa-miR-186-5p; hsa-miR-140-5p; hsa-miR-454-3p; hsa-miR-98-5p; hsa-miR-17-3p; hsa-miR-23b-3p; hsa-miR-19a-3p; hsa-miR-19b-3p; hsa-miR-148b-3p; …
Gene Ontology (miRWalk)	GO0000184 nuclear transcribed mrna catabolic process nonsense mediated decay	Enriched	0.00303401	166	hsa-miR-1295a; hsa-miR-422a; hsa-miR-760; hsa-miR-221-5p; hsa-miR-24-3p; hsa-miR-106b-3p; hsa-miR-30e-3p; hsa-miR-21-5p; hsa-miR-26b-5p; hsa-miR-30a-3p; hsa-miR-193b-5p; hsa-miR-195-5p; hsa-miR-27a-3p; hsa-miR-148a-3p; hsa-miR-29b-3p; hsa-miR-33a-5p; hsa-miR-15b-5p; hsa-let-7g-5p; hsa-miR-26a-5p; hsa-miR-301a-3p; hsa-miR-10a-3p; hsa-let-7e-5p; hsa-miR-193a-5p; hsa-miR-27b-3p; hsa-miR-504-5p; hsa-…
Diseases (miRWalk)	Anoxia	Enriched	0.00305395	24	hsa-miR-424-5p; hsa-miR-21-5p; hsa-miR-29c-3p; hsa-miR-195-5p; hsa-miR-29b-3p; hsa-miR-15b-5p; hsa-miR-335-5p; hsa-miR-224-5p; hsa-miR-98-5p; hsa-miR-205-5p; hsa-miR-372-3p; hsa-miR-16-5p; hsa-miR-107; hsa-miR-491-5p; hsa-miR-503-5p; hsa-miR-199a-5p; hsa-miR-29a-3p; hsa-miR-373-3p; hsa-miR-155-5p; hsa-miR-20a-5p; hsa-miR-20b-5p; hsa-miR-93-5p; hsa-miR-519c-3p; hsa-miR-210-3p
Gene Ontology (miRWalk)	GO0001942 hair follicle development	Enriched	0.00307274	49	hsa-miR-24-3p; hsa-miR-21-5p; hsa-miR-26b-5p; hsa-miR-29c-3p; hsa-miR-27a-3p; hsa-miR-148a-3p; hsa-miR-15a-5p; hsa-miR-101-3p; hsa-miR-335-5p; hsa-miR-186-5p; hsa-miR-542-5p; hsa-miR-98-5p; hsa-miR-148b-3p; hsa-miR-215-5p; hsa-miR-10b-5p; hsa-miR-128-3p; hsa-miR-301b-3p; hsa-miR-16-5p; hsa-miR-7-5p; hsa-miR-18a-3p; hsa-miR-375; hsa-let-7a-5p; hsa-miR-106b-5p; hsa-miR-378a-3p; hsa-miR-192-5p; hsa-…
Gene Ontology (miRWalk)	GO0046872 metal ion binding	Enriched	0.00310228	257	hsa-miR-147a; hsa-miR-142-3p; hsa-miR-760; hsa-miR-33b-5p; hsa-miR-143-3p; hsa-miR-24-3p; hsa-miR-106b-3p; hsa-miR-126-5p; hsa-miR-30e-3p; hsa-miR-21-5p; hsa-miR-26b-5p; hsa-miR-29c-3p; hsa-miR-30a-3p; hsa-miR-27a-3p; hsa-miR-148a-3p; hsa-miR-15a-5p; hsa-miR-3909; hsa-miR-363-3p; hsa-miR-29b-3p; hsa-miR-33a-5p; hsa-miR-15b-5p; hsa-miR-190a-5p; hsa-miR-639; hsa-miR-26a-5p; hsa-miR-301a-3p; hsa-miR…
Pathways (miRWalk)	hsa04120 Ubiquitin mediated proteolysis	Enriched	0.00311037	152	hsa-miR-450a-5p; hsa-miR-200b-3p; hsa-miR-424-3p; hsa-miR-142-3p; hsa-miR-760; hsa-miR-338-3p; hsa-miR-424-5p; hsa-miR-143-3p; hsa-miR-24-3p; hsa-miR-106b-3p; hsa-miR-30e-3p; hsa-miR-21-5p; hsa-miR-26b-5p; hsa-miR-29c-3p; hsa-miR-27a-3p; hsa-miR-15a-5p; hsa-miR-15b-5p; hsa-let-7g-5p; hsa-miR-26a-5p; hsa-let-7e-5p; hsa-miR-27b-3p; hsa-miR-504-5p; hsa-miR-30b-5p; hsa-miR-101-3p; hsa-miR-145-5p; hsa…
Pathways (miRWalk)	WP430 Statin Pathway	Enriched	0.00312258	53	hsa-miR-422a; hsa-miR-760; hsa-miR-33b-5p; hsa-miR-26b-5p; hsa-miR-29c-3p; hsa-miR-27a-3p; hsa-miR-33a-5p; hsa-miR-26a-5p; hsa-let-7e-5p; hsa-miR-26b-3p; hsa-miR-335-5p; hsa-miR-186-5p; hsa-miR-98-5p; hsa-miR-32-5p; hsa-miR-19a-3p; hsa-miR-19b-3p; hsa-miR-148b-3p; hsa-miR-215-5p; hsa-miR-130a-3p; hsa-miR-223-3p; hsa-miR-205-5p; hsa-miR-34a-5p; hsa-miR-128-3p; hsa-miR-183-5p; hsa-miR-96-5p; hsa-mi…
Gene Ontology (miRWalk)	GO0048468 cell development	Enriched	0.00312657	12	hsa-miR-26b-5p; hsa-miR-101-3p; hsa-miR-146b-5p; hsa-miR-335-5p; hsa-miR-148b-3p; hsa-miR-128-3p; hsa-miR-22-3p; hsa-miR-7-5p; hsa-miR-671-3p; hsa-miR-25-3p; hsa-miR-373-3p; hsa-miR-146a-5p
Pathways (miRWalk)	P00027 Heterotrimeric G protein signaling pathway Gq alpha and Go alpha mediated pathway	Enriched	0.00312924	84	hsa-miR-142-3p; hsa-miR-424-5p; hsa-miR-21-5p; hsa-miR-26b-5p; hsa-miR-29c-3p; hsa-miR-27a-3p; hsa-miR-26a-5p; hsa-let-7e-5p; hsa-miR-27b-3p; hsa-miR-504-5p; hsa-miR-101-3p; hsa-miR-23a-3p; hsa-miR-146b-5p; hsa-miR-335-5p; hsa-miR-340-5p; hsa-miR-186-5p; hsa-miR-505-3p; hsa-miR-98-5p; hsa-miR-32-5p; hsa-miR-17-3p; hsa-miR-23b-3p; hsa-miR-589-3p; hsa-miR-148b-3p; hsa-miR-215-5p; hsa-miR-205-5p; hs…
Pathways (miRWalk)	hsa04110 Cell cycle	Enriched	0.00312924	241	hsa-miR-200b-3p; hsa-miR-142-3p; hsa-miR-338-3p; hsa-miR-424-5p; hsa-miR-143-3p; hsa-miR-24-3p; hsa-miR-30e-3p; hsa-miR-21-5p; hsa-miR-26b-5p; hsa-miR-29c-3p; hsa-miR-30a-3p; hsa-miR-195-5p; hsa-miR-27a-3p; hsa-miR-148a-3p; hsa-miR-15a-5p; hsa-miR-363-3p; hsa-miR-29b-3p; hsa-miR-33a-5p; hsa-miR-15b-5p; hsa-miR-190a-5p; hsa-let-7g-5p; hsa-miR-639; hsa-miR-26a-5p; hsa-miR-301a-3p; hsa-let-7e-5p; hs…
Gene Ontology (miRWalk)	GO0006357 regulation of transcription from rna polymerase ii promoter	Enriched	0.0031366	193	hsa-miR-450a-5p; hsa-miR-200b-3p; hsa-miR-147a; hsa-miR-142-3p; hsa-miR-760; hsa-miR-424-5p; hsa-miR-24-3p; hsa-miR-106b-3p; hsa-miR-21-5p; hsa-miR-26b-5p; hsa-miR-29c-3p; hsa-miR-195-5p; hsa-miR-27a-3p; hsa-miR-148a-3p; hsa-miR-15a-5p; hsa-miR-29b-3p; hsa-miR-202-3p; hsa-miR-33a-5p; hsa-miR-15b-5p; hsa-let-7g-5p; hsa-miR-26a-5p; hsa-let-7e-5p; hsa-miR-374b-5p; hsa-miR-27b-3p; hsa-miR-504-5p; hsa…
Gene Ontology (miRWalk)	GO0045636 positive regulation of melanocyte differentiation	Enriched	0.0031366	44	hsa-miR-200b-3p; hsa-miR-143-3p; hsa-miR-21-5p; hsa-miR-29c-3p; hsa-miR-195-5p; hsa-miR-148a-3p; hsa-miR-15a-5p; hsa-miR-29b-3p; hsa-miR-15b-5p; hsa-miR-34b-5p; hsa-miR-204-5p; hsa-miR-215-5p; hsa-miR-630; hsa-miR-34a-5p; hsa-miR-16-5p; hsa-miR-7-5p; hsa-miR-96-5p; hsa-miR-24-2-5p; hsa-miR-449a; hsa-miR-365a-3p; hsa-miR-375; hsa-let-7a-5p; hsa-miR-192-5p; hsa-miR-29a-3p; hsa-miR-1-3p; hsa-miR-222…
Gene Ontology (miRWalk)	GO0032868 response to insulin stimulus	Enriched	0.00313783	116	hsa-miR-200b-3p; hsa-miR-147a; hsa-miR-142-3p; hsa-miR-143-3p; hsa-miR-21-5p; hsa-miR-26b-5p; hsa-miR-29c-3p; hsa-miR-195-5p; hsa-miR-148a-3p; hsa-miR-15a-5p; hsa-miR-29b-3p; hsa-miR-15b-5p; hsa-miR-26a-5p; hsa-miR-146b-3p; hsa-miR-27b-3p; hsa-miR-412-3p; hsa-miR-145-5p; hsa-miR-126-3p; hsa-miR-335-5p; hsa-miR-34b-5p; hsa-miR-204-5p; hsa-miR-152-3p; hsa-miR-98-5p; hsa-miR-32-5p; hsa-miR-184; hsa-…
Gene Ontology (miRWalk)	GO0001822 kidney development	Enriched	0.00316141	119	hsa-miR-200b-3p; hsa-miR-147a; hsa-miR-142-3p; hsa-miR-760; hsa-miR-24-3p; hsa-miR-21-5p; hsa-miR-26b-5p; hsa-miR-29c-3p; hsa-miR-195-5p; hsa-miR-27a-3p; hsa-miR-148a-3p; hsa-miR-15a-5p; hsa-miR-29b-3p; hsa-miR-15b-5p; hsa-miR-26a-5p; hsa-let-7e-5p; hsa-miR-193a-5p; hsa-miR-504-5p; hsa-miR-30b-5p; hsa-miR-101-3p; hsa-miR-145-5p; hsa-miR-126-3p; hsa-miR-335-5p; hsa-miR-340-5p; hsa-miR-186-5p; hsa-…
Pathways (miRWalk)	hsa05414 Dilated cardiomyopathy	Enriched	0.00316212	108	hsa-miR-1295a; hsa-miR-142-3p; hsa-miR-33b-5p; hsa-miR-24-3p; hsa-miR-21-5p; hsa-miR-26b-5p; hsa-miR-27a-3p; hsa-miR-15b-5p; hsa-miR-26a-5p; hsa-miR-9-3p; hsa-let-7e-5p; hsa-miR-145-5p; hsa-miR-335-5p; hsa-miR-633; hsa-miR-340-5p; hsa-miR-186-5p; hsa-miR-204-5p; hsa-miR-98-5p; hsa-miR-32-5p; hsa-miR-769-5p; hsa-miR-99a-5p; hsa-miR-19b-3p; hsa-miR-148b-3p; hsa-miR-215-5p; hsa-miR-10b-5p; hsa-miR-2…
Gene Ontology (miRWalk)	GO0004867 serine type endopeptidase inhibitor activity	Enriched	0.00316616	61	hsa-miR-143-3p; hsa-miR-24-3p; hsa-miR-30e-3p; hsa-miR-21-5p; hsa-miR-26b-5p; hsa-miR-29c-3p; hsa-miR-616-3p; hsa-miR-15a-5p; hsa-miR-15b-5p; hsa-miR-301a-3p; hsa-miR-101-3p; hsa-miR-145-5p; hsa-miR-335-5p; hsa-miR-224-5p; hsa-miR-186-5p; hsa-miR-204-5p; hsa-miR-98-5p; hsa-miR-99a-5p; hsa-miR-148b-3p; hsa-miR-130a-3p; hsa-miR-34a-5p; hsa-miR-128-3p; hsa-miR-16-5p; hsa-miR-7-5p; hsa-miR-423-3p; hs…
Gene Ontology (miRWalk)	GO0006816 calcium ion transport	Enriched	0.00316943	70	hsa-miR-424-5p; hsa-miR-24-3p; hsa-miR-21-5p; hsa-miR-26b-5p; hsa-miR-29b-3p; hsa-miR-374b-5p; hsa-miR-27b-3p; hsa-miR-219a-5p; hsa-miR-23a-3p; hsa-miR-335-5p; hsa-miR-340-5p; hsa-miR-186-5p; hsa-miR-34b-5p; hsa-miR-29b-2-5p; hsa-miR-98-5p; hsa-miR-32-5p; hsa-miR-17-3p; hsa-miR-19b-3p; hsa-miR-744-3p; hsa-miR-215-5p; hsa-miR-34a-5p; hsa-miR-128-3p; hsa-miR-183-5p; hsa-miR-16-5p; hsa-miR-125a-5p; …
Gene Ontology (miRWalk)	GO0007420 brain development	Enriched	0.00322091	152	hsa-miR-200b-3p; hsa-miR-142-3p; hsa-miR-760; hsa-miR-33b-5p; hsa-miR-24-3p; hsa-miR-21-5p; hsa-miR-26b-5p; hsa-miR-29c-3p; hsa-miR-33a-5p; hsa-miR-15b-5p; hsa-miR-26a-5p; hsa-let-7e-5p; hsa-miR-374b-5p; hsa-miR-27b-3p; hsa-miR-199a-3p; hsa-miR-30b-5p; hsa-miR-101-3p; hsa-miR-23a-3p; hsa-miR-145-5p; hsa-miR-335-5p; hsa-miR-224-5p; hsa-miR-374a-5p; hsa-miR-340-5p; hsa-miR-186-5p; hsa-miR-34b-5p; h…
Pathways (miRWalk)	hsa04621 NOD like receptor signaling pathway	Enriched	0.00326122	109	hsa-miR-200b-3p; hsa-miR-760; hsa-miR-24-3p; hsa-miR-30e-3p; hsa-miR-21-5p; hsa-miR-26b-5p; hsa-miR-195-5p; hsa-miR-148a-3p; hsa-miR-15a-5p; hsa-miR-33a-5p; hsa-miR-15b-5p; hsa-miR-26a-5p; hsa-let-7e-5p; hsa-miR-1226-5p; hsa-miR-27b-3p; hsa-miR-199a-3p; hsa-miR-101-3p; hsa-miR-23a-3p; hsa-miR-146b-5p; hsa-miR-335-5p; hsa-miR-186-5p; hsa-miR-204-5p; hsa-miR-98-5p; hsa-miR-32-5p; hsa-miR-769-5p; hs…
Organs (miRWalk)	Prostate	Enriched	0.00326638	41	hsa-miR-199b-5p; hsa-miR-143-3p; hsa-miR-126-5p; hsa-miR-21-5p; hsa-miR-616-3p; hsa-miR-27a-3p; hsa-miR-29b-3p; hsa-miR-26a-5p; hsa-miR-101-3p; hsa-miR-145-5p; hsa-miR-126-3p; hsa-miR-224-5p; hsa-miR-616-5p; hsa-miR-32-5p; hsa-miR-17-3p; hsa-miR-330-3p; hsa-miR-205-5p; hsa-miR-34a-5p; hsa-miR-16-5p; hsa-miR-96-5p; hsa-miR-221-3p; hsa-miR-107; hsa-miR-449a; hsa-let-7a-5p; hsa-miR-377-3p; hsa-miR-1…
Gene Ontology (miRWalk)	GO0001569 patterning of blood vessels	Enriched	0.00328915	87	hsa-miR-200b-3p; hsa-miR-147a; hsa-miR-126-5p; hsa-miR-21-5p; hsa-miR-26b-5p; hsa-miR-29c-3p; hsa-miR-195-5p; hsa-miR-148a-3p; hsa-miR-15a-5p; hsa-miR-29b-3p; hsa-miR-15b-5p; hsa-miR-27b-3p; hsa-miR-504-5p; hsa-miR-30b-5p; hsa-miR-101-3p; hsa-miR-23a-3p; hsa-miR-145-5p; hsa-miR-126-3p; hsa-miR-335-5p; hsa-miR-224-5p; hsa-miR-186-5p; hsa-miR-204-5p; hsa-miR-140-5p; hsa-miR-19a-3p; hsa-miR-330-3p; …
Gene Ontology (miRWalk)	GO0005088 ras guanyl nucleotide exchange factor activity	Enriched	0.00328915	5	hsa-miR-21-5p; hsa-miR-26b-5p; hsa-miR-335-5p; hsa-miR-98-5p; hsa-miR-23b-3p
Gene Ontology (miRWalk)	GO0008134 transcription factor binding	Enriched	0.00328915	237	hsa-miR-200b-3p; hsa-miR-199b-5p; hsa-miR-142-3p; hsa-miR-760; hsa-miR-424-5p; hsa-miR-33b-5p; hsa-miR-143-3p; hsa-miR-24-3p; hsa-miR-106b-3p; hsa-miR-30e-3p; hsa-miR-21-5p; hsa-miR-26b-5p; hsa-miR-29c-3p; hsa-miR-30a-3p; hsa-miR-195-5p; hsa-miR-27a-3p; hsa-miR-148a-3p; hsa-miR-15a-5p; hsa-miR-29b-3p; hsa-miR-33a-5p; hsa-miR-15b-5p; hsa-let-7g-5p; hsa-miR-26a-5p; hsa-let-7e-5p; hsa-miR-193a-5p; h…
Gene Ontology (miRWalk)	GO0008584 male gonad development	Enriched	0.00328915	119	hsa-miR-200b-3p; hsa-miR-143-3p; hsa-miR-24-3p; hsa-miR-21-5p; hsa-miR-26b-5p; hsa-miR-29c-3p; hsa-miR-195-5p; hsa-miR-148a-3p; hsa-miR-15a-5p; hsa-miR-29b-3p; hsa-miR-33a-5p; hsa-miR-15b-5p; hsa-let-7g-5p; hsa-miR-199a-3p; hsa-miR-101-3p; hsa-miR-23a-3p; hsa-miR-146b-5p; hsa-miR-335-5p; hsa-miR-374a-5p; hsa-miR-340-5p; hsa-miR-186-5p; hsa-miR-34b-5p; hsa-miR-204-5p; hsa-miR-140-5p; hsa-miR-98-5p…
Gene Ontology (miRWalk)	GO0035265 organ growth	Enriched	0.00328915	77	hsa-miR-200b-3p; hsa-miR-424-5p; hsa-miR-143-3p; hsa-miR-21-5p; hsa-miR-26b-5p; hsa-miR-29c-3p; hsa-miR-195-5p; hsa-miR-27a-3p; hsa-miR-148a-3p; hsa-miR-15a-5p; hsa-miR-144-3p; hsa-miR-29b-3p; hsa-miR-15b-5p; hsa-miR-26a-5p; hsa-miR-101-3p; hsa-miR-23a-3p; hsa-miR-335-5p; hsa-miR-340-5p; hsa-miR-186-5p; hsa-miR-34b-5p; hsa-miR-204-5p; hsa-miR-98-5p; hsa-miR-19b-3p; hsa-miR-215-5p; hsa-miR-10b-5p;…
Gene Ontology (miRWalk)	GO0005769 early endosome	Enriched	0.00339218	136	hsa-miR-200b-3p; hsa-miR-424-5p; hsa-miR-24-3p; hsa-miR-106b-3p; hsa-miR-21-5p; hsa-miR-26b-5p; hsa-miR-29c-3p; hsa-miR-27a-3p; hsa-miR-148a-3p; hsa-miR-15a-5p; hsa-miR-33a-5p; hsa-miR-15b-5p; hsa-miR-26a-5p; hsa-let-7e-5p; hsa-miR-374b-5p; hsa-miR-628-3p; hsa-miR-199a-3p; hsa-miR-30b-5p; hsa-miR-101-3p; hsa-miR-145-5p; hsa-miR-126-3p; hsa-miR-26b-3p; hsa-miR-335-5p; hsa-miR-598-3p; hsa-miR-374a-…
Gene Ontology (miRWalk)	GO0006778 porphyrin containing compound metabolic process	Enriched	0.00339355	29	hsa-miR-142-3p; hsa-miR-26b-5p; hsa-miR-15b-5p; hsa-miR-335-5p; hsa-miR-186-5p; hsa-miR-29b-2-5p; hsa-miR-98-5p; hsa-miR-19b-3p; hsa-miR-148b-3p; hsa-miR-10b-5p; hsa-miR-128-3p; hsa-miR-16-5p; hsa-miR-423-3p; hsa-miR-361-5p; hsa-miR-375; hsa-miR-25-3p; hsa-miR-1-3p; hsa-miR-222-3p; hsa-miR-1301-3p; hsa-miR-124-3p; hsa-miR-30c-5p; hsa-miR-122-5p; hsa-miR-196a-5p; hsa-miR-17-5p; hsa-miR-30a-5p; hsa…
Gene Ontology (miRWalk)	GO0030424 axon	Enriched	0.00339355	143	hsa-miR-1295a; hsa-miR-142-3p; hsa-miR-760; hsa-miR-424-5p; hsa-miR-24-3p; hsa-miR-106b-3p; hsa-miR-21-5p; hsa-miR-26b-5p; hsa-miR-29c-3p; hsa-miR-148a-3p; hsa-miR-15a-5p; hsa-miR-29b-3p; hsa-miR-15b-5p; hsa-let-7g-5p; hsa-miR-26a-5p; hsa-let-7e-5p; hsa-miR-504-5p; hsa-miR-30b-5p; hsa-miR-101-3p; hsa-miR-23a-3p; hsa-miR-145-5p; hsa-miR-335-5p; hsa-miR-633; hsa-miR-340-5p; hsa-miR-186-5p; hsa-miR-…
Pathways (miRWalk)	hsa04080 Neuroactive ligand receptor interaction	Enriched	0.0034452	59	hsa-miR-142-3p; hsa-miR-21-5p; hsa-miR-26b-5p; hsa-miR-27a-3p; hsa-miR-148a-3p; hsa-miR-15b-5p; hsa-let-7e-5p; hsa-miR-27b-3p; hsa-miR-504-5p; hsa-miR-335-5p; hsa-miR-224-5p; hsa-miR-186-5p; hsa-miR-204-5p; hsa-miR-98-5p; hsa-miR-32-5p; hsa-miR-17-3p; hsa-miR-330-3p; hsa-miR-99a-5p; hsa-miR-19b-3p; hsa-miR-148b-3p; hsa-miR-215-5p; hsa-miR-10b-5p; hsa-miR-34a-5p; hsa-miR-128-3p; hsa-miR-22-3p; hsa…
Gene Ontology (miRWalk)	GO0017124 sh3 domain binding	Enriched	0.00345035	121	hsa-miR-200b-3p; hsa-miR-142-3p; hsa-miR-760; hsa-miR-331-5p; hsa-miR-126-5p; hsa-miR-21-5p; hsa-miR-26b-5p; hsa-miR-29c-3p; hsa-miR-195-5p; hsa-miR-15a-5p; hsa-miR-29b-3p; hsa-miR-15b-5p; hsa-miR-26a-5p; hsa-let-7e-5p; hsa-miR-345-5p; hsa-miR-542-3p; hsa-miR-27b-3p; hsa-miR-30b-5p; hsa-miR-101-3p; hsa-miR-23a-3p; hsa-miR-145-5p; hsa-miR-126-3p; hsa-miR-335-5p; hsa-miR-374a-5p; hsa-miR-186-5p; hs…
Gene Ontology (miRWalk)	GO0014065 phosphatidylinositol 3 kinase cascade	Enriched	0.00348854	60	hsa-miR-199b-5p; hsa-miR-24-3p; hsa-miR-21-5p; hsa-miR-26b-5p; hsa-miR-148a-3p; hsa-let-7e-5p; hsa-miR-145-5p; hsa-miR-126-3p; hsa-miR-335-5p; hsa-miR-139-5p; hsa-miR-20a-3p; hsa-miR-152-3p; hsa-miR-32-5p; hsa-miR-769-5p; hsa-miR-99a-5p; hsa-miR-559; hsa-miR-148b-3p; hsa-miR-215-5p; hsa-miR-10b-5p; hsa-miR-223-3p; hsa-miR-205-5p; hsa-miR-34a-5p; hsa-miR-22-3p; hsa-miR-497-5p; hsa-miR-183-5p; hsa-…
Gene Ontology (miRWalk)	GO0009312 oligosaccharide biosynthetic process	Enriched	0.00354512	20	hsa-miR-21-5p; hsa-miR-26b-5p; hsa-miR-15b-5p; hsa-miR-335-5p; hsa-miR-186-5p; hsa-miR-148b-3p; hsa-miR-215-5p; hsa-miR-128-3p; hsa-miR-16-5p; hsa-miR-7-5p; hsa-miR-375; hsa-miR-18a-5p; hsa-miR-192-5p; hsa-miR-1-3p; hsa-miR-155-5p; hsa-miR-124-3p; hsa-miR-30c-5p; hsa-miR-122-5p; hsa-miR-30a-5p; hsa-miR-484
Gene Ontology (miRWalk)	GO0016055 wnt receptor signaling pathway	Enriched	0.00354512	143	hsa-miR-450a-5p; hsa-miR-200b-3p; hsa-miR-760; hsa-miR-424-5p; hsa-miR-24-3p; hsa-miR-21-5p; hsa-miR-26b-5p; hsa-miR-29c-3p; hsa-miR-195-5p; hsa-miR-27a-3p; hsa-miR-15a-5p; hsa-miR-29b-3p; hsa-miR-33a-5p; hsa-miR-15b-5p; hsa-miR-26a-5p; hsa-let-7e-5p; hsa-miR-628-3p; hsa-miR-199a-3p; hsa-miR-30b-5p; hsa-miR-101-3p; hsa-miR-23a-3p; hsa-miR-145-5p; hsa-miR-335-5p; hsa-miR-186-5p; hsa-miR-204-5p; hs…
Gene Ontology (miRWalk)	GO0030308 negative regulation of cell growth	Enriched	0.00354512	206	hsa-miR-200b-3p; hsa-miR-142-3p; hsa-miR-338-3p; hsa-miR-424-5p; hsa-miR-143-3p; hsa-miR-24-3p; hsa-miR-30e-3p; hsa-miR-21-5p; hsa-miR-26b-5p; hsa-miR-29c-3p; hsa-miR-195-5p; hsa-miR-27a-3p; hsa-miR-148a-3p; hsa-miR-15a-5p; hsa-miR-363-3p; hsa-miR-29b-3p; hsa-miR-33a-5p; hsa-miR-15b-5p; hsa-miR-190a-5p; hsa-let-7g-5p; hsa-miR-639; hsa-miR-26a-5p; hsa-miR-301a-3p; hsa-let-7e-5p; hsa-miR-345-5p; hs…
Gene Ontology (miRWalk)	GO0048709 oligodendrocyte differentiation	Enriched	0.00354512	72	hsa-miR-200b-3p; hsa-miR-143-3p; hsa-miR-24-3p; hsa-miR-21-5p; hsa-miR-26b-5p; hsa-miR-29c-3p; hsa-miR-195-5p; hsa-miR-148a-3p; hsa-miR-15a-5p; hsa-miR-144-3p; hsa-miR-29b-3p; hsa-miR-33a-5p; hsa-miR-15b-5p; hsa-miR-27b-3p; hsa-miR-101-3p; hsa-miR-335-5p; hsa-miR-34b-5p; hsa-miR-204-5p; hsa-miR-23b-3p; hsa-miR-148b-3p; hsa-miR-215-5p; hsa-miR-10b-5p; hsa-miR-630; hsa-miR-34a-5p; hsa-miR-183-5p; h…
Diseases (miRWalk)	Prostatic Neoplasms	Enriched	0.00360447	34	hsa-miR-143-3p; hsa-miR-126-5p; hsa-miR-21-5p; hsa-miR-616-3p; hsa-miR-29b-3p; hsa-miR-26a-5p; hsa-miR-101-3p; hsa-miR-145-5p; hsa-miR-126-3p; hsa-miR-616-5p; hsa-miR-32-5p; hsa-miR-17-3p; hsa-miR-330-3p; hsa-miR-205-5p; hsa-miR-34a-5p; hsa-miR-16-5p; hsa-miR-221-3p; hsa-miR-107; hsa-miR-449a; hsa-let-7a-5p; hsa-miR-377-3p; hsa-miR-106b-5p; hsa-miR-141-3p; hsa-miR-331-3p; hsa-miR-200c-3p; hsa-miR…
Gene Ontology (miRWalk)	GO0008144 drug binding	Enriched	0.00362831	66	hsa-miR-338-3p; hsa-miR-143-3p; hsa-miR-24-3p; hsa-miR-21-5p; hsa-miR-26b-5p; hsa-miR-148a-3p; hsa-miR-27b-3p; hsa-miR-504-5p; hsa-miR-145-5p; hsa-miR-335-5p; hsa-miR-340-5p; hsa-miR-186-5p; hsa-miR-98-5p; hsa-miR-17-3p; hsa-miR-19b-3p; hsa-miR-148b-3p; hsa-miR-215-5p; hsa-miR-10b-5p; hsa-miR-130a-3p; hsa-miR-205-5p; hsa-miR-128-3p; hsa-miR-22-3p; hsa-miR-30e-5p; hsa-miR-183-5p; hsa-miR-16-5p; hs…
Gene Ontology (miRWalk)	GO0014911 positive regulation of smooth muscle cell migration	Enriched	0.00363544	56	hsa-miR-200b-3p; hsa-miR-143-3p; hsa-miR-21-5p; hsa-miR-26b-5p; hsa-miR-29c-3p; hsa-miR-195-5p; hsa-miR-27a-3p; hsa-miR-148a-3p; hsa-miR-15a-5p; hsa-miR-29b-3p; hsa-miR-15b-5p; hsa-miR-146b-3p; hsa-miR-335-5p; hsa-miR-224-5p; hsa-miR-186-5p; hsa-miR-34b-5p; hsa-miR-204-5p; hsa-miR-98-5p; hsa-miR-215-5p; hsa-miR-630; hsa-miR-34a-5p; hsa-miR-16-5p; hsa-miR-125a-5p; hsa-miR-7-5p; hsa-miR-96-5p; hsa-…
Organs (miRWalk)	Bodily Secretions	Enriched	0.00363905	31	hsa-miR-21-5p; hsa-miR-15a-5p; hsa-miR-29b-3p; hsa-miR-33a-5p; hsa-let-7g-5p; hsa-miR-26a-5p; hsa-miR-126-3p; hsa-miR-98-5p; hsa-miR-184; hsa-miR-19a-3p; hsa-miR-19b-3p; hsa-miR-214-3p; hsa-miR-16-5p; hsa-miR-125a-5p; hsa-let-7f-5p; hsa-miR-107; hsa-let-7i-5p; hsa-miR-375; hsa-miR-378a-3p; hsa-miR-199a-5p; hsa-miR-29a-3p; hsa-miR-20a-5p; hsa-let-7d-5p; hsa-miR-146a-5p; hsa-miR-124-3p; hsa-miR-9-5…
Organs (miRWalk)	Fibroblasts	Enriched	0.00363905	36	hsa-miR-424-5p; hsa-miR-24-3p; hsa-miR-21-5p; hsa-miR-29c-3p; hsa-miR-15a-5p; hsa-miR-29b-3p; hsa-miR-15b-5p; hsa-miR-199a-3p; hsa-miR-23a-3p; hsa-miR-146b-5p; hsa-miR-335-5p; hsa-miR-140-5p; hsa-miR-505-3p; hsa-miR-23b-3p; hsa-miR-433-3p; hsa-miR-223-3p; hsa-miR-22-3p; hsa-miR-183-5p; hsa-miR-16-5p; hsa-let-7a-5p; hsa-miR-25-3p; hsa-miR-378a-3p; hsa-miR-29a-3p; hsa-miR-141-3p; hsa-miR-31-5p; hsa…
Organs (miRWalk)	Lymphocytes	Enriched	0.00363905	29	hsa-miR-29c-3p; hsa-miR-148a-3p; hsa-miR-15a-5p; hsa-miR-198; hsa-miR-29b-3p; hsa-miR-15b-5p; hsa-let-7g-5p; hsa-miR-26a-5p; hsa-miR-101-3p; hsa-miR-98-5p; hsa-miR-19b-3p; hsa-miR-34a-5p; hsa-miR-214-3p; hsa-miR-16-5p; hsa-miR-221-3p; hsa-let-7f-5p; hsa-miR-107; hsa-let-7i-5p; hsa-miR-29a-3p; hsa-miR-155-5p; hsa-miR-20a-5p; hsa-miR-181c-5p; hsa-let-7d-5p; hsa-miR-146a-5p; hsa-miR-122-5p; hsa-miR-…
Gene Ontology (miRWalk)	GO0005768 endosome	Enriched	0.00365521	132	hsa-miR-200b-3p; hsa-miR-760; hsa-miR-424-5p; hsa-miR-24-3p; hsa-miR-106b-3p; hsa-miR-21-5p; hsa-miR-26b-5p; hsa-miR-29c-3p; hsa-miR-27a-3p; hsa-miR-148a-3p; hsa-miR-15a-5p; hsa-miR-29b-3p; hsa-miR-33a-5p; hsa-miR-15b-5p; hsa-miR-190a-5p; hsa-let-7g-5p; hsa-let-7e-5p; hsa-miR-27b-3p; hsa-miR-30b-5p; hsa-miR-101-3p; hsa-miR-126-3p; hsa-miR-335-5p; hsa-miR-598-3p; hsa-miR-340-5p; hsa-miR-186-5p; hs…
Gene Ontology (miRWalk)	GO0005788 endoplasmic reticulum lumen	Enriched	0.00365521	114	hsa-miR-142-3p; hsa-miR-143-3p; hsa-miR-21-5p; hsa-miR-26b-5p; hsa-miR-29c-3p; hsa-miR-148a-3p; hsa-miR-15a-5p; hsa-miR-29b-3p; hsa-let-7g-5p; hsa-miR-146b-3p; hsa-miR-301a-3p; hsa-let-7e-5p; hsa-miR-374b-5p; hsa-miR-101-3p; hsa-miR-335-5p; hsa-miR-224-5p; hsa-miR-340-5p; hsa-miR-186-5p; hsa-miR-204-5p; hsa-miR-454-3p; hsa-miR-98-5p; hsa-miR-23b-3p; hsa-miR-99a-5p; hsa-miR-148b-3p; hsa-miR-215-5p…
Gene Ontology (miRWalk)	GO0018279 protein n linked glycosylation via asparagine	Enriched	0.00365521	105	hsa-miR-142-3p; hsa-miR-24-3p; hsa-miR-21-5p; hsa-miR-26b-5p; hsa-miR-15a-5p; hsa-miR-29b-3p; hsa-miR-15b-5p; hsa-miR-26a-5p; hsa-let-7e-5p; hsa-miR-30b-5p; hsa-miR-101-3p; hsa-miR-23a-3p; hsa-miR-335-5p; hsa-miR-186-5p; hsa-miR-204-5p; hsa-miR-505-3p; hsa-miR-454-3p; hsa-miR-98-5p; hsa-miR-32-5p; hsa-miR-769-5p; hsa-miR-23b-3p; hsa-miR-99a-5p; hsa-miR-19b-3p; hsa-miR-148b-3p; hsa-miR-215-5p; hsa…
Gene Ontology (miRWalk)	GO0035924 cellular response to vascular endothelial growth factor stimulus	Enriched	0.00365521	58	hsa-miR-200b-3p; hsa-miR-147a; hsa-miR-21-5p; hsa-miR-26b-5p; hsa-miR-29c-3p; hsa-miR-195-5p; hsa-miR-148a-3p; hsa-miR-15a-5p; hsa-miR-29b-3p; hsa-miR-15b-5p; hsa-miR-504-5p; hsa-miR-101-3p; hsa-miR-145-5p; hsa-miR-126-3p; hsa-miR-335-5p; hsa-miR-140-5p; hsa-miR-330-3p; hsa-miR-205-5p; hsa-miR-372-3p; hsa-miR-34a-5p; hsa-miR-183-5p; hsa-miR-16-5p; hsa-miR-125a-5p; hsa-miR-361-5p; hsa-miR-107; hsa…
Gene Ontology (miRWalk)	GO0046332 smad binding	Enriched	0.00365521	106	hsa-miR-200b-3p; hsa-miR-142-3p; hsa-miR-760; hsa-miR-24-3p; hsa-miR-21-5p; hsa-miR-26b-5p; hsa-miR-29c-3p; hsa-miR-30a-3p; hsa-miR-195-5p; hsa-miR-27a-3p; hsa-miR-148a-3p; hsa-miR-15a-5p; hsa-miR-15b-5p; hsa-let-7g-5p; hsa-miR-26a-5p; hsa-let-7e-5p; hsa-miR-628-3p; hsa-miR-30b-5p; hsa-miR-101-3p; hsa-miR-335-5p; hsa-miR-340-5p; hsa-miR-186-5p; hsa-miR-204-5p; hsa-miR-140-5p; hsa-miR-98-5p; hsa-m…
Gene Ontology (miRWalk)	GO0050714 positive regulation of protein secretion	Enriched	0.00365521	52	hsa-miR-200b-3p; hsa-miR-24-3p; hsa-miR-126-5p; hsa-miR-21-5p; hsa-miR-26b-5p; hsa-miR-30a-3p; hsa-let-7g-5p; hsa-miR-23a-3p; hsa-miR-126-3p; hsa-miR-335-5p; hsa-miR-633; hsa-miR-374a-5p; hsa-miR-140-5p; hsa-miR-98-5p; hsa-miR-23b-3p; hsa-miR-148b-3p; hsa-miR-215-5p; hsa-miR-128-3p; hsa-miR-16-5p; hsa-miR-194-5p; hsa-let-7f-5p; hsa-let-7i-5p; hsa-miR-375; hsa-let-7a-5p; hsa-miR-25-3p; hsa-miR-130…
Gene Ontology (miRWalk)	GO0006511 ubiquitin dependent protein catabolic process	Enriched	0.00366883	134	hsa-miR-200b-3p; hsa-miR-760; hsa-miR-424-5p; hsa-miR-24-3p; hsa-miR-106b-3p; hsa-miR-21-5p; hsa-miR-26b-5p; hsa-miR-29c-3p; hsa-miR-27a-3p; hsa-miR-148a-3p; hsa-miR-15a-5p; hsa-miR-15b-5p; hsa-miR-26a-5p; hsa-let-7e-5p; hsa-miR-29c-5p; hsa-miR-27b-3p; hsa-miR-30b-5p; hsa-miR-101-3p; hsa-miR-23a-3p; hsa-miR-26b-3p; hsa-miR-335-5p; hsa-miR-374a-5p; hsa-miR-340-5p; hsa-miR-186-5p; hsa-miR-204-5p; h…
Gene Ontology (miRWalk)	GO0043434 response to peptide hormone stimulus	Enriched	0.00366883	88	hsa-miR-142-3p; hsa-miR-760; hsa-miR-143-3p; hsa-miR-126-5p; hsa-miR-21-5p; hsa-miR-26b-5p; hsa-miR-29c-3p; hsa-miR-148a-3p; hsa-miR-29b-3p; hsa-miR-15b-5p; hsa-miR-26a-5p; hsa-miR-27b-3p; hsa-miR-504-5p; hsa-miR-199a-3p; hsa-miR-30b-5p; hsa-miR-101-3p; hsa-miR-23a-3p; hsa-miR-145-5p; hsa-miR-126-3p; hsa-miR-335-5p; hsa-miR-186-5p; hsa-miR-204-5p; hsa-miR-152-3p; hsa-miR-505-3p; hsa-miR-98-5p; hs…
Gene Ontology (miRWalk)	GO0043085 positive regulation of catalytic activity	Enriched	0.00367063	111	hsa-miR-200b-3p; hsa-miR-143-3p; hsa-miR-24-3p; hsa-miR-21-5p; hsa-miR-29c-3p; hsa-miR-195-5p; hsa-miR-148a-3p; hsa-miR-15a-5p; hsa-miR-29b-3p; hsa-miR-33a-5p; hsa-miR-15b-5p; hsa-miR-26a-5p; hsa-let-7e-5p; hsa-miR-30b-5p; hsa-miR-23a-3p; hsa-miR-145-5p; hsa-miR-146b-5p; hsa-miR-335-5p; hsa-miR-340-5p; hsa-miR-186-5p; hsa-miR-34b-5p; hsa-miR-204-5p; hsa-miR-98-5p; hsa-miR-32-5p; hsa-miR-769-5p; h…
Gene Ontology (miRWalk)	GO0050900 leukocyte migration	Enriched	0.00367063	123	hsa-miR-200b-3p; hsa-miR-142-3p; hsa-miR-760; hsa-miR-143-3p; hsa-miR-24-3p; hsa-miR-21-5p; hsa-miR-26b-5p; hsa-miR-29c-3p; hsa-miR-30a-3p; hsa-miR-626; hsa-miR-29b-3p; hsa-miR-33a-5p; hsa-miR-15b-5p; hsa-let-7g-5p; hsa-miR-26a-5p; hsa-miR-9-3p; hsa-let-7e-5p; hsa-miR-30b-5p; hsa-miR-23a-3p; hsa-miR-145-5p; hsa-miR-126-3p; hsa-miR-335-5p; hsa-miR-340-5p; hsa-miR-186-5p; hsa-miR-34b-5p; hsa-miR-20…
Gene Ontology (miRWalk)	GO0006112 energy reserve metabolic process	Enriched	0.00367443	120	hsa-miR-424-5p; hsa-miR-33b-5p; hsa-miR-24-3p; hsa-miR-106b-3p; hsa-miR-21-5p; hsa-miR-26b-5p; hsa-miR-29c-3p; hsa-miR-15a-5p; hsa-miR-33a-5p; hsa-miR-15b-5p; hsa-let-7g-5p; hsa-miR-26a-5p; hsa-miR-10a-3p; hsa-let-7e-5p; hsa-miR-27b-3p; hsa-miR-30b-5p; hsa-miR-101-3p; hsa-miR-23a-3p; hsa-miR-145-5p; hsa-miR-335-5p; hsa-miR-340-5p; hsa-miR-186-5p; hsa-miR-34b-5p; hsa-miR-204-5p; hsa-miR-505-3p; hs…
Gene Ontology (miRWalk)	GO0043065 positive regulation of apoptotic process	Enriched	0.00368858	196	hsa-miR-200b-3p; hsa-miR-142-3p; hsa-miR-760; hsa-miR-338-3p; hsa-miR-424-5p; hsa-miR-143-3p; hsa-miR-24-3p; hsa-miR-21-5p; hsa-miR-26b-5p; hsa-miR-30a-3p; hsa-miR-195-5p; hsa-miR-27a-3p; hsa-miR-148a-3p; hsa-miR-15a-5p; hsa-miR-29b-3p; hsa-miR-15b-5p; hsa-let-7g-5p; hsa-miR-26a-5p; hsa-miR-9-3p; hsa-let-7e-5p; hsa-miR-193a-5p; hsa-miR-374b-5p; hsa-miR-628-3p; hsa-miR-504-5p; hsa-miR-30b-5p; hsa-…
Pathways (miRWalk)	P00045 Notch signaling pathway	Enriched	0.00369179	68	hsa-miR-199b-5p; hsa-miR-24-3p; hsa-miR-21-5p; hsa-miR-26b-5p; hsa-miR-29c-3p; hsa-miR-27a-3p; hsa-miR-15a-5p; hsa-miR-144-3p; hsa-miR-27b-3p; hsa-miR-30b-5p; hsa-miR-101-3p; hsa-miR-23a-3p; hsa-miR-145-5p; hsa-miR-335-5p; hsa-miR-98-5p; hsa-miR-769-5p; hsa-miR-23b-3p; hsa-miR-148b-3p; hsa-miR-10b-5p; hsa-miR-223-3p; hsa-miR-34a-5p; hsa-miR-128-3p; hsa-miR-183-5p; hsa-miR-16-5p; hsa-miR-107; hsa-…
Pathways (miRWalk)	WP231 TNF alpha Signaling Pathway	Enriched	0.00369179	148	hsa-miR-450a-5p; hsa-miR-142-3p; hsa-miR-760; hsa-miR-424-5p; hsa-miR-143-3p; hsa-miR-24-3p; hsa-miR-30e-3p; hsa-miR-21-5p; hsa-miR-26b-5p; hsa-miR-29c-3p; hsa-miR-195-5p; hsa-miR-27a-3p; hsa-miR-15a-5p; hsa-miR-33a-5p; hsa-miR-15b-5p; hsa-let-7g-5p; hsa-miR-26a-5p; hsa-let-7e-5p; hsa-miR-1226-5p; hsa-miR-374b-5p; hsa-miR-27b-3p; hsa-miR-504-5p; hsa-miR-199a-3p; hsa-miR-101-3p; hsa-miR-145-5p; hs…
Pathways (miRWalk)	hsa04920 Adipocytokine signaling pathway	Enriched	0.00369179	125	hsa-miR-143-3p; hsa-miR-24-3p; hsa-miR-30e-3p; hsa-miR-21-5p; hsa-miR-26b-5p; hsa-miR-29c-3p; hsa-miR-195-5p; hsa-miR-148a-3p; hsa-miR-15a-5p; hsa-miR-144-3p; hsa-miR-29b-3p; hsa-miR-33a-5p; hsa-let-7e-5p; hsa-miR-374b-5p; hsa-miR-27b-3p; hsa-miR-199a-3p; hsa-miR-23a-3p; hsa-miR-145-5p; hsa-miR-126-3p; hsa-miR-146b-5p; hsa-miR-335-5p; hsa-miR-340-5p; hsa-miR-186-5p; hsa-miR-152-3p; hsa-miR-98-5p;…
Pathways (miRWalk)	hsa00230 Purine metabolism	Enriched	0.0037322	120	hsa-miR-142-3p; hsa-miR-33b-5p; hsa-miR-143-3p; hsa-miR-24-3p; hsa-miR-21-5p; hsa-miR-26b-5p; hsa-miR-27a-3p; hsa-miR-15a-5p; hsa-miR-29b-3p; hsa-miR-15b-5p; hsa-let-7g-5p; hsa-miR-26a-5p; hsa-let-7e-5p; hsa-miR-193a-3p; hsa-miR-30b-5p; hsa-miR-23a-3p; hsa-miR-335-5p; hsa-miR-3187-3p; hsa-miR-340-5p; hsa-miR-186-5p; hsa-miR-505-3p; hsa-miR-454-3p; hsa-miR-98-5p; hsa-miR-17-3p; hsa-miR-769-5p; hsa…
Pathways (miRWalk)	hsa04610 Complement and coagulation cascades	Enriched	0.0037322	50	hsa-miR-142-3p; hsa-miR-143-3p; hsa-miR-21-5p; hsa-miR-26b-5p; hsa-miR-29c-3p; hsa-miR-144-3p; hsa-miR-29b-3p; hsa-miR-301a-3p; hsa-miR-101-3p; hsa-miR-145-5p; hsa-miR-335-5p; hsa-miR-340-5p; hsa-miR-186-5p; hsa-miR-204-5p; hsa-miR-98-5p; hsa-miR-23b-3p; hsa-miR-99a-5p; hsa-miR-19b-3p; hsa-miR-215-5p; hsa-miR-128-3p; hsa-miR-183-5p; hsa-miR-16-5p; hsa-miR-7-5p; hsa-miR-421; hsa-miR-361-5p; hsa-mi…
Gene Ontology (miRWalk)	GO0000226 microtubule cytoskeleton organization	Enriched	0.00378477	108	hsa-miR-142-3p; hsa-miR-760; hsa-miR-424-5p; hsa-miR-24-3p; hsa-miR-106b-3p; hsa-miR-21-5p; hsa-miR-26b-5p; hsa-miR-29c-3p; hsa-miR-195-5p; hsa-miR-33a-5p; hsa-miR-15b-5p; hsa-miR-26a-5p; hsa-let-7e-5p; hsa-miR-345-5p; hsa-miR-374b-5p; hsa-miR-193a-3p; hsa-miR-30b-5p; hsa-miR-101-3p; hsa-miR-335-5p; hsa-miR-186-5p; hsa-miR-29b-2-5p; hsa-miR-98-5p; hsa-miR-32-5p; hsa-miR-17-3p; hsa-miR-23b-3p; hsa…
Gene Ontology (miRWalk)	GO0001658 branching involved in ureteric bud morphogenesis	Enriched	0.003819	115	hsa-miR-200b-3p; hsa-miR-143-3p; hsa-miR-24-3p; hsa-miR-21-5p; hsa-miR-26b-5p; hsa-miR-29c-3p; hsa-miR-195-5p; hsa-miR-148a-3p; hsa-miR-15a-5p; hsa-miR-29b-3p; hsa-miR-15b-5p; hsa-let-7g-5p; hsa-miR-26a-5p; hsa-miR-301a-3p; hsa-let-7e-5p; hsa-miR-542-3p; hsa-miR-199a-3p; hsa-miR-101-3p; hsa-miR-145-5p; hsa-miR-335-5p; hsa-miR-224-5p; hsa-miR-186-5p; hsa-miR-34b-5p; hsa-miR-204-5p; hsa-miR-140-5p;…
Gene Ontology (miRWalk)	GO0016477 cell migration	Enriched	0.00383638	144	hsa-miR-200b-3p; hsa-miR-199b-5p; hsa-miR-760; hsa-miR-424-5p; hsa-miR-143-3p; hsa-miR-24-3p; hsa-miR-21-5p; hsa-miR-26b-5p; hsa-miR-29c-3p; hsa-miR-30a-3p; hsa-miR-27a-3p; hsa-miR-148a-3p; hsa-miR-144-3p; hsa-miR-29b-3p; hsa-miR-15b-5p; hsa-miR-26a-5p; hsa-miR-9-3p; hsa-let-7e-5p; hsa-miR-374b-5p; hsa-miR-27b-3p; hsa-miR-101-3p; hsa-miR-23a-3p; hsa-miR-145-5p; hsa-miR-335-5p; hsa-miR-224-5p; hsa…
Gene Ontology (miRWalk)	GO0043548 phosphatidylinositol 3 kinase binding	Enriched	0.00383638	68	hsa-miR-24-3p; hsa-miR-21-5p; hsa-miR-26b-5p; hsa-miR-195-5p; hsa-miR-148a-3p; hsa-miR-33a-5p; hsa-let-7e-5p; hsa-miR-374b-5p; hsa-miR-27b-3p; hsa-miR-199a-3p; hsa-miR-145-5p; hsa-miR-126-3p; hsa-miR-335-5p; hsa-miR-139-5p; hsa-miR-340-5p; hsa-miR-34b-5p; hsa-miR-152-3p; hsa-miR-98-5p; hsa-miR-23b-3p; hsa-miR-99a-5p; hsa-miR-215-5p; hsa-miR-130a-3p; hsa-miR-223-3p; hsa-miR-34a-5p; hsa-miR-128-3p;…
Gene Ontology (miRWalk)	GO0000079 regulation of cyclin dependent protein kinase activity	Enriched	0.00385242	145	hsa-miR-200b-3p; hsa-miR-142-3p; hsa-miR-424-5p; hsa-miR-24-3p; hsa-miR-21-5p; hsa-miR-26b-5p; hsa-miR-29c-3p; hsa-miR-195-5p; hsa-miR-15a-5p; hsa-miR-363-3p; hsa-miR-144-3p; hsa-miR-198; hsa-miR-29b-3p; hsa-miR-15b-5p; hsa-miR-190a-5p; hsa-miR-639; hsa-miR-26a-5p; hsa-let-7e-5p; hsa-miR-345-5p; hsa-miR-374b-5p; hsa-miR-27b-3p; hsa-miR-504-5p; hsa-miR-199a-3p; hsa-miR-30b-5p; hsa-miR-23a-3p; hsa-…
Gene Ontology (miRWalk)	GO0008354 germ cell migration	Enriched	0.00386186	40	hsa-miR-142-3p; hsa-miR-24-3p; hsa-miR-126-5p; hsa-miR-21-5p; hsa-miR-26b-5p; hsa-miR-9-3p; hsa-miR-101-3p; hsa-miR-23a-3p; hsa-miR-126-3p; hsa-miR-335-5p; hsa-miR-224-5p; hsa-miR-633; hsa-miR-186-5p; hsa-miR-204-5p; hsa-miR-140-5p; hsa-miR-98-5p; hsa-miR-769-5p; hsa-miR-215-5p; hsa-miR-1236-3p; hsa-miR-128-3p; hsa-miR-183-5p; hsa-miR-7-5p; hsa-miR-375; hsa-miR-25-3p; hsa-miR-378a-3p; hsa-miR-192…
Gene Ontology (miRWalk)	GO0032760 positive regulation of tumor necrosis factor production	Enriched	0.00386186	40	hsa-miR-21-5p; hsa-miR-26b-5p; hsa-miR-195-5p; hsa-miR-15a-5p; hsa-miR-29b-3p; hsa-miR-15b-5p; hsa-let-7e-5p; hsa-miR-145-5p; hsa-miR-335-5p; hsa-miR-186-5p; hsa-miR-98-5p; hsa-miR-19a-3p; hsa-miR-19b-3p; hsa-miR-148b-3p; hsa-miR-215-5p; hsa-miR-214-3p; hsa-miR-22-3p; hsa-miR-16-5p; hsa-miR-7-5p; hsa-miR-221-3p; hsa-let-7i-5p; hsa-miR-375; hsa-miR-106b-5p; hsa-miR-192-5p; hsa-miR-1-3p; hsa-miR-15…
Gene Ontology (miRWalk)	GO0005815 microtubule organizing center	Enriched	0.00387214	109	hsa-miR-422a; hsa-miR-142-3p; hsa-miR-760; hsa-miR-24-3p; hsa-miR-21-5p; hsa-miR-26b-5p; hsa-miR-29c-3p; hsa-miR-195-5p; hsa-miR-15a-5p; hsa-miR-29b-3p; hsa-miR-33a-5p; hsa-miR-15b-5p; hsa-let-7g-5p; hsa-let-7e-5p; hsa-miR-374b-5p; hsa-miR-193a-3p; hsa-miR-199a-3p; hsa-miR-101-3p; hsa-miR-23a-3p; hsa-miR-145-5p; hsa-miR-335-5p; hsa-miR-224-5p; hsa-miR-340-5p; hsa-miR-186-5p; hsa-miR-98-5p; hsa-mi…
Gene Ontology (miRWalk)	GO0045893 positive regulation of transcription dna dependent	Enriched	0.00388103	269	hsa-miR-450a-5p; hsa-miR-200b-3p; hsa-miR-199b-5p; hsa-miR-142-3p; hsa-miR-760; hsa-miR-338-3p; hsa-miR-424-5p; hsa-miR-33b-5p; hsa-miR-143-3p; hsa-miR-24-3p; hsa-miR-106b-3p; hsa-miR-21-5p; hsa-miR-26b-5p; hsa-miR-29c-3p; hsa-miR-195-5p; hsa-miR-27a-3p; hsa-miR-148a-3p; hsa-miR-15a-5p; hsa-miR-144-3p; hsa-miR-198; hsa-miR-29b-3p; hsa-miR-33a-5p; hsa-miR-15b-5p; hsa-let-7g-5p; hsa-miR-26a-5p; hsa…
Gene Ontology (miRWalk)	GO0043025 neuronal cell body	Enriched	0.00392167	163	hsa-miR-142-3p; hsa-miR-338-3p; hsa-miR-424-5p; hsa-miR-24-3p; hsa-miR-106b-3p; hsa-miR-30e-3p; hsa-miR-21-5p; hsa-miR-26b-5p; hsa-miR-29c-3p; hsa-miR-195-5p; hsa-miR-27a-3p; hsa-miR-148a-3p; hsa-miR-15a-5p; hsa-miR-3909; hsa-miR-144-3p; hsa-miR-29b-3p; hsa-miR-33a-5p; hsa-miR-15b-5p; hsa-miR-26a-5p; hsa-miR-301a-3p; hsa-miR-10a-3p; hsa-let-7e-5p; hsa-miR-542-3p; hsa-miR-27b-3p; hsa-miR-628-3p; h…
Organs (miRWalk)	T-Lymphocytes	Enriched	0.00396634	29	hsa-miR-143-3p; hsa-miR-21-5p; hsa-miR-148a-3p; hsa-let-7g-5p; hsa-miR-26a-5p; hsa-miR-30b-5p; hsa-miR-126-3p; hsa-miR-98-5p; hsa-miR-184; hsa-miR-19b-3p; hsa-miR-214-3p; hsa-miR-125a-5p; hsa-miR-221-3p; hsa-let-7f-5p; hsa-let-7i-5p; hsa-miR-29a-3p; hsa-miR-222-3p; hsa-miR-31-5p; hsa-miR-155-5p; hsa-miR-20a-5p; hsa-miR-181c-5p; hsa-let-7d-5p; hsa-miR-146a-5p; hsa-miR-20b-5p; hsa-miR-130b-3p; hsa-…
Gene Ontology (miRWalk)	GO0004190 aspartic type endopeptidase activity	Enriched	0.00397735	34	hsa-miR-26b-5p; hsa-miR-29c-3p; hsa-miR-15a-5p; hsa-miR-29b-3p; hsa-miR-335-5p; hsa-miR-298; hsa-miR-19b-3p; hsa-miR-215-5p; hsa-miR-128-3p; hsa-miR-183-5p; hsa-miR-16-5p; hsa-miR-7-5p; hsa-miR-221-3p; hsa-miR-107; hsa-miR-375; hsa-let-7a-5p; hsa-miR-25-3p; hsa-miR-503-5p; hsa-miR-106b-5p; hsa-miR-192-5p; hsa-miR-29a-3p; hsa-miR-155-5p; hsa-miR-562; hsa-miR-124-3p; hsa-miR-9-5p; hsa-miR-138-5p; h…
Gene Ontology (miRWalk)	GO0004725 protein tyrosine phosphatase activity	Enriched	0.00397735	122	hsa-miR-760; hsa-miR-424-5p; hsa-miR-24-3p; hsa-miR-106b-3p; hsa-miR-126-5p; hsa-miR-21-5p; hsa-miR-26b-5p; hsa-miR-27a-3p; hsa-miR-148a-3p; hsa-miR-15a-5p; hsa-miR-144-3p; hsa-miR-29b-3p; hsa-miR-15b-5p; hsa-miR-26a-5p; hsa-let-7e-5p; hsa-miR-27b-3p; hsa-miR-628-3p; hsa-miR-30b-5p; hsa-miR-23a-3p; hsa-miR-145-5p; hsa-miR-126-3p; hsa-miR-15b-3p; hsa-miR-335-5p; hsa-miR-624-5p; hsa-miR-224-5p; hsa…
Gene Ontology (miRWalk)	GO0090200 positive regulation of release of cytochrome c from mitochondria	Enriched	0.00397735	58	hsa-miR-24-3p; hsa-miR-26b-5p; hsa-miR-195-5p; hsa-miR-27a-3p; hsa-miR-15a-5p; hsa-miR-374b-5p; hsa-miR-504-5p; hsa-miR-145-5p; hsa-miR-335-5p; hsa-miR-340-5p; hsa-miR-186-5p; hsa-miR-454-3p; hsa-miR-98-5p; hsa-miR-32-5p; hsa-miR-612; hsa-miR-19a-3p; hsa-miR-485-5p; hsa-let-7f-2-3p; hsa-miR-19b-3p; hsa-miR-148b-3p; hsa-miR-10b-5p; hsa-miR-1285-3p; hsa-miR-34a-5p; hsa-miR-214-3p; hsa-miR-16-5p; hs…
Pathways (miRWalk)	hsa05016 Huntingtons disease	Enriched	0.00401035	171	hsa-miR-200b-3p; hsa-miR-142-3p; hsa-miR-760; hsa-miR-424-5p; hsa-miR-24-3p; hsa-miR-106b-3p; hsa-miR-3181; hsa-miR-21-5p; hsa-miR-26b-5p; hsa-miR-30a-3p; hsa-miR-27a-3p; hsa-miR-148a-3p; hsa-miR-15a-5p; hsa-miR-29b-3p; hsa-miR-15b-5p; hsa-miR-26a-5p; hsa-miR-9-3p; hsa-let-7e-5p; hsa-miR-27b-3p; hsa-miR-504-5p; hsa-miR-30b-5p; hsa-miR-101-3p; hsa-miR-23a-3p; hsa-miR-145-5p; hsa-miR-335-5p; hsa-mi…
Pathways (miRWalk)	WP138 Androgen receptor signaling pathway	Enriched	0.00401572	227	hsa-miR-200b-3p; hsa-miR-142-3p; hsa-miR-760; hsa-miR-338-3p; hsa-miR-424-5p; hsa-miR-143-3p; hsa-miR-24-3p; hsa-miR-106b-3p; hsa-miR-21-5p; hsa-miR-26b-5p; hsa-miR-29c-3p; hsa-miR-30a-3p; hsa-miR-195-5p; hsa-miR-27a-3p; hsa-miR-15a-5p; hsa-miR-363-3p; hsa-miR-144-3p; hsa-miR-29b-3p; hsa-miR-33a-5p; hsa-miR-15b-5p; hsa-miR-639; hsa-miR-26a-5p; hsa-miR-301a-3p; hsa-let-7e-5p; hsa-miR-345-5p; hsa-m…
Gene Ontology (miRWalk)	GO0009636 response to toxin	Enriched	0.00402031	134	hsa-miR-200b-3p; hsa-miR-143-3p; hsa-miR-24-3p; hsa-miR-21-5p; hsa-miR-26b-5p; hsa-miR-29c-3p; hsa-miR-616-3p; hsa-miR-195-5p; hsa-miR-148a-3p; hsa-miR-15a-5p; hsa-miR-363-3p; hsa-miR-29b-3p; hsa-miR-15b-5p; hsa-miR-639; hsa-miR-345-5p; hsa-miR-27b-3p; hsa-miR-504-5p; hsa-miR-30b-5p; hsa-miR-23a-3p; hsa-miR-145-5p; hsa-miR-146b-5p; hsa-miR-335-5p; hsa-miR-224-5p; hsa-miR-340-5p; hsa-miR-186-5p; h…
Pathways (miRWalk)	WP241 One Carbon Metabolism	Enriched	0.00405013	62	hsa-miR-143-3p; hsa-miR-24-3p; hsa-miR-26b-5p; hsa-miR-29c-3p; hsa-miR-148a-3p; hsa-miR-29b-3p; hsa-miR-15b-5p; hsa-miR-26a-5p; hsa-miR-887-3p; hsa-miR-30b-5p; hsa-miR-101-3p; hsa-miR-126-3p; hsa-miR-335-5p; hsa-miR-186-5p; hsa-miR-140-5p; hsa-miR-152-3p; hsa-miR-17-3p; hsa-miR-769-5p; hsa-miR-99a-5p; hsa-miR-19b-3p; hsa-miR-148b-3p; hsa-miR-34a-5p; hsa-miR-30e-5p; hsa-miR-301b-3p; hsa-miR-16-5p;…
Pathways (miRWalk)	hsa00900 Terpenoid backbone biosynthesis	Enriched	0.00405013	29	hsa-miR-21-5p; hsa-miR-26b-5p; hsa-miR-29c-3p; hsa-let-7e-5p; hsa-miR-335-5p; hsa-miR-186-5p; hsa-miR-30c-2-3p; hsa-miR-98-5p; hsa-miR-32-5p; hsa-miR-769-5p; hsa-miR-23b-3p; hsa-miR-19b-3p; hsa-miR-148b-3p; hsa-miR-215-5p; hsa-miR-96-5p; hsa-let-7a-5p; hsa-miR-18a-5p; hsa-miR-106b-5p; hsa-miR-192-5p; hsa-miR-3176; hsa-miR-1301-3p; hsa-miR-124-3p; hsa-miR-769-3p; hsa-miR-615-3p; hsa-miR-92a-3p; hs…
Pathways (miRWalk)	hsa04672 Intestinal immune network for IgA production	Enriched	0.00405013	32	hsa-miR-24-3p; hsa-miR-126-5p; hsa-miR-21-5p; hsa-miR-26b-5p; hsa-miR-26a-5p; hsa-miR-23a-3p; hsa-miR-126-3p; hsa-miR-335-5p; hsa-miR-224-5p; hsa-miR-633; hsa-miR-98-5p; hsa-miR-148b-3p; hsa-miR-215-5p; hsa-miR-454-5p; hsa-miR-365a-3p; hsa-miR-375; hsa-let-7a-5p; hsa-miR-192-5p; hsa-miR-1-3p; hsa-miR-31-5p; hsa-miR-155-5p; hsa-miR-181c-5p; hsa-miR-146a-5p; hsa-miR-124-3p; hsa-miR-30c-5p; hsa-miR-…
Gene Ontology (miRWalk)	GO0030194 positive regulation of blood coagulation	Enriched	0.0040725	30	hsa-miR-1258; hsa-miR-143-3p; hsa-miR-106b-3p; hsa-miR-26b-5p; hsa-miR-30a-3p; hsa-miR-27a-3p; hsa-miR-144-3p; hsa-miR-301a-3p; hsa-miR-145-5p; hsa-miR-335-5p; hsa-miR-204-5p; hsa-miR-98-5p; hsa-miR-99a-5p; hsa-miR-142-5p; hsa-miR-16-5p; hsa-let-7a-5p; hsa-miR-1-3p; hsa-miR-155-5p; hsa-miR-20a-5p; hsa-let-7d-5p; hsa-miR-124-3p; hsa-miR-9-5p; hsa-miR-138-5p; hsa-miR-153-3p; hsa-miR-30c-5p; hsa-miR…
Gene Ontology (miRWalk)	GO0035556 intracellular signal transduction	Enriched	0.0040725	145	hsa-miR-200b-3p; hsa-miR-142-3p; hsa-miR-424-5p; hsa-miR-33b-5p; hsa-miR-143-3p; hsa-miR-24-3p; hsa-miR-106b-3p; hsa-miR-30e-3p; hsa-miR-21-5p; hsa-miR-26b-5p; hsa-miR-29c-3p; hsa-miR-30a-3p; hsa-miR-193b-5p; hsa-miR-195-5p; hsa-miR-27a-3p; hsa-miR-148a-3p; hsa-miR-3909; hsa-miR-29b-3p; hsa-miR-15b-5p; hsa-miR-26a-5p; hsa-let-7e-5p; hsa-miR-374b-5p; hsa-miR-30b-5p; hsa-miR-101-3p; hsa-miR-145-5p;…
Gene Ontology (miRWalk)	GO0043687 post translational protein modification	Enriched	0.0040725	125	hsa-miR-142-3p; hsa-miR-760; hsa-miR-24-3p; hsa-miR-21-5p; hsa-miR-26b-5p; hsa-miR-15a-5p; hsa-miR-29b-3p; hsa-miR-33a-5p; hsa-miR-15b-5p; hsa-miR-26a-5p; hsa-let-7e-5p; hsa-miR-374b-5p; hsa-miR-27b-3p; hsa-miR-30b-5p; hsa-miR-101-3p; hsa-miR-23a-3p; hsa-miR-145-5p; hsa-miR-335-5p; hsa-miR-224-5p; hsa-miR-340-5p; hsa-miR-186-5p; hsa-miR-204-5p; hsa-miR-505-3p; hsa-miR-454-3p; hsa-miR-98-5p; hsa-m…
Gene Ontology (miRWalk)	GO0016192 vesicle mediated transport	Enriched	0.00407502	119	hsa-miR-142-3p; hsa-miR-760; hsa-miR-24-3p; hsa-miR-21-5p; hsa-miR-26b-5p; hsa-miR-148a-3p; hsa-miR-15a-5p; hsa-miR-29b-3p; hsa-miR-33a-5p; hsa-miR-15b-5p; hsa-let-7g-5p; hsa-miR-26a-5p; hsa-miR-301a-3p; hsa-let-7e-5p; hsa-miR-628-3p; hsa-miR-30b-5p; hsa-miR-23a-3p; hsa-miR-335-5p; hsa-miR-490-3p; hsa-miR-224-5p; hsa-miR-340-5p; hsa-miR-186-5p; hsa-miR-30c-2-3p; hsa-miR-98-5p; hsa-miR-32-5p; hsa-…
Gene Ontology (miRWalk)	GO0030659 cytoplasmic vesicle membrane	Enriched	0.00407502	92	hsa-miR-142-3p; hsa-miR-21-5p; hsa-miR-26b-5p; hsa-miR-29c-3p; hsa-miR-195-5p; hsa-miR-148a-3p; hsa-miR-15a-5p; hsa-miR-29b-3p; hsa-miR-15b-5p; hsa-let-7g-5p; hsa-miR-26a-5p; hsa-miR-10a-3p; hsa-miR-30d-3p; hsa-miR-27b-3p; hsa-miR-30b-5p; hsa-miR-101-3p; hsa-miR-23a-3p; hsa-miR-145-5p; hsa-miR-335-5p; hsa-miR-340-5p; hsa-miR-186-5p; hsa-miR-204-5p; hsa-miR-298; hsa-miR-30c-2-3p; hsa-miR-98-5p; hs…
Gene Ontology (miRWalk)	GO0043005 neuron projection	Enriched	0.00407502	119	hsa-miR-142-3p; hsa-miR-143-3p; hsa-miR-24-3p; hsa-miR-21-5p; hsa-miR-26b-5p; hsa-miR-29c-3p; hsa-miR-195-5p; hsa-miR-148a-3p; hsa-miR-144-3p; hsa-miR-29b-3p; hsa-miR-33a-5p; hsa-miR-15b-5p; hsa-let-7g-5p; hsa-miR-26a-5p; hsa-let-7e-5p; hsa-miR-27b-3p; hsa-miR-30b-5p; hsa-miR-101-3p; hsa-miR-23a-3p; hsa-miR-145-5p; hsa-miR-335-5p; hsa-miR-224-5p; hsa-miR-186-5p; hsa-miR-505-3p; hsa-miR-30c-2-3p; …
Gene Ontology (miRWalk)	GO0071223 cellular response to lipoteichoic acid	Enriched	0.00407502	15	hsa-miR-21-5p; hsa-miR-26b-5p; hsa-miR-145-5p; hsa-miR-335-5p; hsa-miR-186-5p; hsa-miR-98-5p; hsa-miR-19a-3p; hsa-miR-19b-3p; hsa-miR-22-3p; hsa-let-7i-5p; hsa-miR-106b-5p; hsa-miR-1-3p; hsa-miR-155-5p; hsa-miR-146a-5p; hsa-miR-105-5p
Gene Ontology (miRWalk)	GO0008228 opsonization	Enriched	0.00408822	6	hsa-miR-21-5p; hsa-miR-26b-5p; hsa-miR-335-5p; hsa-miR-186-5p; hsa-miR-505-3p; hsa-miR-22-3p
Pathways (miRWalk)	WP2064 Neural Crest Differentiation	Enriched	0.00418795	128	hsa-miR-200b-3p; hsa-miR-199b-5p; hsa-miR-424-5p; hsa-miR-24-3p; hsa-miR-21-5p; hsa-miR-26b-5p; hsa-miR-27a-3p; hsa-miR-15a-5p; hsa-miR-144-3p; hsa-miR-198; hsa-let-7g-5p; hsa-miR-26a-5p; hsa-miR-9-3p; hsa-let-7e-5p; hsa-miR-27b-3p; hsa-miR-30b-5p; hsa-miR-101-3p; hsa-miR-23a-3p; hsa-miR-145-5p; hsa-miR-146b-5p; hsa-miR-335-5p; hsa-miR-340-5p; hsa-miR-186-5p; hsa-miR-34b-5p; hsa-miR-204-5p; hsa-m…
Pathways (miRWalk)	hsa03010 Ribosome	Enriched	0.00419219	154	hsa-miR-422a; hsa-miR-760; hsa-miR-221-5p; hsa-miR-24-3p; hsa-miR-106b-3p; hsa-miR-30e-3p; hsa-miR-21-5p; hsa-miR-26b-5p; hsa-miR-30a-3p; hsa-miR-193b-5p; hsa-miR-195-5p; hsa-miR-27a-3p; hsa-miR-148a-3p; hsa-miR-29b-3p; hsa-miR-33a-5p; hsa-miR-15b-5p; hsa-let-7g-5p; hsa-miR-26a-5p; hsa-miR-301a-3p; hsa-let-7e-5p; hsa-miR-193a-5p; hsa-miR-27b-3p; hsa-miR-504-5p; hsa-miR-30b-5p; hsa-miR-23a-3p; hsa…
Gene Ontology (miRWalk)	GO0000278 mitotic cell cycle	Enriched	0.00423159	241	hsa-miR-200b-3p; hsa-miR-199b-5p; hsa-miR-142-3p; hsa-miR-760; hsa-miR-338-3p; hsa-miR-424-5p; hsa-miR-24-3p; hsa-miR-106b-3p; hsa-miR-30e-3p; hsa-miR-21-5p; hsa-miR-26b-5p; hsa-miR-29c-3p; hsa-miR-30a-3p; hsa-miR-195-5p; hsa-miR-27a-3p; hsa-miR-148a-3p; hsa-miR-15a-5p; hsa-miR-363-3p; hsa-miR-29b-3p; hsa-miR-33a-5p; hsa-miR-15b-5p; hsa-miR-190a-5p; hsa-let-7g-5p; hsa-miR-639; hsa-miR-26a-5p; hsa…
Gene Ontology (miRWalk)	GO0000281 cytokinesis after mitosis	Enriched	0.00423159	36	hsa-miR-106b-3p; hsa-miR-21-5p; hsa-miR-195-5p; hsa-miR-27a-3p; hsa-miR-148a-3p; hsa-miR-26a-5p; hsa-let-7e-5p; hsa-miR-101-3p; hsa-miR-23a-3p; hsa-miR-374a-5p; hsa-miR-186-5p; hsa-miR-505-3p; hsa-miR-589-3p; hsa-miR-215-5p; hsa-miR-34a-5p; hsa-miR-183-5p; hsa-miR-16-5p; hsa-miR-423-3p; hsa-miR-221-3p; hsa-miR-375; hsa-let-7a-5p; hsa-miR-106b-5p; hsa-miR-192-5p; hsa-miR-222-3p; hsa-miR-1301-3p; h…
Gene Ontology (miRWalk)	GO0002326 b cell lineage commitment	Enriched	0.00424177	65	hsa-miR-200b-3p; hsa-miR-143-3p; hsa-miR-21-5p; hsa-miR-29c-3p; hsa-miR-195-5p; hsa-miR-27a-3p; hsa-miR-148a-3p; hsa-miR-15a-5p; hsa-miR-29b-3p; hsa-miR-15b-5p; hsa-miR-504-5p; hsa-miR-34b-5p; hsa-miR-204-5p; hsa-miR-454-3p; hsa-miR-612; hsa-miR-485-5p; hsa-miR-215-5p; hsa-miR-10b-5p; hsa-miR-101-5p; hsa-miR-1285-3p; hsa-miR-630; hsa-miR-34a-5p; hsa-miR-214-3p; hsa-miR-16-5p; hsa-miR-125a-5p; hsa…
Gene Ontology (miRWalk)	GO0007184 smad protein import into nucleus	Enriched	0.00424177	38	hsa-miR-24-3p; hsa-miR-21-5p; hsa-miR-26b-5p; hsa-miR-29c-3p; hsa-miR-195-5p; hsa-miR-15a-5p; hsa-miR-26a-5p; hsa-let-7e-5p; hsa-miR-101-3p; hsa-miR-335-5p; hsa-miR-633; hsa-miR-589-3p; hsa-miR-215-5p; hsa-miR-34a-5p; hsa-miR-16-5p; hsa-miR-423-3p; hsa-miR-375; hsa-let-7a-5p; hsa-miR-378a-3p; hsa-miR-192-5p; hsa-miR-641; hsa-miR-29a-3p; hsa-miR-222-3p; hsa-miR-141-3p; hsa-miR-1301-3p; hsa-miR-10a…
Gene Ontology (miRWalk)	GO0048870 cell motility	Enriched	0.00424177	61	hsa-miR-200b-3p; hsa-miR-142-3p; hsa-miR-424-5p; hsa-miR-143-3p; hsa-miR-24-3p; hsa-miR-21-5p; hsa-miR-195-5p; hsa-miR-26a-5p; hsa-let-7e-5p; hsa-miR-193a-3p; hsa-miR-101-3p; hsa-miR-145-5p; hsa-miR-335-5p; hsa-miR-340-5p; hsa-miR-204-5p; hsa-miR-140-5p; hsa-miR-98-5p; hsa-miR-32-5p; hsa-miR-17-3p; hsa-miR-99a-5p; hsa-miR-215-5p; hsa-miR-34a-5p; hsa-miR-128-3p; hsa-miR-497-5p; hsa-miR-16-5p; hsa-…
Pathways (miRWalk)	P02738 De novo purine biosynthesis	Enriched	0.00426094	66	hsa-miR-142-3p; hsa-miR-33b-5p; hsa-miR-24-3p; hsa-miR-26b-5p; hsa-miR-27a-3p; hsa-miR-29b-3p; hsa-let-7g-5p; hsa-miR-26a-5p; hsa-let-7e-5p; hsa-miR-193a-3p; hsa-miR-30b-5p; hsa-miR-23a-3p; hsa-miR-335-5p; hsa-miR-186-5p; hsa-miR-98-5p; hsa-miR-17-3p; hsa-miR-769-5p; hsa-miR-23b-3p; hsa-miR-19b-3p; hsa-miR-148b-3p; hsa-miR-215-5p; hsa-miR-10b-5p; hsa-miR-28-5p; hsa-miR-34a-5p; hsa-miR-16-5p; hsa-…
Pathways (miRWalk)	hsa04660 T cell receptor signaling pathway	Enriched	0.00430282	148	hsa-miR-424-5p; hsa-miR-143-3p; hsa-miR-24-3p; hsa-miR-30e-3p; hsa-miR-21-5p; hsa-miR-26b-5p; hsa-miR-29c-3p; hsa-miR-195-5p; hsa-miR-15a-5p; hsa-miR-29b-3p; hsa-miR-33a-5p; hsa-miR-15b-5p; hsa-let-7g-5p; hsa-miR-26a-5p; hsa-miR-1226-5p; hsa-miR-374b-5p; hsa-miR-27b-3p; hsa-miR-199a-3p; hsa-miR-101-3p; hsa-miR-145-5p; hsa-miR-126-3p; hsa-miR-146b-5p; hsa-miR-335-5p; hsa-miR-224-5p; hsa-miR-139-5p…
Gene Ontology (miRWalk)	GO0007005 mitochondrion organization	Enriched	0.00431111	66	hsa-miR-21-5p; hsa-miR-26b-5p; hsa-miR-15a-5p; hsa-miR-15b-5p; hsa-miR-620; hsa-let-7e-5p; hsa-miR-506-3p; hsa-miR-193a-5p; hsa-miR-199a-3p; hsa-miR-23a-3p; hsa-miR-335-5p; hsa-miR-186-5p; hsa-miR-20a-3p; hsa-miR-589-5p; hsa-miR-98-5p; hsa-miR-32-5p; hsa-miR-23b-3p; hsa-miR-559; hsa-miR-148b-3p; hsa-miR-215-5p; hsa-miR-10b-5p; hsa-miR-34a-5p; hsa-miR-16-5p; hsa-miR-421; hsa-miR-423-3p; hsa-miR-37…
Gene Ontology (miRWalk)	GO0016044 cellular membrane organization	Enriched	0.00433831	125	hsa-miR-760; hsa-miR-24-3p; hsa-miR-106b-3p; hsa-miR-21-5p; hsa-miR-26b-5p; hsa-miR-195-5p; hsa-miR-15a-5p; hsa-miR-33a-5p; hsa-miR-15b-5p; hsa-miR-26a-5p; hsa-let-7e-5p; hsa-miR-345-5p; hsa-miR-30b-5p; hsa-miR-101-3p; hsa-miR-145-5p; hsa-miR-148b-5p; hsa-miR-335-5p; hsa-miR-224-5p; hsa-miR-340-5p; hsa-miR-186-5p; hsa-miR-204-5p; hsa-miR-505-3p; hsa-miR-30c-2-3p; hsa-miR-98-5p; hsa-miR-32-5p; hsa…
Gene Ontology (miRWalk)	GO0071230 cellular response to amino acid stimulus	Enriched	0.00433831	81	hsa-miR-200b-3p; hsa-miR-424-5p; hsa-miR-143-3p; hsa-miR-24-3p; hsa-miR-21-5p; hsa-miR-26b-5p; hsa-miR-29c-3p; hsa-miR-27a-3p; hsa-miR-148a-3p; hsa-miR-29b-3p; hsa-let-7g-5p; hsa-miR-26a-5p; hsa-let-7e-5p; hsa-miR-27b-3p; hsa-miR-30b-5p; hsa-miR-101-3p; hsa-miR-126-3p; hsa-miR-335-5p; hsa-miR-140-5p; hsa-miR-152-3p; hsa-miR-23b-3p; hsa-miR-19a-3p; hsa-miR-99a-5p; hsa-miR-19b-3p; hsa-miR-148b-3p; …
Pathways (miRWalk)	WP35 G Protein Signaling Pathways	Enriched	0.00434151	111	hsa-miR-142-3p; hsa-miR-424-5p; hsa-miR-33b-5p; hsa-miR-143-3p; hsa-miR-24-3p; hsa-miR-21-5p; hsa-miR-26b-5p; hsa-miR-27a-3p; hsa-miR-148a-3p; hsa-miR-33a-5p; hsa-let-7g-5p; hsa-miR-26a-5p; hsa-let-7e-5p; hsa-miR-30b-5p; hsa-miR-101-3p; hsa-miR-23a-3p; hsa-miR-145-5p; hsa-miR-126-3p; hsa-miR-146b-5p; hsa-miR-335-5p; hsa-miR-340-5p; hsa-miR-186-5p; hsa-miR-204-5p; hsa-miR-505-3p; hsa-miR-98-5p; hs…
Gene Ontology (miRWalk)	GO0042698 ovulation cycle	Enriched	0.00441124	16	hsa-miR-199b-5p; hsa-miR-21-5p; hsa-miR-26b-5p; hsa-miR-504-5p; hsa-miR-335-5p; hsa-miR-98-5p; hsa-miR-215-5p; hsa-miR-34a-5p; hsa-miR-375; hsa-let-7a-5p; hsa-miR-192-5p; hsa-miR-1-3p; hsa-miR-155-5p; hsa-miR-146a-5p; hsa-miR-124-3p; hsa-miR-125b-5p
Gene Ontology (miRWalk)	GO0051092 positive regulation of nf kappab transcription factor activity	Enriched	0.00442318	136	hsa-miR-760; hsa-miR-143-3p; hsa-miR-24-3p; hsa-miR-30e-3p; hsa-miR-21-5p; hsa-miR-26b-5p; hsa-miR-195-5p; hsa-miR-27a-3p; hsa-miR-148a-3p; hsa-miR-15a-5p; hsa-miR-33a-5p; hsa-miR-15b-5p; hsa-let-7g-5p; hsa-miR-26a-5p; hsa-let-7e-5p; hsa-miR-1226-5p; hsa-miR-30b-5p; hsa-miR-101-3p; hsa-miR-23a-3p; hsa-miR-145-5p; hsa-miR-126-3p; hsa-miR-146b-5p; hsa-miR-148b-5p; hsa-miR-335-5p; hsa-miR-224-5p; hs…
Pathways (miRWalk)	WP411 mRNA processing	Enriched	0.00445332	153	hsa-miR-450a-5p; hsa-miR-760; hsa-miR-24-3p; hsa-miR-106b-3p; hsa-miR-21-5p; hsa-miR-26b-5p; hsa-miR-29c-3p; hsa-miR-30a-3p; hsa-miR-148a-3p; hsa-miR-363-3p; hsa-miR-29b-3p; hsa-miR-15b-5p; hsa-miR-26a-5p; hsa-miR-10a-3p; hsa-let-7e-5p; hsa-miR-374b-5p; hsa-miR-27b-3p; hsa-miR-193a-3p; hsa-miR-504-5p; hsa-miR-23a-3p; hsa-miR-126-3p; hsa-miR-335-5p; hsa-miR-374a-5p; hsa-miR-186-5p; hsa-miR-34b-5p;…
Gene Ontology (miRWalk)	GO0008026 atp dependent helicase activity	Enriched	0.00446799	86	hsa-miR-21-5p; hsa-miR-26b-5p; hsa-miR-29c-3p; hsa-miR-15b-5p; hsa-miR-26a-5p; hsa-let-7e-5p; hsa-miR-345-5p; hsa-miR-27b-3p; hsa-miR-30b-5p; hsa-miR-145-5p; hsa-miR-335-5p; hsa-miR-374a-5p; hsa-miR-186-5p; hsa-miR-505-3p; hsa-miR-29b-2-5p; hsa-miR-98-5p; hsa-miR-23b-3p; hsa-miR-99a-5p; hsa-miR-589-3p; hsa-miR-19b-3p; hsa-miR-215-5p; hsa-miR-130a-3p; hsa-miR-34a-5p; hsa-miR-128-3p; hsa-miR-15a-3p…
Organs (miRWalk)	Lung	Enriched	0.00455403	62	hsa-miR-200b-3p; hsa-miR-128-2-5p; hsa-miR-143-3p; hsa-miR-21-5p; hsa-miR-29c-3p; hsa-miR-15a-5p; hsa-miR-29b-3p; hsa-let-7g-5p; hsa-miR-26a-5p; hsa-let-7e-5p; hsa-miR-145-5p; hsa-miR-126-3p; hsa-miR-146b-5p; hsa-miR-335-5p; hsa-miR-204-5p; hsa-miR-98-5p; hsa-miR-19a-3p; hsa-miR-223-3p; hsa-miR-34a-5p; hsa-miR-22-3p; hsa-miR-30e-5p; hsa-miR-183-5p; hsa-miR-16-5p; hsa-miR-125a-5p; hsa-miR-7-5p; hs…
Pathways (miRWalk)	hsa04360 Axon guidance	Enriched	0.00456739	152	hsa-miR-142-3p; hsa-miR-143-3p; hsa-miR-24-3p; hsa-miR-126-5p; hsa-miR-21-5p; hsa-miR-26b-5p; hsa-miR-29c-3p; hsa-miR-195-5p; hsa-miR-29b-3p; hsa-miR-15b-5p; hsa-let-7g-5p; hsa-miR-26a-5p; hsa-miR-9-3p; hsa-let-7e-5p; hsa-miR-374b-5p; hsa-miR-193a-3p; hsa-miR-199a-3p; hsa-miR-101-3p; hsa-miR-23a-3p; hsa-miR-145-5p; hsa-miR-126-3p; hsa-miR-146b-5p; hsa-miR-335-5p; hsa-miR-224-5p; hsa-miR-340-5p; h…
Pathways (miRWalk)	WP1434 Osteopontin Signaling	Enriched	0.00463266	51	hsa-miR-338-3p; hsa-miR-424-5p; hsa-miR-21-5p; hsa-miR-26b-5p; hsa-miR-195-5p; hsa-miR-15a-5p; hsa-miR-15b-5p; hsa-miR-199a-3p; hsa-miR-101-3p; hsa-miR-146b-5p; hsa-miR-335-5p; hsa-miR-769-5p; hsa-miR-23b-3p; hsa-miR-215-5p; hsa-miR-223-3p; hsa-miR-28-5p; hsa-miR-34a-5p; hsa-miR-128-3p; hsa-miR-497-5p; hsa-miR-30e-5p; hsa-miR-16-5p; hsa-miR-7-5p; hsa-miR-96-5p; hsa-miR-423-3p; hsa-let-7a-5p; hsa-…
Pathways (miRWalk)	WP179 Cell cycle	Enriched	0.00463266	228	hsa-miR-200b-3p; hsa-miR-142-3p; hsa-miR-424-5p; hsa-miR-143-3p; hsa-miR-24-3p; hsa-miR-30e-3p; hsa-miR-21-5p; hsa-miR-26b-5p; hsa-miR-29c-3p; hsa-miR-30a-3p; hsa-miR-195-5p; hsa-miR-27a-3p; hsa-miR-148a-3p; hsa-miR-15a-5p; hsa-miR-363-3p; hsa-miR-29b-3p; hsa-miR-33a-5p; hsa-miR-15b-5p; hsa-miR-190a-5p; hsa-let-7g-5p; hsa-miR-639; hsa-miR-26a-5p; hsa-miR-301a-3p; hsa-let-7e-5p; hsa-miR-345-5p; hs…
Gene Ontology (miRWalk)	GO0005759 mitochondrial matrix	Enriched	0.00464534	174	hsa-miR-200b-3p; hsa-miR-582-5p; hsa-miR-142-3p; hsa-miR-760; hsa-miR-518a-5p; hsa-miR-24-3p; hsa-miR-3181; hsa-miR-21-5p; hsa-miR-26b-5p; hsa-miR-29c-3p; hsa-miR-30a-3p; hsa-miR-27a-3p; hsa-miR-15a-5p; hsa-miR-29b-3p; hsa-miR-15b-5p; hsa-miR-620; hsa-miR-26a-5p; hsa-miR-301a-3p; hsa-let-7e-5p; hsa-miR-506-3p; hsa-miR-27b-3p; hsa-miR-193a-3p; hsa-miR-30b-5p; hsa-miR-101-3p; hsa-miR-23a-3p; hsa-mi…
Pathways (miRWalk)	P00012 Cadherin signaling pathway	Enriched	0.00469288	129	hsa-miR-200b-3p; hsa-miR-199b-5p; hsa-miR-1295a; hsa-miR-142-3p; hsa-miR-760; hsa-miR-24-3p; hsa-miR-21-5p; hsa-miR-26b-5p; hsa-miR-29c-3p; hsa-miR-27a-3p; hsa-miR-15a-5p; hsa-miR-33a-5p; hsa-miR-26a-5p; hsa-let-7e-5p; hsa-miR-374b-5p; hsa-miR-101-3p; hsa-miR-145-5p; hsa-miR-335-5p; hsa-miR-186-5p; hsa-miR-204-5p; hsa-miR-542-5p; hsa-miR-98-5p; hsa-miR-17-3p; hsa-miR-23b-3p; hsa-miR-19a-3p; hsa-m…
Pathways (miRWalk)	P00032 Insulin IGF pathway mitogen activated protein kinase kinase MAP kinase cascade	Enriched	0.00469288	92	hsa-miR-424-5p; hsa-miR-21-5p; hsa-miR-26b-5p; hsa-miR-27a-3p; hsa-miR-148a-3p; hsa-miR-29b-3p; hsa-miR-33a-5p; hsa-miR-15b-5p; hsa-miR-26a-5p; hsa-let-7e-5p; hsa-miR-374b-5p; hsa-miR-199a-3p; hsa-miR-101-3p; hsa-miR-145-5p; hsa-miR-126-3p; hsa-miR-335-5p; hsa-miR-139-5p; hsa-miR-186-5p; hsa-miR-152-3p; hsa-miR-98-5p; hsa-miR-769-5p; hsa-miR-23b-3p; hsa-miR-19a-3p; hsa-miR-433-3p; hsa-miR-99a-5p;…
Pathways (miRWalk)	P02743 Formyltetrahydroformate biosynthesis	Enriched	0.00469288	22	hsa-miR-26b-5p; hsa-miR-29c-3p; hsa-miR-887-3p; hsa-miR-99a-5p; hsa-miR-215-5p; hsa-miR-34a-5p; hsa-miR-30e-5p; hsa-miR-16-5p; hsa-miR-194-5p; hsa-miR-96-5p; hsa-miR-421; hsa-miR-18a-3p; hsa-miR-106b-5p; hsa-miR-192-5p; hsa-miR-1-3p; hsa-miR-10a-5p; hsa-miR-155-5p; hsa-miR-484; hsa-miR-615-3p; hsa-miR-30d-5p; hsa-miR-193b-3p; hsa-let-7b-5p
Pathways (miRWalk)	WP561 Heme Biosynthesis	Enriched	0.00469288	20	hsa-miR-142-3p; hsa-miR-15b-5p; hsa-miR-29b-2-5p; hsa-miR-98-5p; hsa-miR-19b-3p; hsa-miR-10b-5p; hsa-miR-16-5p; hsa-miR-423-3p; hsa-miR-361-5p; hsa-miR-375; hsa-miR-25-3p; hsa-miR-1-3p; hsa-miR-222-3p; hsa-miR-1301-3p; hsa-miR-124-3p; hsa-miR-30c-5p; hsa-miR-30a-5p; hsa-miR-484; hsa-miR-92b-3p; hsa-miR-937-3p
Gene Ontology (miRWalk)	GO0071559 response to transforming growth factor beta stimulus	Enriched	0.00470108	29	hsa-miR-26b-5p; hsa-miR-26a-5p; hsa-miR-9-3p; hsa-miR-301a-3p; hsa-miR-335-5p; hsa-miR-224-5p; hsa-miR-186-5p; hsa-miR-454-3p; hsa-miR-769-5p; hsa-miR-19a-3p; hsa-miR-19b-3p; hsa-miR-215-5p; hsa-miR-130a-3p; hsa-miR-183-5p; hsa-miR-375; hsa-miR-25-3p; hsa-miR-18a-5p; hsa-miR-192-5p; hsa-miR-199a-5p; hsa-miR-155-5p; hsa-miR-20a-5p; hsa-miR-146a-5p; hsa-miR-124-3p; hsa-miR-130b-3p; hsa-miR-182-5p; …
Gene Ontology (miRWalk)	GO0005635 nuclear envelope	Enriched	0.00470275	137	hsa-miR-760; hsa-miR-424-5p; hsa-miR-24-3p; hsa-miR-106b-3p; hsa-miR-21-5p; hsa-miR-26b-5p; hsa-miR-30a-3p; hsa-miR-27a-3p; hsa-miR-148a-3p; hsa-miR-33a-5p; hsa-miR-15b-5p; hsa-miR-26a-5p; hsa-let-7e-5p; hsa-miR-30b-5p; hsa-miR-101-3p; hsa-miR-145-5p; hsa-miR-146b-5p; hsa-miR-335-5p; hsa-miR-340-5p; hsa-miR-186-5p; hsa-miR-505-3p; hsa-miR-98-5p; hsa-miR-32-5p; hsa-miR-17-3p; hsa-miR-23b-3p; hsa-m…
Gene Ontology (miRWalk)	GO0001889 liver development	Enriched	0.00472721	152	hsa-miR-200b-3p; hsa-miR-199b-5p; hsa-miR-338-3p; hsa-miR-424-5p; hsa-miR-24-3p; hsa-miR-21-5p; hsa-miR-26b-5p; hsa-miR-29c-3p; hsa-miR-30a-3p; hsa-miR-195-5p; hsa-miR-27a-3p; hsa-miR-15a-5p; hsa-miR-29b-3p; hsa-miR-33a-5p; hsa-miR-15b-5p; hsa-miR-26a-5p; hsa-miR-301a-3p; hsa-let-7e-5p; hsa-miR-193a-5p; hsa-miR-374b-5p; hsa-miR-199a-3p; hsa-miR-101-3p; hsa-miR-23a-3p; hsa-miR-335-5p; hsa-miR-374a…
Gene Ontology (miRWalk)	GO0007565 female pregnancy	Enriched	0.00472721	86	hsa-miR-200b-3p; hsa-miR-142-3p; hsa-miR-143-3p; hsa-miR-24-3p; hsa-miR-30e-3p; hsa-miR-21-5p; hsa-miR-26b-5p; hsa-miR-29c-3p; hsa-miR-195-5p; hsa-miR-148a-3p; hsa-miR-15a-5p; hsa-miR-29b-3p; hsa-miR-33a-5p; hsa-miR-15b-5p; hsa-miR-26a-5p; hsa-let-7e-5p; hsa-miR-126-3p; hsa-miR-335-5p; hsa-miR-633; hsa-miR-34b-5p; hsa-miR-204-5p; hsa-miR-23b-3p; hsa-miR-148b-3p; hsa-miR-215-5p; hsa-miR-630; hsa-m…
Gene Ontology (miRWalk)	GO0051571 positive regulation of histone h3 k4 methylation	Enriched	0.00475228	56	hsa-miR-424-5p; hsa-miR-24-3p; hsa-miR-21-5p; hsa-miR-26b-5p; hsa-miR-29c-3p; hsa-miR-148a-3p; hsa-miR-15a-5p; hsa-miR-198; hsa-miR-29b-3p; hsa-miR-26a-5p; hsa-miR-30b-5p; hsa-miR-101-3p; hsa-miR-126-3p; hsa-miR-335-5p; hsa-miR-186-5p; hsa-miR-34b-5p; hsa-miR-140-5p; hsa-miR-152-3p; hsa-miR-32-5p; hsa-miR-19b-3p; hsa-miR-148b-3p; hsa-miR-215-5p; hsa-miR-34a-5p; hsa-miR-301b-3p; hsa-miR-16-5p; hsa…
Gene Ontology (miRWalk)	GO0003735 structural constituent of ribosome	Enriched	0.00477889	164	hsa-miR-422a; hsa-miR-760; hsa-miR-221-5p; hsa-miR-24-3p; hsa-miR-106b-3p; hsa-miR-30e-3p; hsa-miR-21-5p; hsa-miR-26b-5p; hsa-miR-30a-3p; hsa-miR-193b-5p; hsa-miR-195-5p; hsa-miR-27a-3p; hsa-miR-148a-3p; hsa-miR-29b-3p; hsa-miR-33a-5p; hsa-miR-15b-5p; hsa-let-7g-5p; hsa-miR-26a-5p; hsa-miR-301a-3p; hsa-let-7e-5p; hsa-miR-193a-5p; hsa-miR-374b-5p; hsa-miR-27b-3p; hsa-miR-504-5p; hsa-miR-30b-5p; hs…
Gene Ontology (miRWalk)	GO0044281 small molecule metabolic process	Enriched	0.00480973	285	hsa-miR-200b-3p; hsa-miR-422a; hsa-miR-142-3p; hsa-miR-760; hsa-miR-338-3p; hsa-miR-424-5p; hsa-miR-33b-5p; hsa-miR-1258; hsa-miR-143-3p; hsa-miR-24-3p; hsa-miR-106b-3p; hsa-miR-3181; hsa-miR-126-5p; hsa-miR-30e-3p; hsa-miR-21-5p; hsa-miR-26b-5p; hsa-miR-29c-3p; hsa-miR-30a-3p; hsa-miR-195-5p; hsa-miR-27a-3p; hsa-miR-148a-3p; hsa-miR-15a-5p; hsa-miR-144-3p; hsa-miR-29b-3p; hsa-miR-33a-5p; hsa-miR…
Gene Ontology (miRWalk)	GO0055091 phospholipid homeostasis	Enriched	0.00488008	22	hsa-miR-33b-5p; hsa-miR-24-3p; hsa-miR-21-5p; hsa-miR-26b-5p; hsa-miR-27a-3p; hsa-miR-33a-5p; hsa-miR-26a-5p; hsa-miR-101-3p; hsa-miR-335-5p; hsa-miR-34b-5p; hsa-miR-19a-3p; hsa-miR-34a-5p; hsa-miR-128-3p; hsa-miR-629-5p; hsa-miR-16-5p; hsa-miR-449a; hsa-miR-155-5p; hsa-miR-765; hsa-miR-484; hsa-miR-34c-5p; hsa-miR-766-3p; hsa-miR-197-3p
Gene Ontology (miRWalk)	GO0010243 response to organic nitrogen	Enriched	0.00488541	144	hsa-miR-760; hsa-miR-338-3p; hsa-miR-424-5p; hsa-miR-143-3p; hsa-miR-24-3p; hsa-miR-21-5p; hsa-miR-26b-5p; hsa-miR-195-5p; hsa-miR-15a-5p; hsa-miR-363-3p; hsa-miR-15b-5p; hsa-miR-639; hsa-miR-26a-5p; hsa-let-7e-5p; hsa-miR-345-5p; hsa-miR-193a-5p; hsa-miR-374b-5p; hsa-miR-30b-5p; hsa-miR-101-3p; hsa-miR-145-5p; hsa-miR-146b-5p; hsa-miR-335-5p; hsa-miR-224-5p; hsa-miR-186-5p; hsa-miR-204-5p; hsa-m…
Gene Ontology (miRWalk)	GO0016324 apical plasma membrane	Enriched	0.00494032	139	hsa-miR-200b-3p; hsa-miR-142-3p; hsa-miR-24-3p; hsa-miR-21-5p; hsa-miR-26b-5p; hsa-miR-29c-3p; hsa-miR-363-3p; hsa-miR-626; hsa-miR-29b-3p; hsa-miR-33a-5p; hsa-miR-15b-5p; hsa-miR-26a-5p; hsa-let-7e-5p; hsa-miR-374b-5p; hsa-miR-27b-3p; hsa-miR-193a-3p; hsa-miR-30b-5p; hsa-miR-23a-3p; hsa-miR-145-5p; hsa-miR-126-3p; hsa-miR-146b-5p; hsa-miR-335-5p; hsa-miR-224-5p; hsa-miR-186-5p; hsa-miR-34b-5p; h…
Pathways (miRWalk)	WP23 B Cell Receptor Signaling Pathway	Enriched	0.00494783	167	hsa-miR-200b-3p; hsa-miR-142-3p; hsa-miR-424-5p; hsa-miR-143-3p; hsa-miR-24-3p; hsa-miR-106b-3p; hsa-miR-30e-3p; hsa-miR-21-5p; hsa-miR-26b-5p; hsa-miR-29c-3p; hsa-miR-193b-5p; hsa-miR-195-5p; hsa-miR-27a-3p; hsa-miR-15a-5p; hsa-miR-29b-3p; hsa-miR-33a-5p; hsa-miR-15b-5p; hsa-let-7g-5p; hsa-miR-26a-5p; hsa-miR-10a-3p; hsa-let-7e-5p; hsa-miR-1226-5p; hsa-miR-374b-5p; hsa-miR-27b-3p; hsa-miR-199a-3…
Pathways (miRWalk)	WP244 Alpha 6 Beta 4 signaling pathway	Enriched	0.00494783	99	hsa-miR-200b-3p; hsa-miR-199b-5p; hsa-miR-142-3p; hsa-miR-760; hsa-miR-143-3p; hsa-miR-24-3p; hsa-miR-21-5p; hsa-miR-26b-5p; hsa-miR-29c-3p; hsa-miR-148a-3p; hsa-miR-144-3p; hsa-miR-33a-5p; hsa-miR-15b-5p; hsa-let-7e-5p; hsa-miR-374b-5p; hsa-miR-193a-3p; hsa-miR-199a-3p; hsa-miR-30b-5p; hsa-miR-101-3p; hsa-miR-23a-3p; hsa-miR-145-5p; hsa-miR-126-3p; hsa-miR-146b-5p; hsa-miR-335-5p; hsa-miR-152-3p…
Pathways (miRWalk)	WP550 Biogenic Amine Synthesis	Enriched	0.00494783	5	hsa-miR-26b-5p; hsa-miR-30b-5p; hsa-miR-335-5p; hsa-miR-22-3p; hsa-miR-16-5p
Gene Ontology (miRWalk)	GO0007507 heart development	Enriched	0.00496344	166	hsa-miR-200b-3p; hsa-miR-199b-5p; hsa-miR-142-3p; hsa-miR-760; hsa-miR-24-3p; hsa-miR-21-5p; hsa-miR-26b-5p; hsa-miR-29c-3p; hsa-miR-30a-3p; hsa-miR-193b-5p; hsa-miR-27a-3p; hsa-miR-148a-3p; hsa-miR-15a-5p; hsa-miR-144-3p; hsa-miR-29b-3p; hsa-miR-33a-5p; hsa-miR-15b-5p; hsa-miR-26a-5p; hsa-miR-146b-3p; hsa-let-7e-5p; hsa-miR-27b-3p; hsa-miR-30b-5p; hsa-miR-101-3p; hsa-miR-23a-3p; hsa-miR-126-3p; …
Gene Ontology (miRWalk)	GO0051087 chaperone binding	Enriched	0.00496344	85	hsa-miR-424-5p; hsa-miR-21-5p; hsa-miR-26b-5p; hsa-miR-29c-3p; hsa-miR-27a-3p; hsa-miR-148a-3p; hsa-miR-15a-5p; hsa-miR-144-3p; hsa-miR-29b-3p; hsa-miR-26a-5p; hsa-miR-542-3p; hsa-miR-504-5p; hsa-miR-101-3p; hsa-miR-335-5p; hsa-miR-340-5p; hsa-miR-186-5p; hsa-miR-454-3p; hsa-miR-98-5p; hsa-miR-32-5p; hsa-miR-612; hsa-miR-23b-3p; hsa-miR-99a-5p; hsa-miR-485-5p; hsa-miR-148b-3p; hsa-miR-215-5p; hsa…
Gene Ontology (miRWalk)	GO0000087 m phase of mitotic cell cycle	Enriched	0.00502198	118	hsa-miR-142-3p; hsa-miR-424-5p; hsa-miR-24-3p; hsa-miR-106b-3p; hsa-miR-21-5p; hsa-miR-26b-5p; hsa-miR-30a-3p; hsa-miR-148a-3p; hsa-miR-15b-5p; hsa-let-7g-5p; hsa-miR-26a-5p; hsa-let-7e-5p; hsa-miR-542-3p; hsa-miR-30b-5p; hsa-miR-101-3p; hsa-miR-23a-3p; hsa-miR-146b-5p; hsa-miR-335-5p; hsa-miR-340-5p; hsa-miR-186-5p; hsa-miR-505-3p; hsa-miR-98-5p; hsa-miR-32-5p; hsa-miR-17-3p; hsa-miR-92a-1-5p; h…
Gene Ontology (miRWalk)	GO0000910 cytokinesis	Enriched	0.00502198	101	hsa-miR-200b-3p; hsa-miR-142-3p; hsa-miR-760; hsa-miR-424-5p; hsa-miR-24-3p; hsa-miR-26b-5p; hsa-miR-27a-3p; hsa-miR-29b-3p; hsa-let-7g-5p; hsa-miR-26a-5p; hsa-let-7e-5p; hsa-miR-542-3p; hsa-miR-374b-5p; hsa-miR-101-3p; hsa-miR-23a-3p; hsa-miR-335-5p; hsa-miR-340-5p; hsa-miR-186-5p; hsa-miR-505-3p; hsa-miR-98-5p; hsa-miR-17-3p; hsa-miR-92a-1-5p; hsa-miR-23b-3p; hsa-miR-99a-5p; hsa-miR-19b-3p; hsa…
Gene Ontology (miRWalk)	GO0006879 cellular iron ion homeostasis	Enriched	0.00502198	97	hsa-miR-199b-5p; hsa-miR-424-5p; hsa-miR-24-3p; hsa-miR-106b-3p; hsa-miR-21-5p; hsa-miR-26b-5p; hsa-miR-195-5p; hsa-miR-33a-5p; hsa-miR-15b-5p; hsa-miR-620; hsa-let-7g-5p; hsa-miR-26a-5p; hsa-miR-301a-3p; hsa-miR-506-3p; hsa-miR-374b-5p; hsa-miR-145-5p; hsa-miR-335-5p; hsa-miR-186-5p; hsa-miR-34b-5p; hsa-miR-589-5p; hsa-miR-98-5p; hsa-miR-17-3p; hsa-miR-769-5p; hsa-miR-559; hsa-miR-19b-3p; hsa-mi…
Gene Ontology (miRWalk)	GO0006959 humoral immune response	Enriched	0.00502198	87	hsa-miR-200b-3p; hsa-miR-142-3p; hsa-miR-760; hsa-miR-143-3p; hsa-miR-24-3p; hsa-miR-21-5p; hsa-miR-26b-5p; hsa-miR-29c-3p; hsa-miR-195-5p; hsa-miR-148a-3p; hsa-miR-15a-5p; hsa-miR-29b-3p; hsa-miR-15b-5p; hsa-miR-26a-5p; hsa-miR-27b-3p; hsa-miR-101-3p; hsa-miR-145-5p; hsa-miR-335-5p; hsa-miR-34b-5p; hsa-miR-20a-3p; hsa-miR-204-5p; hsa-miR-98-5p; hsa-miR-215-5p; hsa-miR-223-3p; hsa-miR-630; hsa-mi…
Gene Ontology (miRWalk)	GO0016568 chromatin modification	Enriched	0.00502198	129	hsa-miR-424-3p; hsa-miR-142-3p; hsa-miR-760; hsa-miR-24-3p; hsa-miR-106b-3p; hsa-miR-21-5p; hsa-miR-26b-5p; hsa-miR-27a-3p; hsa-miR-148a-3p; hsa-miR-15a-5p; hsa-miR-29b-3p; hsa-miR-33a-5p; hsa-miR-15b-5p; hsa-let-7g-5p; hsa-miR-26a-5p; hsa-let-7e-5p; hsa-miR-374b-5p; hsa-miR-27b-3p; hsa-miR-504-5p; hsa-miR-30b-5p; hsa-miR-101-3p; hsa-miR-23a-3p; hsa-miR-145-5p; hsa-miR-126-3p; hsa-miR-335-5p; hsa…
Gene Ontology (miRWalk)	GO0034613 cellular protein localization	Enriched	0.00502198	89	hsa-miR-424-5p; hsa-miR-24-3p; hsa-miR-21-5p; hsa-miR-26b-5p; hsa-miR-29c-3p; hsa-miR-195-5p; hsa-miR-27a-3p; hsa-miR-15a-5p; hsa-miR-29b-3p; hsa-let-7e-5p; hsa-miR-504-5p; hsa-miR-30b-5p; hsa-miR-101-3p; hsa-miR-335-5p; hsa-miR-224-5p; hsa-miR-340-5p; hsa-miR-186-5p; hsa-miR-454-3p; hsa-miR-612; hsa-miR-23b-3p; hsa-miR-330-3p; hsa-miR-485-5p; hsa-miR-148b-3p; hsa-miR-215-5p; hsa-miR-10b-5p; hsa-…
Gene Ontology (miRWalk)	GO0048246 macrophage chemotaxis	Enriched	0.00502198	12	hsa-miR-24-3p; hsa-miR-26b-5p; hsa-miR-335-5p; hsa-miR-98-5p; hsa-miR-148b-3p; hsa-miR-215-5p; hsa-miR-34a-5p; hsa-miR-125a-5p; hsa-miR-192-5p; hsa-miR-1-3p; hsa-miR-155-5p; hsa-miR-124-3p
Gene Ontology (miRWalk)	GO0031103 axon regeneration	Enriched	0.00509637	57	hsa-miR-200b-3p; hsa-miR-143-3p; hsa-miR-21-5p; hsa-miR-26b-5p; hsa-miR-29c-3p; hsa-miR-195-5p; hsa-miR-148a-3p; hsa-miR-15a-5p; hsa-miR-29b-3p; hsa-miR-15b-5p; hsa-miR-101-3p; hsa-miR-335-5p; hsa-miR-34b-5p; hsa-miR-204-5p; hsa-miR-98-5p; hsa-miR-215-5p; hsa-miR-630; hsa-miR-34a-5p; hsa-miR-16-5p; hsa-miR-7-5p; hsa-miR-96-5p; hsa-miR-24-2-5p; hsa-miR-423-3p; hsa-miR-449a; hsa-miR-365a-3p; hsa-mi…
Gene Ontology (miRWalk)	GO0012506 vesicle membrane	Enriched	0.00514059	36	hsa-miR-24-3p; hsa-miR-21-5p; hsa-miR-26a-5p; hsa-let-7e-5p; hsa-miR-27b-3p; hsa-miR-335-5p; hsa-miR-340-5p; hsa-miR-98-5p; hsa-miR-32-5p; hsa-miR-92a-1-5p; hsa-miR-433-3p; hsa-miR-148b-3p; hsa-miR-215-5p; hsa-miR-223-3p; hsa-miR-34a-5p; hsa-miR-128-3p; hsa-miR-16-5p; hsa-miR-7-5p; hsa-miR-96-5p; hsa-miR-423-3p; hsa-miR-18a-3p; hsa-let-7a-5p; hsa-miR-378a-3p; hsa-miR-192-5p; hsa-miR-1-3p; hsa-miR…
Gene Ontology (miRWalk)	GO0030136 clathrin coated vesicle	Enriched	0.00514059	50	hsa-miR-24-3p; hsa-miR-106b-3p; hsa-miR-21-5p; hsa-miR-26b-5p; hsa-miR-26a-5p; hsa-let-7e-5p; hsa-miR-101-3p; hsa-miR-145-5p; hsa-miR-335-5p; hsa-miR-186-5p; hsa-miR-98-5p; hsa-miR-92a-1-5p; hsa-miR-19b-3p; hsa-miR-215-5p; hsa-miR-223-3p; hsa-miR-34a-5p; hsa-miR-128-3p; hsa-miR-22-3p; hsa-miR-16-5p; hsa-miR-7-5p; hsa-miR-221-3p; hsa-let-7i-5p; hsa-miR-375; hsa-miR-503-5p; hsa-miR-4326; hsa-miR-10…
Gene Ontology (miRWalk)	GO0046579 positive regulation of ras protein signal transduction	Enriched	0.00514059	36	hsa-miR-424-5p; hsa-miR-26b-5p; hsa-miR-27a-3p; hsa-miR-27b-3p; hsa-miR-30b-5p; hsa-miR-101-3p; hsa-miR-335-5p; hsa-miR-186-5p; hsa-miR-505-3p; hsa-miR-148b-3p; hsa-miR-130a-3p; hsa-miR-34a-5p; hsa-miR-128-3p; hsa-miR-497-5p; hsa-miR-183-5p; hsa-miR-16-5p; hsa-miR-107; hsa-miR-25-3p; hsa-miR-130b-5p; hsa-miR-1-3p; hsa-miR-222-3p; hsa-miR-155-5p; hsa-miR-181c-5p; hsa-miR-185-5p; hsa-miR-326; hsa-m…
Gene Ontology (miRWalk)	GO0021795 cerebral cortex cell migration	Enriched	0.00515011	27	hsa-miR-21-5p; hsa-miR-27a-3p; hsa-miR-26a-5p; hsa-miR-628-3p; hsa-miR-335-5p; hsa-miR-542-5p; hsa-miR-128-3p; hsa-miR-22-3p; hsa-miR-301b-3p; hsa-miR-183-5p; hsa-miR-16-5p; hsa-miR-7-5p; hsa-miR-221-3p; hsa-let-7f-5p; hsa-let-7a-5p; hsa-miR-25-3p; hsa-miR-1-3p; hsa-miR-155-5p; hsa-miR-562; hsa-miR-133b; hsa-miR-146a-5p; hsa-miR-133a-3p; hsa-miR-196a-5p; hsa-miR-30a-5p; hsa-miR-92a-3p; hsa-miR-94…
Gene Ontology (miRWalk)	GO0048167 regulation of synaptic plasticity	Enriched	0.00518528	34	hsa-miR-21-5p; hsa-miR-26b-5p; hsa-miR-33a-5p; hsa-let-7e-5p; hsa-miR-126-3p; hsa-miR-335-5p; hsa-miR-186-5p; hsa-miR-204-5p; hsa-miR-98-5p; hsa-miR-32-5p; hsa-miR-10b-5p; hsa-miR-22-3p; hsa-miR-183-5p; hsa-miR-16-5p; hsa-miR-96-5p; hsa-miR-421; hsa-miR-132-5p; hsa-miR-18a-3p; hsa-miR-455-3p; hsa-miR-106b-5p; hsa-miR-1-3p; hsa-miR-222-3p; hsa-miR-141-3p; hsa-miR-155-5p; hsa-miR-562; hsa-miR-17-5p…
Gene Ontology (miRWalk)	GO0006406 mrna export from nucleus	Enriched	0.00525757	103	hsa-miR-760; hsa-miR-24-3p; hsa-miR-106b-3p; hsa-miR-21-5p; hsa-miR-26b-5p; hsa-miR-29c-3p; hsa-miR-30a-3p; hsa-miR-27a-3p; hsa-miR-33a-5p; hsa-miR-15b-5p; hsa-miR-10a-3p; hsa-let-7e-5p; hsa-miR-374b-5p; hsa-miR-27b-3p; hsa-miR-193a-3p; hsa-miR-145-5p; hsa-miR-335-5p; hsa-miR-340-5p; hsa-miR-186-5p; hsa-miR-34b-5p; hsa-miR-542-5p; hsa-miR-505-3p; hsa-miR-98-5p; hsa-miR-17-3p; hsa-miR-769-5p; hsa-…
Gene Ontology (miRWalk)	GO0019903 protein phosphatase binding	Enriched	0.00525757	103	hsa-miR-199b-5p; hsa-miR-24-3p; hsa-miR-21-5p; hsa-miR-26b-5p; hsa-miR-27a-3p; hsa-miR-148a-3p; hsa-miR-15a-5p; hsa-miR-29b-3p; hsa-miR-190a-5p; hsa-miR-145-5p; hsa-miR-26b-3p; hsa-miR-335-5p; hsa-miR-186-5p; hsa-miR-204-5p; hsa-miR-140-5p; hsa-miR-542-5p; hsa-miR-30c-2-3p; hsa-miR-98-5p; hsa-miR-32-5p; hsa-miR-23b-3p; hsa-miR-433-3p; hsa-miR-559; hsa-miR-19b-3p; hsa-miR-215-5p; hsa-miR-223-3p; h…
Gene Ontology (miRWalk)	GO0048041 focal adhesion assembly	Enriched	0.00530867	74	hsa-miR-200b-3p; hsa-miR-143-3p; hsa-miR-24-3p; hsa-miR-21-5p; hsa-miR-26b-5p; hsa-miR-29c-3p; hsa-miR-195-5p; hsa-miR-148a-3p; hsa-miR-15a-5p; hsa-miR-29b-3p; hsa-miR-15b-5p; hsa-miR-335-5p; hsa-miR-186-5p; hsa-miR-34b-5p; hsa-miR-204-5p; hsa-miR-769-5p; hsa-miR-215-5p; hsa-miR-630; hsa-miR-34a-5p; hsa-miR-128-3p; hsa-miR-16-5p; hsa-miR-125a-5p; hsa-miR-7-5p; hsa-miR-96-5p; hsa-miR-24-2-5p; hsa-…
Pathways (miRWalk)	hsa04662 B cell receptor signaling pathway	Enriched	0.00534026	123	hsa-miR-142-3p; hsa-miR-424-5p; hsa-miR-143-3p; hsa-miR-24-3p; hsa-miR-30e-3p; hsa-miR-21-5p; hsa-miR-26b-5p; hsa-miR-29c-3p; hsa-miR-195-5p; hsa-miR-15a-5p; hsa-miR-29b-3p; hsa-miR-33a-5p; hsa-miR-15b-5p; hsa-let-7g-5p; hsa-miR-26a-5p; hsa-miR-199a-3p; hsa-miR-101-3p; hsa-miR-145-5p; hsa-miR-126-3p; hsa-miR-146b-5p; hsa-miR-335-5p; hsa-miR-139-5p; hsa-miR-340-5p; hsa-miR-186-5p; hsa-miR-30c-2-3p…
Pathways (miRWalk)	WP80 Nucleotide GPCRs	Enriched	0.00534783	3	hsa-miR-26b-5p; hsa-miR-27b-3p; hsa-miR-335-5p
Gene Ontology (miRWalk)	GO0031012 extracellular matrix	Enriched	0.00541491	99	hsa-miR-200b-3p; hsa-miR-424-3p; hsa-miR-760; hsa-miR-143-3p; hsa-miR-30e-3p; hsa-miR-21-5p; hsa-miR-26b-5p; hsa-miR-29c-3p; hsa-miR-30a-3p; hsa-miR-29b-3p; hsa-let-7g-5p; hsa-miR-26a-5p; hsa-miR-301a-3p; hsa-let-7e-5p; hsa-miR-30b-5p; hsa-miR-145-5p; hsa-miR-26b-3p; hsa-miR-335-5p; hsa-miR-186-5p; hsa-miR-204-5p; hsa-miR-454-3p; hsa-miR-30c-2-3p; hsa-miR-98-5p; hsa-miR-99a-5p; hsa-miR-663a; hsa-…
Gene Ontology (miRWalk)	GO0033603 positive regulation of dopamine secretion	Enriched	0.00542244	16	hsa-miR-126-5p; hsa-miR-21-5p; hsa-miR-33a-5p; hsa-miR-101-3p; hsa-miR-23a-3p; hsa-miR-126-3p; hsa-miR-148b-3p; hsa-miR-34a-5p; hsa-miR-128-3p; hsa-miR-183-5p; hsa-miR-16-5p; hsa-miR-7-5p; hsa-miR-31-5p; hsa-miR-30c-5p; hsa-miR-132-3p; hsa-miR-320a
Gene Ontology (miRWalk)	GO0003007 heart morphogenesis	Enriched	0.00543719	92	hsa-miR-200b-3p; hsa-miR-147a; hsa-miR-338-3p; hsa-miR-21-5p; hsa-miR-26b-5p; hsa-miR-29c-3p; hsa-miR-195-5p; hsa-miR-15a-5p; hsa-miR-29b-3p; hsa-miR-15b-5p; hsa-miR-26a-5p; hsa-let-7e-5p; hsa-miR-193a-3p; hsa-miR-504-5p; hsa-miR-30b-5p; hsa-miR-101-3p; hsa-miR-145-5p; hsa-miR-126-3p; hsa-miR-335-5p; hsa-miR-186-5p; hsa-miR-140-5p; hsa-miR-454-3p; hsa-miR-98-5p; hsa-miR-330-3p; hsa-miR-215-5p; hs…
Pathways (miRWalk)	WP3 Keap1 Nrf2	Enriched	0.00546155	38	hsa-miR-24-3p; hsa-miR-106b-3p; hsa-miR-26b-5p; hsa-miR-27a-3p; hsa-miR-15a-5p; hsa-miR-144-3p; hsa-miR-33a-5p; hsa-miR-335-5p; hsa-miR-505-3p; hsa-miR-17-3p; hsa-miR-148b-3p; hsa-miR-142-5p; hsa-miR-34a-5p; hsa-miR-128-3p; hsa-miR-214-3p; hsa-miR-16-5p; hsa-miR-125a-5p; hsa-miR-7-5p; hsa-miR-24-2-5p; hsa-miR-421; hsa-miR-365a-3p; hsa-miR-375; hsa-miR-1-3p; hsa-miR-10a-5p; hsa-miR-155-5p; hsa-miR…
Gene Ontology (miRWalk)	GO0016323 basolateral plasma membrane	Enriched	0.00549252	137	hsa-miR-199b-5p; hsa-miR-24-3p; hsa-miR-21-5p; hsa-miR-26b-5p; hsa-miR-29c-3p; hsa-miR-30a-3p; hsa-miR-27a-3p; hsa-miR-15a-5p; hsa-miR-15b-5p; hsa-miR-26a-5p; hsa-miR-146b-3p; hsa-let-7e-5p; hsa-miR-345-5p; hsa-miR-27b-3p; hsa-miR-199a-3p; hsa-miR-30b-5p; hsa-miR-101-3p; hsa-miR-23a-3p; hsa-miR-126-3p; hsa-miR-146b-5p; hsa-miR-335-5p; hsa-miR-340-5p; hsa-miR-186-5p; hsa-miR-34b-5p; hsa-miR-204-5p…
Gene Ontology (miRWalk)	GO0030506 ankyrin binding	Enriched	0.00549252	37	hsa-miR-26b-5p; hsa-miR-195-5p; hsa-miR-26a-5p; hsa-let-7e-5p; hsa-miR-335-5p; hsa-miR-454-3p; hsa-miR-589-3p; hsa-miR-148b-3p; hsa-miR-215-5p; hsa-miR-34a-5p; hsa-miR-16-5p; hsa-miR-7-5p; hsa-miR-423-3p; hsa-miR-18a-3p; hsa-miR-3157-5p; hsa-miR-375; hsa-let-7a-5p; hsa-miR-25-3p; hsa-miR-708-5p; hsa-miR-192-5p; hsa-miR-1-3p; hsa-miR-1301-3p; hsa-miR-155-5p; hsa-miR-331-3p; hsa-miR-124-3p; hsa-miR…
Gene Ontology (miRWalk)	GO0005905 coated pit	Enriched	0.00554692	85	hsa-miR-760; hsa-miR-143-3p; hsa-miR-106b-3p; hsa-miR-21-5p; hsa-miR-26b-5p; hsa-miR-15a-5p; hsa-miR-29b-3p; hsa-miR-15b-5p; hsa-miR-101-3p; hsa-miR-145-5p; hsa-miR-26b-3p; hsa-miR-335-5p; hsa-miR-186-5p; hsa-miR-204-5p; hsa-miR-98-5p; hsa-miR-17-3p; hsa-miR-92a-1-5p; hsa-miR-769-5p; hsa-miR-99a-5p; hsa-miR-19b-3p; hsa-miR-215-5p; hsa-miR-10b-5p; hsa-miR-130a-3p; hsa-miR-223-3p; hsa-miR-205-5p; h…
Gene Ontology (miRWalk)	GO0005516 calmodulin binding	Enriched	0.00555684	107	hsa-miR-143-3p; hsa-miR-24-3p; hsa-miR-106b-3p; hsa-miR-21-5p; hsa-miR-26b-5p; hsa-miR-195-5p; hsa-miR-27a-3p; hsa-miR-15a-5p; hsa-miR-15b-5p; hsa-miR-26a-5p; hsa-miR-30d-3p; hsa-let-7e-5p; hsa-miR-374b-5p; hsa-miR-30b-5p; hsa-miR-219a-5p; hsa-miR-23a-3p; hsa-miR-145-5p; hsa-miR-335-5p; hsa-miR-340-5p; hsa-miR-186-5p; hsa-miR-204-5p; hsa-miR-505-3p; hsa-miR-30c-2-3p; hsa-miR-98-5p; hsa-miR-32-5p;…
Gene Ontology (miRWalk)	GO0005770 late endosome	Enriched	0.00555684	97	hsa-miR-424-5p; hsa-miR-24-3p; hsa-miR-21-5p; hsa-miR-26b-5p; hsa-miR-27a-3p; hsa-miR-148a-3p; hsa-miR-15a-5p; hsa-miR-33a-5p; hsa-miR-15b-5p; hsa-miR-26a-5p; hsa-let-7e-5p; hsa-miR-374b-5p; hsa-miR-27b-3p; hsa-miR-199a-3p; hsa-miR-101-3p; hsa-miR-26b-3p; hsa-miR-335-5p; hsa-miR-340-5p; hsa-miR-616-5p; hsa-miR-98-5p; hsa-miR-32-5p; hsa-miR-769-5p; hsa-miR-23b-3p; hsa-miR-19a-3p; hsa-miR-330-3p; h…
Pathways (miRWalk)	hsa00071 Fatty acid metabolism	Enriched	0.00557188	53	hsa-miR-21-5p; hsa-miR-26b-5p; hsa-miR-27a-3p; hsa-miR-15b-5p; hsa-miR-335-5p; hsa-miR-340-5p; hsa-miR-186-5p; hsa-miR-152-3p; hsa-miR-98-5p; hsa-miR-23b-3p; hsa-miR-99a-5p; hsa-miR-215-5p; hsa-miR-34a-5p; hsa-miR-128-3p; hsa-miR-497-5p; hsa-miR-16-5p; hsa-miR-7-5p; hsa-miR-421; hsa-miR-221-3p; hsa-miR-92b-5p; hsa-miR-370-3p; hsa-let-7f-5p; hsa-miR-375; hsa-miR-99b-5p; hsa-let-7a-5p; hsa-miR-130b…
Gene Ontology (miRWalk)	GO0030425 dendrite	Enriched	0.00561692	128	hsa-miR-142-3p; hsa-miR-424-5p; hsa-miR-24-3p; hsa-miR-30e-3p; hsa-miR-21-5p; hsa-miR-26b-5p; hsa-miR-29c-3p; hsa-miR-27a-3p; hsa-miR-15a-5p; hsa-miR-3909; hsa-miR-144-3p; hsa-miR-29b-3p; hsa-miR-15b-5p; hsa-let-7e-5p; hsa-miR-27b-3p; hsa-miR-145-5p; hsa-miR-126-3p; hsa-miR-335-5p; hsa-miR-598-3p; hsa-miR-186-5p; hsa-miR-20a-3p; hsa-miR-505-3p; hsa-miR-30c-2-3p; hsa-miR-98-5p; hsa-miR-17-3p; hsa-…
Pathways (miRWalk)	P00054 Toll receptor signaling pathway	Enriched	0.00564121	101	hsa-miR-424-5p; hsa-miR-143-3p; hsa-miR-24-3p; hsa-miR-30e-3p; hsa-miR-21-5p; hsa-miR-26b-5p; hsa-miR-29c-3p; hsa-miR-195-5p; hsa-miR-15a-5p; hsa-miR-33a-5p; hsa-miR-26a-5p; hsa-miR-1226-5p; hsa-miR-374b-5p; hsa-miR-27b-3p; hsa-miR-199a-3p; hsa-miR-101-3p; hsa-miR-145-5p; hsa-miR-146b-5p; hsa-miR-335-5p; hsa-miR-186-5p; hsa-miR-98-5p; hsa-miR-23b-3p; hsa-miR-19a-3p; hsa-miR-99a-5p; hsa-miR-19b-3p…
Gene Ontology (miRWalk)	GO0006917 induction of apoptosis	Enriched	0.00569752	173	hsa-miR-200b-3p; hsa-miR-424-5p; hsa-miR-143-3p; hsa-miR-24-3p; hsa-miR-106b-3p; hsa-miR-30e-3p; hsa-miR-21-5p; hsa-miR-26b-5p; hsa-miR-29c-3p; hsa-miR-30a-3p; hsa-miR-195-5p; hsa-miR-27a-3p; hsa-miR-15a-5p; hsa-miR-144-3p; hsa-miR-29b-3p; hsa-miR-33a-5p; hsa-miR-15b-5p; hsa-miR-190a-5p; hsa-let-7g-5p; hsa-miR-26a-5p; hsa-miR-301a-3p; hsa-let-7e-5p; hsa-miR-27b-3p; hsa-miR-504-5p; hsa-miR-199a-3p…
Gene Ontology (miRWalk)	GO0033591 response to l ascorbic acid	Enriched	0.00569752	45	hsa-miR-200b-3p; hsa-miR-143-3p; hsa-miR-21-5p; hsa-miR-29c-3p; hsa-miR-195-5p; hsa-miR-148a-3p; hsa-miR-15a-5p; hsa-miR-29b-3p; hsa-miR-15b-5p; hsa-miR-335-5p; hsa-miR-34b-5p; hsa-miR-204-5p; hsa-miR-215-5p; hsa-miR-630; hsa-miR-34a-5p; hsa-miR-16-5p; hsa-miR-7-5p; hsa-miR-96-5p; hsa-miR-24-2-5p; hsa-miR-449a; hsa-miR-365a-3p; hsa-miR-375; hsa-let-7a-5p; hsa-miR-192-5p; hsa-miR-29a-3p; hsa-miR-1…
Gene Ontology (miRWalk)	GO0008633 activation of pro apoptotic gene products	Enriched	0.00572585	109	hsa-miR-200b-3p; hsa-miR-143-3p; hsa-miR-24-3p; hsa-miR-21-5p; hsa-miR-26b-5p; hsa-miR-29c-3p; hsa-miR-195-5p; hsa-miR-148a-3p; hsa-miR-15a-5p; hsa-miR-29b-3p; hsa-miR-33a-5p; hsa-miR-15b-5p; hsa-let-7g-5p; hsa-miR-26a-5p; hsa-miR-504-5p; hsa-miR-145-5p; hsa-miR-335-5p; hsa-miR-340-5p; hsa-miR-186-5p; hsa-miR-34b-5p; hsa-miR-204-5p; hsa-miR-98-5p; hsa-miR-32-5p; hsa-miR-23b-3p; hsa-miR-19a-3p; hs…
Pathways (miRWalk)	WP1403 AMPK signaling	Enriched	0.00576687	159	hsa-miR-143-3p; hsa-miR-24-3p; hsa-miR-21-5p; hsa-miR-26b-5p; hsa-miR-29c-3p; hsa-miR-195-5p; hsa-miR-27a-3p; hsa-miR-15a-5p; hsa-miR-363-3p; hsa-miR-144-3p; hsa-miR-29b-3p; hsa-miR-639; hsa-miR-26a-5p; hsa-let-7e-5p; hsa-miR-345-5p; hsa-miR-27b-3p; hsa-miR-504-5p; hsa-miR-145-5p; hsa-miR-126-3p; hsa-miR-146b-5p; hsa-miR-335-5p; hsa-miR-340-5p; hsa-miR-186-5p; hsa-miR-34b-5p; hsa-miR-298; hsa-miR…
Gene Ontology (miRWalk)	GO0070301 cellular response to hydrogen peroxide	Enriched	0.00584718	89	hsa-miR-200b-3p; hsa-miR-24-3p; hsa-miR-21-5p; hsa-miR-26b-5p; hsa-miR-30a-3p; hsa-miR-27a-3p; hsa-miR-29b-3p; hsa-miR-620; hsa-miR-26a-5p; hsa-miR-506-3p; hsa-miR-145-5p; hsa-miR-335-5p; hsa-miR-374a-5p; hsa-miR-340-5p; hsa-miR-140-5p; hsa-miR-589-5p; hsa-miR-98-5p; hsa-miR-32-5p; hsa-miR-769-5p; hsa-miR-23b-3p; hsa-miR-663a; hsa-miR-559; hsa-miR-19b-3p; hsa-miR-148b-3p; hsa-miR-215-5p; hsa-miR-…
Gene Ontology (miRWalk)	GO0006260 dna replication	Enriched	0.00588994	147	hsa-miR-199b-5p; hsa-miR-142-3p; hsa-miR-760; hsa-miR-424-5p; hsa-miR-143-3p; hsa-miR-24-3p; hsa-miR-106b-3p; hsa-miR-30e-3p; hsa-miR-21-5p; hsa-miR-26b-5p; hsa-miR-30a-3p; hsa-miR-195-5p; hsa-miR-27a-3p; hsa-miR-15a-5p; hsa-miR-29b-3p; hsa-miR-33a-5p; hsa-miR-15b-5p; hsa-let-7g-5p; hsa-miR-26a-5p; hsa-miR-146b-3p; hsa-let-7e-5p; hsa-miR-199a-3p; hsa-miR-30b-5p; hsa-miR-101-3p; hsa-miR-23a-3p; hs…
Gene Ontology (miRWalk)	GO0030199 collagen fibril organization	Enriched	0.00590369	44	hsa-miR-142-3p; hsa-miR-143-3p; hsa-miR-106b-3p; hsa-miR-21-5p; hsa-miR-26b-5p; hsa-miR-29c-3p; hsa-miR-29b-3p; hsa-let-7g-5p; hsa-let-7e-5p; hsa-miR-101-3p; hsa-miR-335-5p; hsa-miR-20a-3p; hsa-miR-204-5p; hsa-miR-140-5p; hsa-miR-98-5p; hsa-miR-148b-3p; hsa-miR-10b-5p; hsa-miR-1236-3p; hsa-miR-128-3p; hsa-miR-370-3p; hsa-miR-375; hsa-miR-455-3p; hsa-miR-378a-3p; hsa-miR-192-5p; hsa-miR-29a-3p; hs…
Gene Ontology (miRWalk)	GO0031965 nuclear membrane	Enriched	0.00594225	173	hsa-miR-200b-3p; hsa-miR-142-3p; hsa-miR-760; hsa-miR-143-3p; hsa-miR-24-3p; hsa-miR-106b-3p; hsa-miR-21-5p; hsa-miR-26b-5p; hsa-miR-29c-3p; hsa-miR-30a-3p; hsa-miR-195-5p; hsa-miR-27a-3p; hsa-miR-148a-3p; hsa-miR-15a-5p; hsa-miR-29b-3p; hsa-miR-33a-5p; hsa-miR-15b-5p; hsa-let-7g-5p; hsa-miR-26a-5p; hsa-miR-301a-3p; hsa-let-7e-5p; hsa-miR-374b-5p; hsa-miR-27b-3p; hsa-miR-101-3p; hsa-miR-23a-3p; h…
Gene Ontology (miRWalk)	GO0031994 insulin like growth factor i binding	Enriched	0.00594225	38	hsa-miR-142-3p; hsa-miR-26b-5p; hsa-let-7e-5p; hsa-miR-145-5p; hsa-miR-126-3p; hsa-miR-335-5p; hsa-miR-139-5p; hsa-miR-140-5p; hsa-miR-152-3p; hsa-miR-32-5p; hsa-miR-99a-5p; hsa-miR-215-5p; hsa-miR-223-3p; hsa-miR-34a-5p; hsa-miR-497-5p; hsa-miR-183-5p; hsa-miR-7-5p; hsa-miR-194-5p; hsa-miR-375; hsa-miR-376a-3p; hsa-miR-376c-3p; hsa-miR-192-5p; hsa-miR-133b; hsa-miR-331-3p; hsa-let-7d-5p; hsa-miR…
Gene Ontology (miRWalk)	GO0006508 proteolysis	Enriched	0.00596864	151	hsa-miR-142-3p; hsa-miR-338-3p; hsa-miR-424-5p; hsa-miR-143-3p; hsa-miR-24-3p; hsa-miR-106b-3p; hsa-miR-126-5p; hsa-miR-30e-3p; hsa-miR-21-5p; hsa-miR-26b-5p; hsa-miR-29c-3p; hsa-miR-27a-3p; hsa-miR-15a-5p; hsa-miR-29b-3p; hsa-miR-26a-5p; hsa-miR-301a-3p; hsa-let-7e-5p; hsa-miR-27b-3p; hsa-miR-30b-5p; hsa-miR-101-3p; hsa-miR-219a-5p; hsa-miR-145-5p; hsa-miR-126-3p; hsa-miR-146b-5p; hsa-miR-335-5p…
Gene Ontology (miRWalk)	GO0007569 cell aging	Enriched	0.00596864	137	hsa-miR-200b-3p; hsa-miR-143-3p; hsa-miR-24-3p; hsa-miR-21-5p; hsa-miR-26b-5p; hsa-miR-29c-3p; hsa-miR-195-5p; hsa-miR-27a-3p; hsa-miR-148a-3p; hsa-miR-15a-5p; hsa-miR-29b-3p; hsa-miR-15b-5p; hsa-miR-542-3p; hsa-miR-504-5p; hsa-miR-199a-3p; hsa-miR-101-3p; hsa-miR-145-5p; hsa-miR-335-5p; hsa-miR-598-3p; hsa-miR-340-5p; hsa-miR-186-5p; hsa-miR-34b-5p; hsa-miR-204-5p; hsa-miR-505-3p; hsa-miR-454-3p…
Gene Ontology (miRWalk)	GO0008289 lipid binding	Enriched	0.00596864	122	hsa-miR-142-3p; hsa-miR-760; hsa-miR-143-3p; hsa-miR-21-5p; hsa-miR-26b-5p; hsa-miR-15a-5p; hsa-miR-144-3p; hsa-miR-29b-3p; hsa-miR-15b-5p; hsa-miR-26a-5p; hsa-let-7e-5p; hsa-miR-504-5p; hsa-miR-101-3p; hsa-miR-23a-3p; hsa-miR-145-5p; hsa-miR-126-3p; hsa-miR-146b-5p; hsa-miR-335-5p; hsa-miR-224-5p; hsa-miR-186-5p; hsa-miR-505-3p; hsa-miR-30c-2-3p; hsa-miR-98-5p; hsa-miR-23b-3p; hsa-miR-19a-3p; hs…
Gene Ontology (miRWalk)	GO0043542 endothelial cell migration	Enriched	0.00596864	53	hsa-miR-24-3p; hsa-miR-21-5p; hsa-miR-26b-5p; hsa-miR-144-3p; hsa-miR-29b-3p; hsa-miR-26a-5p; hsa-let-7e-5p; hsa-miR-27b-3p; hsa-miR-193a-3p; hsa-miR-23a-3p; hsa-miR-145-5p; hsa-miR-335-5p; hsa-miR-340-5p; hsa-miR-98-5p; hsa-miR-23b-3p; hsa-miR-19a-3p; hsa-miR-19b-3p; hsa-miR-148b-3p; hsa-miR-215-5p; hsa-miR-34a-5p; hsa-miR-214-3p; hsa-miR-7-5p; hsa-miR-221-3p; hsa-miR-107; hsa-miR-18a-3p; hsa-mi…
Gene Ontology (miRWalk)	GO0043209 myelin sheath	Enriched	0.00602507	57	hsa-miR-200b-3p; hsa-miR-143-3p; hsa-miR-21-5p; hsa-miR-26b-5p; hsa-miR-29c-3p; hsa-miR-195-5p; hsa-miR-148a-3p; hsa-miR-15a-5p; hsa-miR-29b-3p; hsa-miR-33a-5p; hsa-miR-15b-5p; hsa-miR-101-3p; hsa-miR-145-5p; hsa-miR-34b-5p; hsa-miR-204-5p; hsa-miR-23b-3p; hsa-miR-148b-3p; hsa-miR-215-5p; hsa-miR-630; hsa-miR-34a-5p; hsa-miR-183-5p; hsa-miR-16-5p; hsa-miR-7-5p; hsa-miR-96-5p; hsa-miR-24-2-5p; hsa…
Pathways (miRWalk)	WP408 Oxidative Stress	Enriched	0.00603166	75	hsa-miR-24-3p; hsa-miR-106b-3p; hsa-miR-21-5p; hsa-miR-26b-5p; hsa-miR-27a-3p; hsa-miR-15a-5p; hsa-miR-144-3p; hsa-miR-29b-3p; hsa-miR-15b-5p; hsa-let-7e-5p; hsa-miR-504-5p; hsa-miR-199a-3p; hsa-miR-30b-5p; hsa-miR-101-3p; hsa-miR-146b-5p; hsa-miR-335-5p; hsa-miR-139-5p; hsa-miR-186-5p; hsa-miR-17-3p; hsa-miR-663a; hsa-miR-148b-3p; hsa-miR-215-5p; hsa-miR-142-5p; hsa-miR-223-3p; hsa-miR-34a-5p; h…
Gene Ontology (miRWalk)	GO0030529 ribonucleoprotein complex	Enriched	0.00609082	174	hsa-miR-199b-5p; hsa-miR-1295a; hsa-miR-422a; hsa-miR-24-3p; hsa-miR-106b-3p; hsa-miR-30e-3p; hsa-miR-21-5p; hsa-miR-26b-5p; hsa-miR-195-5p; hsa-miR-148a-3p; hsa-miR-15a-5p; hsa-miR-29b-3p; hsa-miR-15b-5p; hsa-let-7g-5p; hsa-miR-26a-5p; hsa-let-7e-5p; hsa-miR-27b-3p; hsa-miR-193a-3p; hsa-miR-628-3p; hsa-miR-504-5p; hsa-miR-30b-5p; hsa-miR-23a-3p; hsa-miR-145-5p; hsa-miR-146b-5p; hsa-miR-335-5p; h…
Organs (miRWalk)	Muscle Cells	Enriched	0.00612201	22	hsa-miR-21-5p; hsa-miR-195-5p; hsa-miR-27a-3p; hsa-miR-26a-5p; hsa-miR-27b-3p; hsa-miR-101-3p; hsa-miR-204-5p; hsa-miR-98-5p; hsa-miR-214-3p; hsa-miR-22-3p; hsa-miR-221-3p; hsa-miR-25-3p; hsa-miR-199a-5p; hsa-miR-1-3p; hsa-miR-222-3p; hsa-miR-31-5p; hsa-miR-155-5p; hsa-miR-133b; hsa-miR-133a-3p; hsa-miR-125b-5p; hsa-miR-638; hsa-miR-150-5p
Gene Ontology (miRWalk)	GO0043236 laminin binding	Enriched	0.00612623	33	hsa-miR-126-5p; hsa-miR-26b-5p; hsa-miR-30a-3p; hsa-miR-15b-5p; hsa-miR-9-3p; hsa-miR-23a-3p; hsa-miR-126-3p; hsa-miR-186-5p; hsa-miR-98-5p; hsa-miR-32-5p; hsa-miR-769-5p; hsa-miR-215-5p; hsa-miR-34a-5p; hsa-miR-183-5p; hsa-miR-16-5p; hsa-miR-194-5p; hsa-miR-375; hsa-let-7a-5p; hsa-miR-25-3p; hsa-miR-192-5p; hsa-miR-1-3p; hsa-miR-373-3p; hsa-miR-155-5p; hsa-miR-20a-5p; hsa-let-7d-5p; hsa-miR-124-…
Gene Ontology (miRWalk)	GO0060068 vagina development	Enriched	0.00614242	29	hsa-miR-199b-5p; hsa-miR-21-5p; hsa-miR-29b-3p; hsa-miR-33a-5p; hsa-miR-504-5p; hsa-miR-335-5p; hsa-miR-186-5p; hsa-miR-98-5p; hsa-miR-19b-3p; hsa-miR-148b-3p; hsa-miR-215-5p; hsa-miR-34a-5p; hsa-miR-16-5p; hsa-miR-125a-5p; hsa-miR-365a-3p; hsa-miR-375; hsa-miR-18a-5p; hsa-miR-192-5p; hsa-miR-1-3p; hsa-miR-155-5p; hsa-miR-20a-5p; hsa-miR-296-5p; hsa-miR-122-5p; hsa-miR-17-5p; hsa-miR-30a-5p; hsa-…
Gene Ontology (miRWalk)	GO0048599 oocyte development	Enriched	0.00615174	55	hsa-miR-200b-3p; hsa-miR-143-3p; hsa-miR-21-5p; hsa-miR-29c-3p; hsa-miR-195-5p; hsa-miR-148a-3p; hsa-miR-15a-5p; hsa-miR-29b-3p; hsa-miR-15b-5p; hsa-miR-335-5p; hsa-miR-34b-5p; hsa-miR-204-5p; hsa-miR-215-5p; hsa-miR-630; hsa-miR-34a-5p; hsa-miR-214-3p; hsa-miR-16-5p; hsa-miR-7-5p; hsa-miR-96-5p; hsa-miR-24-2-5p; hsa-miR-221-3p; hsa-miR-449a; hsa-miR-365a-3p; hsa-miR-375; hsa-let-7a-5p; hsa-miR-1…
Gene Ontology (miRWalk)	GO0030054 cell junction	Enriched	0.00615536	148	hsa-miR-200b-3p; hsa-miR-142-3p; hsa-miR-760; hsa-miR-424-5p; hsa-miR-143-3p; hsa-miR-24-3p; hsa-miR-30e-3p; hsa-miR-21-5p; hsa-miR-26b-5p; hsa-miR-30a-3p; hsa-miR-27a-3p; hsa-miR-148a-3p; hsa-miR-33a-5p; hsa-miR-15b-5p; hsa-miR-26a-5p; hsa-let-7e-5p; hsa-miR-374b-5p; hsa-miR-27b-3p; hsa-miR-30b-5p; hsa-miR-101-3p; hsa-miR-145-5p; hsa-miR-146b-5p; hsa-miR-335-5p; hsa-miR-340-5p; hsa-miR-186-5p; h…
Gene Ontology (miRWalk)	GO0030224 monocyte differentiation	Enriched	0.00624948	73	hsa-miR-200b-3p; hsa-miR-147a; hsa-miR-21-5p; hsa-miR-26b-5p; hsa-miR-29c-3p; hsa-miR-30a-3p; hsa-miR-195-5p; hsa-miR-27a-3p; hsa-miR-15a-5p; hsa-miR-29b-3p; hsa-miR-15b-5p; hsa-miR-27b-3p; hsa-miR-504-5p; hsa-miR-101-3p; hsa-miR-145-5p; hsa-miR-126-3p; hsa-miR-335-5p; hsa-miR-186-5p; hsa-miR-140-5p; hsa-miR-98-5p; hsa-miR-330-3p; hsa-miR-215-5p; hsa-miR-130a-3p; hsa-miR-223-3p; hsa-miR-205-5p; h…
Gene Ontology (miRWalk)	GO0090263 positive regulation of canonical wnt receptor signaling pathway	Enriched	0.00624948	97	hsa-miR-200b-3p; hsa-miR-760; hsa-miR-143-3p; hsa-miR-21-5p; hsa-miR-26b-5p; hsa-miR-29c-3p; hsa-miR-15a-5p; hsa-miR-29b-3p; hsa-miR-33a-5p; hsa-miR-15b-5p; hsa-miR-26a-5p; hsa-let-7e-5p; hsa-miR-542-3p; hsa-miR-374b-5p; hsa-miR-628-3p; hsa-miR-30b-5p; hsa-miR-101-3p; hsa-miR-23a-3p; hsa-miR-145-5p; hsa-miR-146b-5p; hsa-miR-335-5p; hsa-miR-340-5p; hsa-miR-186-5p; hsa-miR-34b-5p; hsa-miR-204-5p; h…
Gene Ontology (miRWalk)	GO0005102 receptor binding	Enriched	0.0063281	169	hsa-miR-200b-3p; hsa-miR-142-3p; hsa-miR-143-3p; hsa-miR-24-3p; hsa-miR-126-5p; hsa-miR-30e-3p; hsa-miR-21-5p; hsa-miR-26b-5p; hsa-miR-29c-3p; hsa-miR-195-5p; hsa-miR-27a-3p; hsa-miR-148a-3p; hsa-miR-15a-5p; hsa-miR-144-3p; hsa-miR-29b-3p; hsa-miR-33a-5p; hsa-miR-15b-5p; hsa-miR-26a-5p; hsa-miR-301a-3p; hsa-let-7e-5p; hsa-miR-374b-5p; hsa-miR-27b-3p; hsa-miR-628-3p; hsa-miR-30b-5p; hsa-miR-101-3p…
Gene Ontology (miRWalk)	GO0005796 golgi lumen	Enriched	0.00633236	48	hsa-miR-142-3p; hsa-miR-24-3p; hsa-miR-21-5p; hsa-miR-26b-5p; hsa-miR-148a-3p; hsa-miR-15b-5p; hsa-miR-219a-5p; hsa-miR-145-5p; hsa-miR-146b-5p; hsa-miR-335-5p; hsa-miR-633; hsa-miR-454-3p; hsa-miR-663a; hsa-miR-148b-3p; hsa-miR-215-5p; hsa-miR-10b-5p; hsa-miR-128-3p; hsa-miR-3691-5p; hsa-miR-30e-5p; hsa-miR-16-5p; hsa-miR-125a-5p; hsa-miR-7-5p; hsa-miR-361-5p; hsa-miR-378a-5p; hsa-miR-107; hsa-m…
Gene Ontology (miRWalk)	GO0010718 positive regulation of epithelial to mesenchymal transition	Enriched	0.00633236	70	hsa-miR-200b-3p; hsa-miR-760; hsa-miR-143-3p; hsa-miR-24-3p; hsa-miR-21-5p; hsa-miR-26b-5p; hsa-miR-29c-3p; hsa-miR-144-3p; hsa-miR-29b-3p; hsa-miR-15b-5p; hsa-miR-26a-5p; hsa-miR-301a-3p; hsa-miR-374b-5p; hsa-miR-27b-3p; hsa-miR-335-5p; hsa-miR-224-5p; hsa-miR-633; hsa-miR-186-5p; hsa-miR-204-5p; hsa-miR-542-5p; hsa-miR-454-3p; hsa-miR-23b-3p; hsa-miR-19a-3p; hsa-miR-19b-3p; hsa-miR-10b-5p; hsa-…
Gene Ontology (miRWalk)	GO0030432 peristalsis	Enriched	0.00635415	6	hsa-miR-21-5p; hsa-miR-26b-5p; hsa-miR-504-5p; hsa-miR-148b-3p; hsa-miR-128-3p; hsa-miR-7-5p
Gene Ontology (miRWalk)	GO0007406 negative regulation of neuroblast proliferation	Enriched	0.00645963	40	hsa-miR-24-3p; hsa-miR-21-5p; hsa-miR-27a-3p; hsa-miR-15a-5p; hsa-let-7e-5p; hsa-miR-504-5p; hsa-miR-335-5p; hsa-miR-633; hsa-miR-20a-3p; hsa-miR-454-3p; hsa-miR-612; hsa-miR-485-5p; hsa-miR-10b-5p; hsa-miR-205-5p; hsa-miR-1285-3p; hsa-miR-34a-5p; hsa-miR-214-3p; hsa-miR-22-3p; hsa-miR-16-5p; hsa-miR-125a-5p; hsa-miR-221-3p; hsa-miR-370-3p; hsa-miR-25-3p; hsa-miR-380-5p; hsa-miR-1-3p; hsa-miR-222…
Gene Ontology (miRWalk)	GO0048306 calcium dependent protein binding	Enriched	0.00647569	51	hsa-miR-760; hsa-miR-24-3p; hsa-miR-26b-5p; hsa-miR-15a-5p; hsa-miR-29b-3p; hsa-miR-33a-5p; hsa-miR-15b-5p; hsa-miR-26a-5p; hsa-miR-27b-3p; hsa-miR-23a-3p; hsa-miR-335-5p; hsa-miR-340-5p; hsa-miR-98-5p; hsa-miR-23b-3p; hsa-miR-19b-3p; hsa-miR-1909-5p; hsa-miR-205-5p; hsa-miR-183-5p; hsa-miR-16-5p; hsa-miR-7-5p; hsa-miR-378c; hsa-miR-18a-3p; hsa-miR-375; hsa-let-7a-5p; hsa-miR-25-3p; hsa-miR-18a-5…
Pathways (miRWalk)	P00026 Heterotrimeric G protein signaling pathway Gi alpha and Gs alpha mediated pathway	Enriched	0.00658656	111	hsa-miR-200b-3p; hsa-miR-142-3p; hsa-miR-33b-5p; hsa-miR-26b-5p; hsa-miR-30a-3p; hsa-miR-15a-5p; hsa-miR-26a-5p; hsa-let-7e-5p; hsa-miR-27b-3p; hsa-miR-504-5p; hsa-miR-101-3p; hsa-miR-23a-3p; hsa-miR-335-5p; hsa-miR-598-3p; hsa-miR-374a-5p; hsa-miR-186-5p; hsa-miR-34b-5p; hsa-miR-204-5p; hsa-miR-140-5p; hsa-miR-98-5p; hsa-miR-32-5p; hsa-miR-769-5p; hsa-miR-23b-3p; hsa-miR-19a-3p; hsa-miR-99a-5p; …
Gene Ontology (miRWalk)	GO0006811 ion transport	Enriched	0.00659948	105	hsa-miR-24-3p; hsa-miR-106b-3p; hsa-miR-21-5p; hsa-miR-26b-5p; hsa-miR-30a-3p; hsa-miR-626; hsa-miR-15b-5p; hsa-miR-620; hsa-let-7e-5p; hsa-miR-506-3p; hsa-miR-27b-3p; hsa-miR-3127-5p; hsa-miR-101-3p; hsa-miR-23a-3p; hsa-miR-126-3p; hsa-miR-335-5p; hsa-miR-340-5p; hsa-miR-186-5p; hsa-miR-589-5p; hsa-miR-30c-2-3p; hsa-miR-98-5p; hsa-miR-32-5p; hsa-miR-23b-3p; hsa-miR-99a-5p; hsa-miR-559; hsa-miR-1…
Gene Ontology (miRWalk)	GO0008021 synaptic vesicle	Enriched	0.00665238	57	hsa-miR-21-5p; hsa-miR-26b-5p; hsa-miR-29c-3p; hsa-miR-148a-3p; hsa-miR-15b-5p; hsa-miR-26a-5p; hsa-miR-27b-3p; hsa-miR-30b-5p; hsa-miR-335-5p; hsa-miR-224-5p; hsa-miR-340-5p; hsa-miR-98-5p; hsa-miR-23b-3p; hsa-miR-19b-3p; hsa-miR-148b-3p; hsa-miR-215-5p; hsa-miR-205-5p; hsa-miR-34a-5p; hsa-miR-183-5p; hsa-miR-16-5p; hsa-miR-7-5p; hsa-miR-96-5p; hsa-let-7f-5p; hsa-miR-18a-3p; hsa-miR-375; hsa-miR…
Gene Ontology (miRWalk)	GO0051272 positive regulation of cellular component movement	Enriched	0.00665238	87	hsa-miR-200b-3p; hsa-miR-147a; hsa-miR-142-3p; hsa-miR-21-5p; hsa-miR-29c-3p; hsa-miR-193b-5p; hsa-miR-195-5p; hsa-miR-15a-5p; hsa-miR-363-3p; hsa-miR-29b-3p; hsa-miR-15b-5p; hsa-miR-26a-5p; hsa-miR-504-5p; hsa-miR-30b-5p; hsa-miR-101-3p; hsa-miR-23a-3p; hsa-miR-145-5p; hsa-miR-126-3p; hsa-miR-335-5p; hsa-miR-204-5p; hsa-miR-140-5p; hsa-miR-98-5p; hsa-miR-769-5p; hsa-miR-23b-3p; hsa-miR-330-3p; h…
Gene Ontology (miRWalk)	GO0033138 positive regulation of peptidyl serine phosphorylation	Enriched	0.00667749	140	hsa-miR-200b-3p; hsa-miR-147a; hsa-miR-760; hsa-miR-143-3p; hsa-miR-24-3p; hsa-miR-21-5p; hsa-miR-26b-5p; hsa-miR-29c-3p; hsa-miR-195-5p; hsa-miR-27a-3p; hsa-miR-148a-3p; hsa-miR-15a-5p; hsa-miR-29b-3p; hsa-miR-15b-5p; hsa-miR-26a-5p; hsa-miR-504-5p; hsa-miR-199a-3p; hsa-miR-101-3p; hsa-miR-145-5p; hsa-miR-126-3p; hsa-miR-379-5p; hsa-miR-335-5p; hsa-miR-224-5p; hsa-miR-633; hsa-miR-340-5p; hsa-mi…
Gene Ontology (miRWalk)	GO0006805 xenobiotic metabolic process	Enriched	0.00671263	100	hsa-miR-422a; hsa-miR-760; hsa-miR-143-3p; hsa-miR-24-3p; hsa-miR-26b-5p; hsa-miR-148a-3p; hsa-miR-15a-5p; hsa-miR-15b-5p; hsa-miR-26a-5p; hsa-let-7e-5p; hsa-miR-27b-3p; hsa-miR-101-3p; hsa-miR-146b-5p; hsa-miR-335-5p; hsa-miR-340-5p; hsa-miR-186-5p; hsa-miR-34b-5p; hsa-miR-340-3p; hsa-miR-98-5p; hsa-miR-32-5p; hsa-miR-23b-3p; hsa-miR-99a-5p; hsa-miR-19b-3p; hsa-miR-215-5p; hsa-miR-34a-5p; hsa-mi…
Gene Ontology (miRWalk)	GO0007268 synaptic transmission	Enriched	0.00671263	150	hsa-miR-200b-3p; hsa-miR-142-3p; hsa-miR-760; hsa-miR-338-3p; hsa-miR-33b-5p; hsa-miR-143-3p; hsa-miR-24-3p; hsa-miR-21-5p; hsa-miR-26b-5p; hsa-miR-33a-5p; hsa-miR-15b-5p; hsa-miR-26a-5p; hsa-let-7e-5p; hsa-miR-345-5p; hsa-miR-27b-3p; hsa-miR-628-3p; hsa-miR-504-5p; hsa-miR-199a-3p; hsa-miR-30b-5p; hsa-miR-101-3p; hsa-miR-219a-5p; hsa-miR-23a-3p; hsa-miR-145-5p; hsa-miR-335-5p; hsa-miR-224-5p; hs…
Gene Ontology (miRWalk)	GO0021987 cerebral cortex development	Enriched	0.00671263	100	hsa-miR-199b-5p; hsa-miR-424-5p; hsa-miR-106b-3p; hsa-miR-30e-3p; hsa-miR-21-5p; hsa-miR-29c-3p; hsa-miR-30a-3p; hsa-miR-33a-5p; hsa-miR-26a-5p; hsa-let-7e-5p; hsa-miR-374b-5p; hsa-miR-628-3p; hsa-miR-504-5p; hsa-miR-101-3p; hsa-miR-145-5p; hsa-miR-126-3p; hsa-miR-335-5p; hsa-miR-374a-5p; hsa-miR-186-5p; hsa-miR-20a-3p; hsa-miR-140-5p; hsa-miR-542-5p; hsa-miR-98-5p; hsa-miR-32-5p; hsa-miR-769-5p;…
Gene Ontology (miRWalk)	GO0004709 map kinase kinase kinase activity	Enriched	0.00675229	48	hsa-miR-21-5p; hsa-miR-26b-5p; hsa-miR-27a-3p; hsa-miR-148a-3p; hsa-let-7g-5p; hsa-miR-26a-5p; hsa-miR-1226-5p; hsa-miR-374b-5p; hsa-miR-335-5p; hsa-miR-186-5p; hsa-miR-542-5p; hsa-miR-23b-3p; hsa-miR-34a-5p; hsa-miR-128-3p; hsa-miR-301b-3p; hsa-miR-16-5p; hsa-miR-125a-5p; hsa-miR-7-5p; hsa-miR-423-3p; hsa-miR-370-3p; hsa-miR-378a-5p; hsa-miR-375; hsa-let-7a-5p; hsa-miR-192-5p; hsa-miR-1-3p; hsa-…
Gene Ontology (miRWalk)	GO0007254 jnk cascade	Enriched	0.00683291	90	hsa-miR-760; hsa-miR-24-3p; hsa-miR-21-5p; hsa-miR-26b-5p; hsa-miR-193b-5p; hsa-miR-195-5p; hsa-miR-148a-3p; hsa-miR-15a-5p; hsa-miR-33a-5p; hsa-miR-15b-5p; hsa-miR-26a-5p; hsa-miR-1226-5p; hsa-miR-27b-3p; hsa-miR-199a-3p; hsa-miR-30b-5p; hsa-miR-146b-5p; hsa-miR-148b-5p; hsa-miR-335-5p; hsa-miR-186-5p; hsa-miR-98-5p; hsa-miR-32-5p; hsa-miR-92a-1-5p; hsa-miR-23b-3p; hsa-miR-99a-5p; hsa-miR-215-5p…
Pathways (miRWalk)	hsa04115 p53 signaling pathway	Enriched	0.00683506	197	hsa-miR-200b-3p; hsa-miR-142-3p; hsa-miR-338-3p; hsa-miR-424-5p; hsa-miR-143-3p; hsa-miR-24-3p; hsa-miR-21-5p; hsa-miR-26b-5p; hsa-miR-29c-3p; hsa-miR-30a-3p; hsa-miR-195-5p; hsa-miR-27a-3p; hsa-miR-148a-3p; hsa-miR-15a-5p; hsa-miR-363-3p; hsa-miR-144-3p; hsa-miR-29b-3p; hsa-miR-15b-5p; hsa-let-7g-5p; hsa-miR-639; hsa-miR-26a-5p; hsa-miR-301a-3p; hsa-let-7e-5p; hsa-miR-345-5p; hsa-miR-193a-5p; hs…
Gene Ontology (miRWalk)	GO0007199 g protein coupled receptor signaling pathway coupled to cgmp nucleotide second messenger	Enriched	0.00698288	15	hsa-miR-142-3p; hsa-miR-26b-5p; hsa-miR-101-3p; hsa-miR-145-5p; hsa-miR-335-5p; hsa-miR-204-5p; hsa-miR-98-5p; hsa-miR-148b-3p; hsa-miR-215-5p; hsa-miR-34a-5p; hsa-miR-16-5p; hsa-miR-192-5p; hsa-miR-31-5p; hsa-miR-124-3p; hsa-miR-940
Gene Ontology (miRWalk)	GO0060022 hard palate development	Enriched	0.00700537	11	hsa-miR-21-5p; hsa-miR-26b-5p; hsa-miR-335-5p; hsa-miR-204-5p; hsa-miR-181c-3p; hsa-miR-148b-3p; hsa-miR-215-5p; hsa-miR-128-3p; hsa-miR-16-5p; hsa-miR-192-5p; hsa-miR-339-5p
Gene Ontology (miRWalk)	GO0008334 histone mrna metabolic process	Enriched	0.0070464	25	hsa-miR-24-3p; hsa-miR-106b-3p; hsa-miR-26b-5p; hsa-miR-195-5p; hsa-miR-363-3p; hsa-miR-10a-3p; hsa-let-7e-5p; hsa-miR-98-5p; hsa-miR-330-3p; hsa-miR-19b-3p; hsa-miR-215-5p; hsa-miR-34a-5p; hsa-miR-183-5p; hsa-miR-16-5p; hsa-miR-500a-5p; hsa-let-7a-5p; hsa-miR-378a-3p; hsa-miR-192-5p; hsa-miR-1-3p; hsa-miR-124-3p; hsa-miR-125b-5p; hsa-miR-92a-3p; hsa-miR-193b-3p; hsa-let-7b-5p; hsa-miR-320a
Gene Ontology (miRWalk)	GO0060325 face morphogenesis	Enriched	0.00710879	55	hsa-miR-143-3p; hsa-miR-24-3p; hsa-miR-21-5p; hsa-miR-26b-5p; hsa-miR-29c-3p; hsa-miR-195-5p; hsa-miR-29b-3p; hsa-miR-26a-5p; hsa-miR-628-3p; hsa-miR-30b-5p; hsa-miR-101-3p; hsa-miR-335-5p; hsa-miR-633; hsa-miR-340-5p; hsa-miR-32-5p; hsa-miR-769-5p; hsa-miR-99a-5p; hsa-miR-215-5p; hsa-miR-34a-5p; hsa-miR-128-3p; hsa-miR-22-3p; hsa-miR-183-5p; hsa-miR-16-5p; hsa-miR-7-5p; hsa-miR-421; hsa-miR-221-…
Gene Ontology (miRWalk)	GO0030175 filopodium	Enriched	0.0071397	80	hsa-miR-142-3p; hsa-miR-143-3p; hsa-miR-21-5p; hsa-miR-26b-5p; hsa-miR-29c-3p; hsa-miR-195-5p; hsa-miR-27a-3p; hsa-miR-363-3p; hsa-miR-29b-3p; hsa-miR-15b-5p; hsa-miR-26a-5p; hsa-let-7e-5p; hsa-miR-374b-5p; hsa-miR-23a-3p; hsa-miR-145-5p; hsa-miR-126-3p; hsa-miR-335-5p; hsa-miR-224-5p; hsa-miR-186-5p; hsa-miR-204-5p; hsa-miR-505-3p; hsa-miR-32-5p; hsa-miR-17-3p; hsa-miR-23b-3p; hsa-miR-330-3p; hs…
Gene Ontology (miRWalk)	GO0051881 regulation of mitochondrial membrane potential	Enriched	0.00720142	69	hsa-miR-200b-3p; hsa-miR-143-3p; hsa-miR-21-5p; hsa-miR-26b-5p; hsa-miR-29c-3p; hsa-miR-195-5p; hsa-miR-148a-3p; hsa-miR-15a-5p; hsa-miR-29b-3p; hsa-miR-15b-5p; hsa-let-7g-5p; hsa-miR-504-5p; hsa-miR-34b-5p; hsa-miR-204-5p; hsa-miR-23b-3p; hsa-miR-19b-3p; hsa-miR-148b-3p; hsa-miR-215-5p; hsa-miR-630; hsa-miR-34a-5p; hsa-miR-16-5p; hsa-miR-125a-5p; hsa-miR-7-5p; hsa-miR-96-5p; hsa-miR-24-2-5p; hsa…
Gene Ontology (miRWalk)	GO0006457 protein folding	Enriched	0.00724102	154	hsa-miR-1295a; hsa-miR-142-3p; hsa-miR-760; hsa-miR-424-5p; hsa-miR-24-3p; hsa-miR-106b-3p; hsa-miR-21-5p; hsa-miR-26b-5p; hsa-miR-30a-3p; hsa-miR-27a-3p; hsa-miR-148a-3p; hsa-miR-15a-5p; hsa-miR-29b-3p; hsa-miR-33a-5p; hsa-miR-15b-5p; hsa-let-7g-5p; hsa-miR-26a-5p; hsa-miR-301a-3p; hsa-let-7e-5p; hsa-miR-504-5p; hsa-miR-23a-3p; hsa-miR-335-5p; hsa-miR-598-3p; hsa-miR-340-5p; hsa-miR-186-5p; hsa-…
Gene Ontology (miRWalk)	GO0021854 hypothalamus development	Enriched	0.00726754	30	hsa-miR-200b-3p; hsa-miR-26b-5p; hsa-miR-148a-3p; hsa-miR-29b-3p; hsa-miR-504-5p; hsa-miR-335-5p; hsa-miR-19b-3p; hsa-miR-148b-3p; hsa-miR-215-5p; hsa-miR-34a-5p; hsa-miR-7-5p; hsa-let-7f-5p; hsa-miR-365a-3p; hsa-miR-106b-5p; hsa-miR-192-5p; hsa-miR-1-3p; hsa-miR-222-3p; hsa-miR-10a-5p; hsa-miR-31-5p; hsa-miR-155-5p; hsa-miR-9-5p; hsa-miR-30c-5p; hsa-miR-296-5p; hsa-miR-122-5p; hsa-miR-130b-3p; h…
Pathways (miRWalk)	WP558 Complement and Coagulation Cascades	Enriched	0.00733044	50	hsa-miR-142-3p; hsa-miR-143-3p; hsa-miR-21-5p; hsa-miR-26b-5p; hsa-miR-29c-3p; hsa-miR-144-3p; hsa-miR-29b-3p; hsa-miR-301a-3p; hsa-miR-101-3p; hsa-miR-145-5p; hsa-miR-335-5p; hsa-miR-340-5p; hsa-miR-186-5p; hsa-miR-204-5p; hsa-miR-98-5p; hsa-miR-23b-3p; hsa-miR-99a-5p; hsa-miR-19b-3p; hsa-miR-215-5p; hsa-miR-128-3p; hsa-miR-183-5p; hsa-miR-16-5p; hsa-miR-7-5p; hsa-miR-421; hsa-miR-361-5p; hsa-mi…
Gene Ontology (miRWalk)	GO0001837 epithelial to mesenchymal transition	Enriched	0.00739015	88	hsa-miR-199b-5p; hsa-miR-142-3p; hsa-miR-760; hsa-miR-424-5p; hsa-miR-24-3p; hsa-miR-106b-3p; hsa-miR-21-5p; hsa-miR-26b-5p; hsa-miR-29c-3p; hsa-miR-148a-3p; hsa-miR-15a-5p; hsa-miR-144-3p; hsa-miR-33a-5p; hsa-let-7g-5p; hsa-miR-26a-5p; hsa-let-7e-5p; hsa-miR-27b-3p; hsa-miR-504-5p; hsa-miR-101-3p; hsa-miR-335-5p; hsa-miR-633; hsa-miR-186-5p; hsa-miR-204-5p; hsa-miR-140-5p; hsa-miR-505-3p; hsa-mi…
Gene Ontology (miRWalk)	GO0006950 response to stress	Enriched	0.00747547	116	hsa-miR-760; hsa-miR-424-5p; hsa-miR-24-3p; hsa-miR-21-5p; hsa-miR-26b-5p; hsa-miR-27a-3p; hsa-miR-148a-3p; hsa-miR-15a-5p; hsa-miR-29b-3p; hsa-miR-33a-5p; hsa-miR-15b-5p; hsa-miR-26a-5p; hsa-miR-27b-3p; hsa-miR-193a-3p; hsa-miR-199a-3p; hsa-miR-101-3p; hsa-miR-23a-3p; hsa-miR-145-5p; hsa-miR-126-3p; hsa-miR-335-5p; hsa-miR-598-3p; hsa-miR-186-5p; hsa-miR-204-5p; hsa-miR-542-5p; hsa-miR-98-5p; hs…
Gene Ontology (miRWalk)	GO0006614 srp dependent cotranslational protein targeting to membrane	Enriched	0.00757498	168	hsa-miR-422a; hsa-miR-760; hsa-miR-221-5p; hsa-miR-33b-5p; hsa-miR-24-3p; hsa-miR-106b-3p; hsa-miR-30e-3p; hsa-miR-21-5p; hsa-miR-26b-5p; hsa-miR-30a-3p; hsa-miR-193b-5p; hsa-miR-195-5p; hsa-miR-27a-3p; hsa-miR-148a-3p; hsa-miR-29b-3p; hsa-miR-33a-5p; hsa-miR-15b-5p; hsa-let-7g-5p; hsa-miR-26a-5p; hsa-miR-301a-3p; hsa-let-7e-5p; hsa-miR-345-5p; hsa-miR-193a-5p; hsa-miR-27b-3p; hsa-miR-504-5p; hsa…
Gene Ontology (miRWalk)	GO0019955 cytokine binding	Enriched	0.00757976	27	hsa-miR-24-3p; hsa-miR-21-5p; hsa-miR-26b-5p; hsa-miR-27a-3p; hsa-miR-101-3p; hsa-miR-146b-5p; hsa-miR-335-5p; hsa-miR-186-5p; hsa-miR-98-5p; hsa-miR-215-5p; hsa-miR-10b-5p; hsa-miR-128-3p; hsa-miR-16-5p; hsa-miR-221-3p; hsa-miR-375; hsa-miR-192-5p; hsa-miR-1-3p; hsa-miR-222-3p; hsa-miR-155-5p; hsa-miR-181c-5p; hsa-miR-331-3p; hsa-miR-124-3p; hsa-miR-196a-5p; hsa-miR-1296-5p; hsa-miR-181b-5p; hsa…
Gene Ontology (miRWalk)	GO0051393 alpha actinin binding	Enriched	0.00757976	27	hsa-miR-24-3p; hsa-miR-26b-5p; hsa-miR-9-3p; hsa-miR-335-5p; hsa-miR-186-5p; hsa-miR-769-5p; hsa-miR-215-5p; hsa-miR-10b-5p; hsa-miR-34a-5p; hsa-miR-183-5p; hsa-miR-16-5p; hsa-miR-18a-3p; hsa-miR-375; hsa-miR-25-3p; hsa-miR-192-5p; hsa-miR-29a-3p; hsa-miR-222-3p; hsa-miR-10a-5p; hsa-miR-155-5p; hsa-miR-331-3p; hsa-miR-133a-3p; hsa-miR-124-3p; hsa-miR-3928-3p; hsa-miR-30a-5p; hsa-miR-1229-3p; hsa-…
Gene Ontology (miRWalk)	GO0015095 magnesium ion transmembrane transporter activity	Enriched	0.0076541	22	hsa-miR-26b-5p; hsa-miR-15a-5p; hsa-miR-30b-5p; hsa-miR-98-5p; hsa-miR-148b-3p; hsa-miR-215-5p; hsa-miR-128-3p; hsa-miR-16-5p; hsa-miR-96-5p; hsa-let-7a-5p; hsa-miR-25-3p; hsa-miR-192-5p; hsa-miR-155-5p; hsa-miR-20a-5p; hsa-miR-3615; hsa-miR-331-3p; hsa-miR-124-3p; hsa-miR-9-5p; hsa-miR-769-3p; hsa-miR-744-5p; hsa-miR-92b-3p; hsa-miR-1229-3p
Pathways (miRWalk)	WP117 GPCRs Other	Enriched	0.00778086	39	hsa-miR-338-3p; hsa-miR-21-5p; hsa-miR-26b-5p; hsa-miR-148a-3p; hsa-miR-27b-3p; hsa-miR-504-5p; hsa-miR-335-5p; hsa-miR-224-5p; hsa-miR-98-5p; hsa-miR-17-3p; hsa-miR-99a-5p; hsa-miR-19b-3p; hsa-miR-744-3p; hsa-miR-148b-3p; hsa-miR-128-3p; hsa-miR-16-5p; hsa-miR-221-3p; hsa-miR-18a-3p; hsa-let-7i-5p; hsa-let-7a-5p; hsa-miR-455-3p; hsa-miR-1-3p; hsa-miR-10a-5p; hsa-miR-20a-5p; hsa-miR-331-3p; hsa-m…
Gene Ontology (miRWalk)	GO0006644 phospholipid metabolic process	Enriched	0.00781922	145	hsa-miR-200b-3p; hsa-miR-142-3p; hsa-miR-338-3p; hsa-miR-24-3p; hsa-miR-106b-3p; hsa-miR-21-5p; hsa-miR-26b-5p; hsa-miR-27a-3p; hsa-miR-15a-5p; hsa-miR-144-3p; hsa-miR-29b-3p; hsa-miR-33a-5p; hsa-miR-15b-5p; hsa-miR-26a-5p; hsa-let-7e-5p; hsa-miR-374b-5p; hsa-miR-27b-3p; hsa-miR-30b-5p; hsa-miR-101-3p; hsa-miR-23a-3p; hsa-miR-145-5p; hsa-miR-126-3p; hsa-miR-146b-5p; hsa-miR-335-5p; hsa-miR-224-5p…
Gene Ontology (miRWalk)	GO0030036 actin cytoskeleton organization	Enriched	0.00781922	138	hsa-miR-200b-3p; hsa-miR-760; hsa-miR-143-3p; hsa-miR-24-3p; hsa-miR-106b-3p; hsa-miR-21-5p; hsa-miR-26b-5p; hsa-miR-29c-3p; hsa-miR-195-5p; hsa-miR-29b-3p; hsa-let-7g-5p; hsa-miR-26a-5p; hsa-miR-146b-3p; hsa-let-7e-5p; hsa-miR-374b-5p; hsa-miR-27b-3p; hsa-miR-30b-5p; hsa-miR-101-3p; hsa-miR-145-5p; hsa-miR-126-3p; hsa-miR-146b-5p; hsa-miR-335-5p; hsa-miR-224-5p; hsa-miR-340-5p; hsa-miR-186-5p; h…
Pathways (miRWalk)	WP410 Diurnally regulated genes with circadian orthologs	Enriched	0.00787904	93	hsa-miR-142-3p; hsa-miR-424-5p; hsa-miR-24-3p; hsa-miR-21-5p; hsa-miR-26b-5p; hsa-miR-148a-3p; hsa-miR-15a-5p; hsa-miR-33a-5p; hsa-miR-15b-5p; hsa-miR-26a-5p; hsa-miR-30b-5p; hsa-miR-101-3p; hsa-miR-145-5p; hsa-miR-335-5p; hsa-miR-340-5p; hsa-miR-186-5p; hsa-miR-505-3p; hsa-miR-98-5p; hsa-miR-32-5p; hsa-miR-23b-3p; hsa-miR-148b-3p; hsa-miR-215-5p; hsa-miR-34a-5p; hsa-miR-128-3p; hsa-miR-214-3p; h…
Gene Ontology (miRWalk)	GO0007219 notch signaling pathway	Enriched	0.00788829	172	hsa-miR-200b-3p; hsa-miR-199b-5p; hsa-miR-142-3p; hsa-miR-760; hsa-miR-424-5p; hsa-miR-24-3p; hsa-miR-106b-3p; hsa-miR-21-5p; hsa-miR-26b-5p; hsa-miR-29c-3p; hsa-miR-30a-3p; hsa-miR-195-5p; hsa-miR-27a-3p; hsa-miR-148a-3p; hsa-miR-15a-5p; hsa-miR-144-3p; hsa-miR-33a-5p; hsa-miR-15b-5p; hsa-let-7g-5p; hsa-miR-26a-5p; hsa-let-7e-5p; hsa-miR-27b-3p; hsa-miR-628-3p; hsa-miR-30b-5p; hsa-miR-101-3p; hs…
Gene Ontology (miRWalk)	GO0001933 negative regulation of protein phosphorylation	Enriched	0.00790139	58	hsa-miR-24-3p; hsa-miR-21-5p; hsa-miR-26b-5p; hsa-miR-148a-3p; hsa-miR-144-3p; hsa-miR-29b-3p; hsa-miR-26a-5p; hsa-miR-628-3p; hsa-miR-23a-3p; hsa-miR-335-5p; hsa-miR-224-5p; hsa-miR-633; hsa-miR-98-5p; hsa-miR-23b-3p; hsa-miR-19a-3p; hsa-miR-330-3p; hsa-miR-19b-3p; hsa-miR-148b-3p; hsa-miR-215-5p; hsa-miR-214-3p; hsa-miR-16-5p; hsa-miR-7-5p; hsa-miR-221-3p; hsa-miR-378a-5p; hsa-miR-107; hsa-miR-…
Gene Ontology (miRWalk)	GO0004872 receptor activity	Enriched	0.00790139	140	hsa-miR-200b-3p; hsa-miR-24-3p; hsa-miR-21-5p; hsa-miR-26b-5p; hsa-miR-195-5p; hsa-miR-15a-5p; hsa-miR-144-3p; hsa-miR-33a-5p; hsa-miR-15b-5p; hsa-miR-9-3p; hsa-let-7e-5p; hsa-miR-374b-5p; hsa-miR-27b-3p; hsa-miR-193a-3p; hsa-miR-504-5p; hsa-miR-101-3p; hsa-miR-145-5p; hsa-miR-126-3p; hsa-miR-335-5p; hsa-miR-224-5p; hsa-miR-340-5p; hsa-miR-186-5p; hsa-miR-204-5p; hsa-miR-589-5p; hsa-miR-454-3p; h…
Gene Ontology (miRWalk)	GO0051865 protein autoubiquitination	Enriched	0.00790139	55	hsa-miR-24-3p; hsa-miR-30e-3p; hsa-miR-21-5p; hsa-miR-26b-5p; hsa-miR-15a-5p; hsa-miR-26a-5p; hsa-let-7e-5p; hsa-miR-101-3p; hsa-miR-146b-5p; hsa-miR-335-5p; hsa-miR-186-5p; hsa-miR-454-3p; hsa-miR-98-5p; hsa-miR-19a-3p; hsa-miR-99a-5p; hsa-miR-19b-3p; hsa-miR-215-5p; hsa-miR-10b-5p; hsa-miR-34a-5p; hsa-miR-183-5p; hsa-miR-16-5p; hsa-miR-7-5p; hsa-miR-423-3p; hsa-miR-221-3p; hsa-miR-361-5p; hsa-m…
Pathways (miRWalk)	P04372 5 Hydroxytryptamine degredation	Enriched	0.00794236	30	hsa-miR-27a-3p; hsa-miR-145-5p; hsa-miR-335-5p; hsa-miR-186-5p; hsa-miR-148b-3p; hsa-miR-215-5p; hsa-miR-34a-5p; hsa-miR-128-3p; hsa-miR-22-3p; hsa-miR-497-5p; hsa-miR-16-5p; hsa-miR-7-5p; hsa-let-7f-5p; hsa-miR-99b-5p; hsa-let-7a-5p; hsa-miR-130b-5p; hsa-miR-192-5p; hsa-miR-1247-5p; hsa-miR-1-3p; hsa-miR-10a-5p; hsa-miR-155-5p; hsa-miR-124-3p; hsa-miR-9-5p; hsa-miR-1226-3p; hsa-miR-615-3p; hsa-m…
Gene Ontology (miRWalk)	GO0030514 negative regulation of bmp signaling pathway	Enriched	0.00796917	69	hsa-miR-760; hsa-miR-424-5p; hsa-miR-24-3p; hsa-miR-21-5p; hsa-miR-26b-5p; hsa-miR-195-5p; hsa-miR-27a-3p; hsa-miR-144-3p; hsa-miR-15b-5p; hsa-miR-27b-3p; hsa-miR-335-5p; hsa-miR-340-5p; hsa-miR-186-5p; hsa-miR-34b-5p; hsa-miR-204-5p; hsa-miR-98-5p; hsa-miR-23b-3p; hsa-miR-99a-5p; hsa-miR-19b-3p; hsa-miR-215-5p; hsa-miR-10b-5p; hsa-miR-34a-5p; hsa-miR-22-3p; hsa-miR-183-5p; hsa-miR-16-5p; hsa-miR…
Pathways (miRWalk)	hsa04350 TGF beta signaling pathway	Enriched	0.00802795	161	hsa-miR-200b-3p; hsa-miR-147a; hsa-miR-142-3p; hsa-miR-424-5p; hsa-miR-24-3p; hsa-miR-21-5p; hsa-miR-26b-5p; hsa-miR-30a-3p; hsa-miR-27a-3p; hsa-miR-148a-3p; hsa-miR-15a-5p; hsa-miR-29b-3p; hsa-miR-15b-5p; hsa-let-7g-5p; hsa-miR-26a-5p; hsa-miR-301a-3p; hsa-let-7e-5p; hsa-miR-374b-5p; hsa-miR-27b-3p; hsa-miR-412-3p; hsa-miR-199a-3p; hsa-miR-30b-5p; hsa-miR-101-3p; hsa-miR-145-5p; hsa-miR-146b-5p;…
Gene Ontology (miRWalk)	GO0000086 g2 m transition of mitotic cell cycle	Enriched	0.00803045	185	hsa-miR-142-3p; hsa-miR-760; hsa-miR-424-5p; hsa-miR-24-3p; hsa-miR-30e-3p; hsa-miR-21-5p; hsa-miR-26b-5p; hsa-miR-29c-3p; hsa-miR-30a-3p; hsa-miR-195-5p; hsa-miR-148a-3p; hsa-miR-15a-5p; hsa-miR-363-3p; hsa-miR-33a-5p; hsa-miR-15b-5p; hsa-miR-639; hsa-miR-26a-5p; hsa-miR-301a-3p; hsa-let-7e-5p; hsa-miR-345-5p; hsa-miR-542-3p; hsa-miR-374b-5p; hsa-miR-27b-3p; hsa-miR-504-5p; hsa-miR-30b-5p; hsa-m…
Gene Ontology (miRWalk)	GO0002548 monocyte chemotaxis	Enriched	0.00803045	18	hsa-miR-200b-3p; hsa-miR-24-3p; hsa-miR-26b-5p; hsa-miR-26a-5p; hsa-miR-146b-3p; hsa-miR-23a-3p; hsa-miR-335-5p; hsa-miR-98-5p; hsa-miR-125a-5p; hsa-miR-365a-3p; hsa-let-7a-5p; hsa-miR-18a-5p; hsa-miR-1-3p; hsa-miR-155-5p; hsa-miR-200c-3p; hsa-miR-124-3p; hsa-miR-17-5p; hsa-miR-100-5p
Gene Ontology (miRWalk)	GO0005010 insulin like growth factor activated receptor activity	Enriched	0.00803045	44	hsa-miR-26b-5p; hsa-miR-148a-3p; hsa-let-7e-5p; hsa-miR-145-5p; hsa-miR-126-3p; hsa-miR-335-5p; hsa-miR-139-5p; hsa-miR-152-3p; hsa-miR-99a-5p; hsa-miR-215-5p; hsa-miR-223-3p; hsa-miR-34a-5p; hsa-miR-128-3p; hsa-miR-497-5p; hsa-miR-183-5p; hsa-miR-16-5p; hsa-miR-7-5p; hsa-miR-194-5p; hsa-miR-423-3p; hsa-miR-375; hsa-miR-455-3p; hsa-miR-376a-3p; hsa-miR-1271-5p; hsa-miR-376c-3p; hsa-miR-192-5p; hs…
Gene Ontology (miRWalk)	GO0019216 regulation of lipid metabolic process	Enriched	0.00803045	46	hsa-miR-24-3p; hsa-miR-21-5p; hsa-miR-26b-5p; hsa-miR-33a-5p; hsa-let-7e-5p; hsa-miR-374b-5p; hsa-miR-23a-3p; hsa-miR-145-5p; hsa-miR-335-5p; hsa-miR-186-5p; hsa-miR-34b-5p; hsa-miR-98-5p; hsa-miR-32-5p; hsa-miR-23b-3p; hsa-miR-19a-3p; hsa-miR-19b-3p; hsa-miR-215-5p; hsa-miR-34a-5p; hsa-miR-128-3p; hsa-miR-629-5p; hsa-miR-183-5p; hsa-miR-16-5p; hsa-miR-7-5p; hsa-miR-18a-3p; hsa-miR-449a; hsa-miR-…
Gene Ontology (miRWalk)	GO0051020 gtpase binding	Enriched	0.00803045	38	hsa-miR-142-3p; hsa-miR-21-5p; hsa-miR-26b-5p; hsa-miR-26a-5p; hsa-let-7e-5p; hsa-miR-101-3p; hsa-miR-23a-3p; hsa-miR-145-5p; hsa-miR-335-5p; hsa-miR-186-5p; hsa-miR-98-5p; hsa-miR-32-5p; hsa-miR-589-3p; hsa-miR-214-3p; hsa-miR-183-5p; hsa-miR-16-5p; hsa-miR-7-5p; hsa-miR-221-3p; hsa-miR-361-5p; hsa-miR-18a-3p; hsa-miR-375; hsa-miR-1-3p; hsa-miR-222-3p; hsa-miR-31-5p; hsa-miR-331-3p; hsa-miR-30c-…
Diseases (miRWalk)	Colonic Neoplasms	Enriched	0.00806144	29	hsa-miR-760; hsa-miR-143-3p; hsa-miR-21-5p; hsa-miR-195-5p; hsa-miR-15b-5p; hsa-miR-145-5p; hsa-miR-126-3p; hsa-miR-633; hsa-miR-186-5p; hsa-miR-140-5p; hsa-miR-98-5p; hsa-miR-362-3p; hsa-miR-630; hsa-miR-34a-5p; hsa-miR-183-5p; hsa-miR-107; hsa-miR-365a-3p; hsa-let-7a-5p; hsa-miR-25-3p; hsa-miR-106b-5p; hsa-miR-192-5p; hsa-miR-337-3p; hsa-miR-137; hsa-miR-216b-5p; hsa-let-7b-3p; hsa-miR-519c-3p;…
Diseases (miRWalk)	Ovarian Neoplasms	Enriched	0.00806144	42	hsa-miR-200b-3p; hsa-miR-147a; hsa-miR-143-3p; hsa-miR-15a-5p; hsa-let-7g-5p; hsa-miR-146b-3p; hsa-miR-412-3p; hsa-miR-101-3p; hsa-miR-224-5p; hsa-miR-204-5p; hsa-miR-140-5p; hsa-miR-130a-3p; hsa-miR-214-3p; hsa-miR-22-3p; hsa-miR-16-5p; hsa-miR-125a-5p; hsa-miR-516a-5p; hsa-let-7f-5p; hsa-let-7g-3p; hsa-let-7a-5p; hsa-miR-376a-3p; hsa-miR-376c-3p; hsa-miR-199a-5p; hsa-miR-141-3p; hsa-let-7d-5p; …
Gene Ontology (miRWalk)	GO0050729 positive regulation of inflammatory response	Enriched	0.00812896	55	hsa-miR-143-3p; hsa-miR-21-5p; hsa-miR-26b-5p; hsa-miR-195-5p; hsa-miR-301a-3p; hsa-let-7e-5p; hsa-miR-27b-3p; hsa-miR-145-5p; hsa-miR-335-5p; hsa-miR-224-5p; hsa-miR-186-5p; hsa-miR-204-5p; hsa-miR-505-3p; hsa-miR-98-5p; hsa-miR-17-3p; hsa-miR-23b-3p; hsa-miR-19a-3p; hsa-miR-99a-5p; hsa-miR-19b-3p; hsa-miR-744-3p; hsa-miR-215-5p; hsa-miR-34a-5p; hsa-miR-16-5p; hsa-miR-7-5p; hsa-miR-24-2-5p; hsa-…
Gene Ontology (miRWalk)	GO0006919 activation of cysteine type endopeptidase activity involved in apoptotic process	Enriched	0.00815638	121	hsa-miR-24-3p; hsa-miR-106b-3p; hsa-miR-30e-3p; hsa-miR-21-5p; hsa-miR-26b-5p; hsa-miR-195-5p; hsa-miR-15a-5p; hsa-miR-15b-5p; hsa-miR-190a-5p; hsa-let-7g-5p; hsa-miR-26a-5p; hsa-let-7e-5p; hsa-miR-374b-5p; hsa-miR-27b-3p; hsa-miR-504-5p; hsa-miR-23a-3p; hsa-miR-145-5p; hsa-miR-335-5p; hsa-miR-598-3p; hsa-miR-340-5p; hsa-miR-186-5p; hsa-miR-34b-5p; hsa-miR-98-5p; hsa-miR-32-5p; hsa-miR-19a-3p; hs…
Gene Ontology (miRWalk)	GO0005901 caveola	Enriched	0.00815981	111	hsa-miR-760; hsa-miR-338-3p; hsa-miR-143-3p; hsa-miR-21-5p; hsa-miR-26b-5p; hsa-miR-195-5p; hsa-miR-148a-3p; hsa-miR-33a-5p; hsa-miR-15b-5p; hsa-miR-26a-5p; hsa-miR-27b-3p; hsa-miR-628-3p; hsa-miR-504-5p; hsa-miR-199a-3p; hsa-miR-30b-5p; hsa-miR-101-3p; hsa-miR-145-5p; hsa-miR-126-3p; hsa-miR-335-5p; hsa-miR-186-5p; hsa-miR-34b-5p; hsa-miR-204-5p; hsa-miR-152-3p; hsa-miR-17-3p; hsa-miR-769-5p; hs…
Pathways (miRWalk)	WP2118 Arrhythmogenic right ventricular cardiomyopathy	Enriched	0.00818774	109	hsa-miR-200b-3p; hsa-miR-1295a; hsa-miR-142-3p; hsa-miR-24-3p; hsa-miR-21-5p; hsa-miR-26b-5p; hsa-miR-15b-5p; hsa-miR-26a-5p; hsa-miR-9-3p; hsa-let-7e-5p; hsa-miR-23a-3p; hsa-miR-145-5p; hsa-miR-335-5p; hsa-miR-340-5p; hsa-miR-186-5p; hsa-miR-204-5p; hsa-miR-98-5p; hsa-miR-32-5p; hsa-miR-769-5p; hsa-miR-23b-3p; hsa-miR-148b-3p; hsa-miR-215-5p; hsa-miR-10b-5p; hsa-miR-34a-5p; hsa-miR-214-3p; hsa-m…
Pathways (miRWalk)	hsa05412 Arrhythmogenic right ventricular cardiomyopathy ARVC	Enriched	0.00818774	109	hsa-miR-200b-3p; hsa-miR-1295a; hsa-miR-142-3p; hsa-miR-24-3p; hsa-miR-21-5p; hsa-miR-26b-5p; hsa-miR-15b-5p; hsa-miR-26a-5p; hsa-miR-9-3p; hsa-let-7e-5p; hsa-miR-23a-3p; hsa-miR-145-5p; hsa-miR-335-5p; hsa-miR-340-5p; hsa-miR-186-5p; hsa-miR-204-5p; hsa-miR-98-5p; hsa-miR-32-5p; hsa-miR-769-5p; hsa-miR-23b-3p; hsa-miR-148b-3p; hsa-miR-215-5p; hsa-miR-10b-5p; hsa-miR-34a-5p; hsa-miR-214-3p; hsa-m…
Gene Ontology (miRWalk)	GO0030049 muscle filament sliding	Enriched	0.00821863	36	hsa-miR-21-5p; hsa-miR-26b-5p; hsa-miR-26a-5p; hsa-miR-23a-3p; hsa-miR-145-5p; hsa-miR-335-5p; hsa-miR-17-3p; hsa-miR-99a-5p; hsa-miR-215-5p; hsa-miR-28-5p; hsa-miR-34a-5p; hsa-miR-128-3p; hsa-miR-16-5p; hsa-miR-125a-5p; hsa-miR-7-5p; hsa-miR-375; hsa-miR-130b-5p; hsa-miR-3605-3p; hsa-miR-106b-5p; hsa-miR-192-5p; hsa-miR-1-3p; hsa-miR-1301-3p; hsa-miR-31-5p; hsa-miR-155-5p; hsa-miR-133a-3p; hsa-m…
Pathways (miRWalk)	hsa04270 Vascular smooth muscle contraction	Enriched	0.00823206	104	hsa-miR-142-3p; hsa-miR-338-3p; hsa-miR-424-5p; hsa-miR-33b-5p; hsa-miR-21-5p; hsa-miR-26b-5p; hsa-miR-15a-5p; hsa-miR-15b-5p; hsa-miR-26a-5p; hsa-miR-27b-3p; hsa-miR-199a-3p; hsa-miR-30b-5p; hsa-miR-101-3p; hsa-miR-146b-5p; hsa-miR-335-5p; hsa-miR-224-5p; hsa-miR-598-3p; hsa-miR-340-5p; hsa-miR-186-5p; hsa-miR-505-3p; hsa-miR-98-5p; hsa-miR-32-5p; hsa-miR-17-3p; hsa-miR-769-5p; hsa-miR-23b-3p; h…
Gene Ontology (miRWalk)	GO0005509 calcium ion binding	Enriched	0.00824144	188	hsa-miR-142-3p; hsa-miR-760; hsa-miR-338-3p; hsa-miR-143-3p; hsa-miR-24-3p; hsa-miR-30e-3p; hsa-miR-21-5p; hsa-miR-26b-5p; hsa-miR-29c-3p; hsa-miR-616-3p; hsa-miR-30a-3p; hsa-miR-27a-3p; hsa-miR-148a-3p; hsa-miR-15a-5p; hsa-miR-144-3p; hsa-miR-29b-3p; hsa-miR-33a-5p; hsa-miR-15b-5p; hsa-let-7g-5p; hsa-miR-26a-5p; hsa-let-7e-5p; hsa-miR-374b-5p; hsa-miR-27b-3p; hsa-miR-30b-5p; hsa-miR-101-3p; hsa-…
Gene Ontology (miRWalk)	GO0009408 response to heat	Enriched	0.00824144	99	hsa-miR-200b-3p; hsa-miR-142-3p; hsa-miR-760; hsa-miR-338-3p; hsa-miR-143-3p; hsa-miR-24-3p; hsa-miR-126-5p; hsa-miR-21-5p; hsa-miR-26b-5p; hsa-miR-29c-3p; hsa-miR-195-5p; hsa-miR-148a-3p; hsa-miR-15a-5p; hsa-miR-29b-3p; hsa-miR-15b-5p; hsa-miR-30b-5p; hsa-miR-23a-3p; hsa-miR-126-3p; hsa-miR-146b-5p; hsa-miR-335-5p; hsa-miR-224-5p; hsa-miR-34b-5p; hsa-miR-204-5p; hsa-miR-98-5p; hsa-miR-99a-5p; hs…
Pathways (miRWalk)	hsa00601 Glycosphingolipid biosynthesis lacto and neolacto series	Enriched	0.00826062	28	hsa-miR-21-5p; hsa-miR-26b-5p; hsa-miR-15b-5p; hsa-miR-199a-3p; hsa-miR-30b-5p; hsa-miR-335-5p; hsa-miR-98-5p; hsa-miR-215-5p; hsa-miR-10b-5p; hsa-miR-34a-5p; hsa-miR-128-3p; hsa-miR-16-5p; hsa-miR-96-5p; hsa-miR-221-3p; hsa-miR-18a-5p; hsa-miR-192-5p; hsa-miR-1-3p; hsa-miR-10a-5p; hsa-miR-155-5p; hsa-miR-20a-5p; hsa-miR-124-3p; hsa-miR-30c-5p; hsa-miR-122-5p; hsa-miR-484; hsa-miR-125b-5p; hsa-mi…
Pathways (miRWalk)	hsa04650 Natural killer cell mediated cytotoxicity	Enriched	0.00826062	127	hsa-miR-200b-3p; hsa-miR-142-3p; hsa-miR-424-5p; hsa-miR-143-3p; hsa-miR-24-3p; hsa-miR-21-5p; hsa-miR-26b-5p; hsa-miR-30a-3p; hsa-miR-148a-3p; hsa-miR-15a-5p; hsa-miR-29b-3p; hsa-miR-15b-5p; hsa-let-7g-5p; hsa-miR-26a-5p; hsa-let-7e-5p; hsa-miR-504-5p; hsa-miR-199a-3p; hsa-miR-30b-5p; hsa-miR-101-3p; hsa-miR-23a-3p; hsa-miR-145-5p; hsa-miR-126-3p; hsa-miR-335-5p; hsa-miR-340-5p; hsa-miR-186-5p; …
Pathways (miRWalk)	P00036 Interleukin signaling pathway	Enriched	0.00826111	169	hsa-miR-200b-3p; hsa-miR-424-5p; hsa-miR-143-3p; hsa-miR-24-3p; hsa-miR-21-5p; hsa-miR-26b-5p; hsa-miR-29c-3p; hsa-miR-195-5p; hsa-miR-27a-3p; hsa-miR-148a-3p; hsa-miR-15a-5p; hsa-miR-363-3p; hsa-miR-144-3p; hsa-miR-29b-3p; hsa-miR-33a-5p; hsa-miR-15b-5p; hsa-miR-190a-5p; hsa-let-7g-5p; hsa-miR-639; hsa-miR-26a-5p; hsa-let-7e-5p; hsa-miR-345-5p; hsa-miR-1226-5p; hsa-miR-374b-5p; hsa-miR-199a-3p; …
Pathways (miRWalk)	hsa00600 Sphingolipid metabolism	Enriched	0.00826117	41	hsa-miR-21-5p; hsa-miR-26b-5p; hsa-miR-33a-5p; hsa-miR-374b-5p; hsa-miR-30b-5p; hsa-miR-101-3p; hsa-miR-335-5p; hsa-miR-186-5p; hsa-miR-98-5p; hsa-miR-769-5p; hsa-miR-99a-5p; hsa-miR-19b-3p; hsa-miR-148b-3p; hsa-miR-215-5p; hsa-miR-34a-5p; hsa-miR-128-3p; hsa-miR-16-5p; hsa-miR-7-5p; hsa-miR-423-3p; hsa-miR-375; hsa-let-7a-5p; hsa-miR-192-5p; hsa-miR-1-3p; hsa-miR-155-5p; hsa-miR-331-3p; hsa-miR-…
Gene Ontology (miRWalk)	GO0014069 postsynaptic density	Enriched	0.00834201	115	hsa-miR-760; hsa-miR-424-5p; hsa-miR-21-5p; hsa-miR-26b-5p; hsa-miR-27a-3p; hsa-miR-15a-5p; hsa-miR-33a-5p; hsa-let-7e-5p; hsa-miR-199a-3p; hsa-miR-101-3p; hsa-miR-335-5p; hsa-miR-3187-3p; hsa-miR-340-5p; hsa-miR-186-5p; hsa-miR-34b-5p; hsa-miR-340-3p; hsa-miR-505-3p; hsa-miR-98-5p; hsa-miR-32-5p; hsa-miR-17-3p; hsa-miR-769-5p; hsa-miR-23b-3p; hsa-miR-19a-3p; hsa-miR-330-3p; hsa-miR-19b-3p; hsa-m…
Gene Ontology (miRWalk)	GO0022408 negative regulation of cell cell adhesion	Enriched	0.00836896	35	hsa-miR-24-3p; hsa-miR-21-5p; hsa-miR-26b-5p; hsa-miR-195-5p; hsa-let-7e-5p; hsa-miR-193a-3p; hsa-miR-145-5p; hsa-miR-335-5p; hsa-miR-633; hsa-miR-92a-1-5p; hsa-miR-215-5p; hsa-miR-34a-5p; hsa-miR-30e-5p; hsa-miR-16-5p; hsa-miR-7-5p; hsa-miR-375; hsa-let-7a-5p; hsa-miR-25-3p; hsa-miR-192-5p; hsa-miR-10a-5p; hsa-miR-155-5p; hsa-miR-20a-5p; hsa-miR-20b-5p; hsa-miR-124-3p; hsa-miR-9-5p; hsa-miR-138-…
Gene Ontology (miRWalk)	GO0043001 golgi to plasma membrane protein transport	Enriched	0.00838455	34	hsa-miR-21-5p; hsa-miR-26b-5p; hsa-miR-195-5p; hsa-miR-26a-5p; hsa-let-7e-5p; hsa-miR-335-5p; hsa-miR-186-5p; hsa-miR-17-3p; hsa-miR-589-3p; hsa-miR-19b-3p; hsa-miR-215-5p; hsa-miR-34a-5p; hsa-miR-128-3p; hsa-miR-16-5p; hsa-miR-125a-5p; hsa-miR-423-3p; hsa-miR-375; hsa-let-7a-5p; hsa-miR-192-5p; hsa-miR-222-3p; hsa-miR-1301-3p; hsa-miR-331-3p; hsa-miR-185-5p; hsa-miR-124-3p; hsa-miR-9-5p; hsa-miR…
Gene Ontology (miRWalk)	GO0007243 intracellular protein kinase cascade	Enriched	0.00843171	114	hsa-miR-142-3p; hsa-miR-760; hsa-miR-24-3p; hsa-miR-106b-3p; hsa-miR-21-5p; hsa-miR-26b-5p; hsa-miR-195-5p; hsa-miR-27a-3p; hsa-miR-148a-3p; hsa-miR-33a-5p; hsa-miR-15b-5p; hsa-let-7g-5p; hsa-miR-30b-5p; hsa-miR-101-3p; hsa-miR-23a-3p; hsa-miR-146b-5p; hsa-miR-335-5p; hsa-miR-186-5p; hsa-miR-204-5p; hsa-miR-505-3p; hsa-miR-454-3p; hsa-miR-98-5p; hsa-miR-32-5p; hsa-miR-23b-3p; hsa-miR-19a-3p; hsa-…
Gene Ontology (miRWalk)	GO0045672 positive regulation of osteoclast differentiation	Enriched	0.00843171	34	hsa-miR-21-5p; hsa-miR-26b-5p; hsa-miR-15a-5p; hsa-miR-29b-3p; hsa-miR-15b-5p; hsa-miR-26a-5p; hsa-miR-30b-5p; hsa-miR-146b-5p; hsa-miR-335-5p; hsa-miR-340-5p; hsa-miR-186-5p; hsa-miR-505-3p; hsa-miR-98-5p; hsa-miR-23b-3p; hsa-miR-19b-3p; hsa-miR-148b-3p; hsa-miR-215-5p; hsa-miR-130a-3p; hsa-miR-16-5p; hsa-miR-125a-5p; hsa-miR-18a-5p; hsa-miR-378a-3p; hsa-miR-192-5p; hsa-miR-146a-5p; hsa-miR-30c-…
Gene Ontology (miRWalk)	GO0006486 protein glycosylation	Enriched	0.00850486	46	hsa-miR-24-3p; hsa-miR-21-5p; hsa-miR-26b-5p; hsa-miR-33a-5p; hsa-miR-193a-3p; hsa-miR-199a-3p; hsa-miR-30b-5p; hsa-miR-335-5p; hsa-miR-186-5p; hsa-miR-204-5p; hsa-miR-98-5p; hsa-miR-148b-3p; hsa-miR-215-5p; hsa-miR-10b-5p; hsa-miR-34a-5p; hsa-miR-128-3p; hsa-miR-183-5p; hsa-miR-16-5p; hsa-miR-7-5p; hsa-let-7i-5p; hsa-miR-375; hsa-let-7a-5p; hsa-miR-18a-5p; hsa-miR-3648; hsa-miR-192-5p; hsa-miR-1…
Gene Ontology (miRWalk)	GO0071333 cellular response to glucose stimulus	Enriched	0.00850681	59	hsa-miR-422a; hsa-miR-142-3p; hsa-miR-21-5p; hsa-let-7e-5p; hsa-miR-199a-3p; hsa-miR-30b-5p; hsa-miR-126-3p; hsa-miR-335-5p; hsa-miR-340-5p; hsa-miR-186-5p; hsa-miR-34b-5p; hsa-miR-204-5p; hsa-miR-98-5p; hsa-miR-17-3p; hsa-miR-23b-3p; hsa-miR-19b-3p; hsa-miR-148b-3p; hsa-miR-130a-3p; hsa-miR-34a-5p; hsa-miR-128-3p; hsa-miR-22-3p; hsa-miR-16-5p; hsa-miR-221-3p; hsa-let-7f-5p; hsa-miR-449a; hsa-miR…
Gene Ontology (miRWalk)	GO0072332 intrinsic apoptotic signaling pathway by p53 class mediator	Enriched	0.00850681	47	hsa-miR-24-3p; hsa-miR-26b-5p; hsa-miR-27a-3p; hsa-miR-15a-5p; hsa-miR-15b-5p; hsa-miR-504-5p; hsa-miR-23a-3p; hsa-miR-335-5p; hsa-miR-340-5p; hsa-miR-186-5p; hsa-miR-454-3p; hsa-miR-98-5p; hsa-miR-612; hsa-miR-485-5p; hsa-let-7f-2-3p; hsa-miR-10b-5p; hsa-miR-205-5p; hsa-miR-1285-3p; hsa-miR-34a-5p; hsa-miR-214-3p; hsa-miR-183-5p; hsa-miR-16-5p; hsa-miR-125a-5p; hsa-miR-221-3p; hsa-miR-18a-3p; hs…
Gene Ontology (miRWalk)	GO0010867 positive regulation of triglyceride biosynthetic process	Enriched	0.00855608	42	hsa-miR-21-5p; hsa-miR-26b-5p; hsa-miR-27a-3p; hsa-let-7e-5p; hsa-miR-101-3p; hsa-miR-26b-3p; hsa-miR-335-5p; hsa-miR-505-3p; hsa-miR-32-5p; hsa-miR-19b-3p; hsa-miR-215-5p; hsa-miR-130a-3p; hsa-miR-223-3p; hsa-miR-128-3p; hsa-miR-16-5p; hsa-miR-7-5p; hsa-miR-96-5p; hsa-let-7f-5p; hsa-miR-25-3p; hsa-miR-378a-3p; hsa-miR-192-5p; hsa-miR-1-3p; hsa-miR-10a-5p; hsa-miR-155-5p; hsa-miR-185-5p; hsa-miR-…
Pathways (miRWalk)	WP400 p38 MAPK Signaling Pathway	Enriched	0.00855983	100	hsa-miR-200b-3p; hsa-miR-142-3p; hsa-miR-143-3p; hsa-miR-24-3p; hsa-miR-21-5p; hsa-miR-26b-5p; hsa-miR-29c-3p; hsa-miR-195-5p; hsa-miR-27a-3p; hsa-miR-148a-3p; hsa-miR-15a-5p; hsa-miR-29b-3p; hsa-miR-15b-5p; hsa-let-7g-5p; hsa-miR-26a-5p; hsa-miR-1226-5p; hsa-miR-374b-5p; hsa-miR-30b-5p; hsa-miR-101-3p; hsa-miR-145-5p; hsa-miR-146b-5p; hsa-miR-335-5p; hsa-miR-224-5p; hsa-miR-186-5p; hsa-miR-34b-5…
Gene Ontology (miRWalk)	GO0004693 cyclin dependent protein kinase activity	Enriched	0.00862875	76	hsa-miR-424-5p; hsa-miR-24-3p; hsa-miR-21-5p; hsa-miR-26b-5p; hsa-miR-29c-3p; hsa-miR-30a-3p; hsa-miR-195-5p; hsa-miR-148a-3p; hsa-miR-29b-3p; hsa-miR-15b-5p; hsa-miR-26a-5p; hsa-miR-27b-3p; hsa-miR-193a-3p; hsa-miR-101-3p; hsa-miR-145-5p; hsa-miR-335-5p; hsa-miR-34b-5p; hsa-miR-29b-2-5p; hsa-miR-98-5p; hsa-miR-23b-3p; hsa-miR-663a; hsa-miR-19b-3p; hsa-miR-215-5p; hsa-miR-10b-5p; hsa-miR-34a-5p; …
Gene Ontology (miRWalk)	GO0005184 neuropeptide hormone activity	Enriched	0.00862875	4	hsa-miR-142-3p; hsa-miR-26b-5p; hsa-miR-335-5p; hsa-miR-98-5p
Gene Ontology (miRWalk)	GO0008138 protein tyrosine serine threonine phosphatase activity	Enriched	0.00862875	67	hsa-miR-424-5p; hsa-miR-21-5p; hsa-miR-26b-5p; hsa-miR-15a-5p; hsa-miR-144-3p; hsa-miR-29b-3p; hsa-miR-33a-5p; hsa-miR-26a-5p; hsa-miR-628-3p; hsa-miR-30b-5p; hsa-miR-23a-3p; hsa-miR-335-5p; hsa-miR-340-5p; hsa-miR-186-5p; hsa-miR-32-5p; hsa-miR-23b-3p; hsa-miR-19a-3p; hsa-miR-19b-3p; hsa-miR-148b-3p; hsa-miR-215-5p; hsa-miR-34a-5p; hsa-miR-214-3p; hsa-miR-16-5p; hsa-miR-125a-5p; hsa-miR-7-5p; hs…
Gene Ontology (miRWalk)	GO0001755 neural crest cell migration	Enriched	0.00865724	63	hsa-miR-200b-3p; hsa-miR-199b-5p; hsa-miR-338-3p; hsa-miR-424-5p; hsa-miR-106b-3p; hsa-miR-26b-5p; hsa-miR-148a-3p; hsa-miR-33a-5p; hsa-let-7e-5p; hsa-miR-374b-5p; hsa-miR-335-5p; hsa-miR-186-5p; hsa-miR-98-5p; hsa-miR-19a-3p; hsa-miR-19b-3p; hsa-miR-148b-3p; hsa-miR-215-5p; hsa-miR-10b-5p; hsa-miR-130a-3p; hsa-miR-205-5p; hsa-miR-372-3p; hsa-miR-34a-5p; hsa-miR-128-3p; hsa-miR-7-5p; hsa-miR-221-…
Gene Ontology (miRWalk)	GO0050777 negative regulation of immune response	Enriched	0.00873554	15	hsa-miR-24-3p; hsa-miR-21-5p; hsa-miR-26b-5p; hsa-miR-29c-3p; hsa-miR-29b-3p; hsa-miR-335-5p; hsa-miR-633; hsa-miR-375; hsa-miR-455-3p; hsa-miR-222-3p; hsa-miR-141-3p; hsa-miR-31-5p; hsa-miR-155-5p; hsa-miR-744-5p; hsa-miR-93-3p
Gene Ontology (miRWalk)	GO0042098 t cell proliferation	Enriched	0.00881909	28	hsa-miR-424-5p; hsa-miR-24-3p; hsa-miR-126-5p; hsa-miR-21-5p; hsa-miR-26b-5p; hsa-miR-195-5p; hsa-miR-27b-3p; hsa-miR-23a-3p; hsa-miR-126-3p; hsa-miR-335-5p; hsa-miR-224-5p; hsa-miR-186-5p; hsa-miR-98-5p; hsa-miR-148b-3p; hsa-miR-10b-5p; hsa-miR-34a-5p; hsa-miR-16-5p; hsa-miR-375; hsa-miR-1-3p; hsa-miR-31-5p; hsa-miR-146a-5p; hsa-miR-124-3p; hsa-miR-138-5p; hsa-miR-615-3p; hsa-miR-324-5p; hsa-miR…
Pathways (miRWalk)	P04392 P53 pathway feedback loops 1	Enriched	0.00882019	42	hsa-miR-143-3p; hsa-miR-24-3p; hsa-miR-21-5p; hsa-miR-26b-5p; hsa-miR-27a-3p; hsa-miR-15a-5p; hsa-miR-193a-5p; hsa-miR-504-5p; hsa-miR-145-5p; hsa-miR-454-3p; hsa-miR-32-5p; hsa-miR-612; hsa-miR-485-5p; hsa-miR-215-5p; hsa-miR-10b-5p; hsa-miR-205-5p; hsa-miR-1285-3p; hsa-miR-34a-5p; hsa-miR-214-3p; hsa-miR-16-5p; hsa-miR-125a-5p; hsa-miR-221-3p; hsa-miR-25-3p; hsa-miR-18b-5p; hsa-miR-192-5p; hsa-…
Gene Ontology (miRWalk)	GO0032024 positive regulation of insulin secretion	Enriched	0.00882819	48	hsa-miR-24-3p; hsa-miR-21-5p; hsa-miR-26b-5p; hsa-miR-195-5p; hsa-miR-148a-3p; hsa-miR-33a-5p; hsa-let-7e-5p; hsa-miR-374b-5p; hsa-miR-30b-5p; hsa-miR-145-5p; hsa-miR-335-5p; hsa-miR-340-5p; hsa-miR-186-5p; hsa-miR-204-5p; hsa-miR-98-5p; hsa-miR-99a-5p; hsa-miR-19b-3p; hsa-miR-148b-3p; hsa-miR-205-5p; hsa-miR-16-5p; hsa-miR-7-5p; hsa-miR-96-5p; hsa-miR-375; hsa-miR-1-3p; hsa-miR-141-3p; hsa-miR-3…
Gene Ontology (miRWalk)	GO0045597 positive regulation of cell differentiation	Enriched	0.00884972	60	hsa-miR-424-5p; hsa-miR-24-3p; hsa-miR-21-5p; hsa-miR-26b-5p; hsa-miR-195-5p; hsa-miR-15a-5p; hsa-miR-15b-5p; hsa-miR-26a-5p; hsa-miR-199a-3p; hsa-miR-101-3p; hsa-miR-23a-3p; hsa-miR-145-5p; hsa-miR-335-5p; hsa-miR-204-5p; hsa-miR-23b-3p; hsa-miR-663a; hsa-miR-148b-3p; hsa-miR-215-5p; hsa-miR-205-5p; hsa-miR-34a-5p; hsa-miR-128-3p; hsa-miR-214-3p; hsa-miR-497-5p; hsa-miR-16-5p; hsa-miR-107; hsa-m…
Gene Ontology (miRWalk)	GO0051402 neuron apoptotic process	Enriched	0.00884972	131	hsa-miR-200b-3p; hsa-miR-424-5p; hsa-miR-143-3p; hsa-miR-24-3p; hsa-miR-106b-3p; hsa-miR-21-5p; hsa-miR-26b-5p; hsa-miR-29c-3p; hsa-miR-195-5p; hsa-miR-27a-3p; hsa-miR-148a-3p; hsa-miR-15a-5p; hsa-miR-29b-3p; hsa-miR-15b-5p; hsa-miR-26a-5p; hsa-miR-27b-3p; hsa-miR-504-5p; hsa-miR-101-3p; hsa-miR-145-5p; hsa-miR-335-5p; hsa-miR-374a-5p; hsa-miR-34b-5p; hsa-miR-204-5p; hsa-miR-454-3p; hsa-miR-29b-2…
Gene Ontology (miRWalk)	GO0007015 actin filament organization	Enriched	0.00885188	84	hsa-miR-200b-3p; hsa-miR-143-3p; hsa-miR-24-3p; hsa-miR-21-5p; hsa-miR-26b-5p; hsa-miR-29c-3p; hsa-miR-195-5p; hsa-miR-148a-3p; hsa-miR-15a-5p; hsa-miR-29b-3p; hsa-miR-15b-5p; hsa-miR-27b-3p; hsa-miR-335-5p; hsa-miR-186-5p; hsa-miR-34b-5p; hsa-miR-204-5p; hsa-miR-98-5p; hsa-miR-184; hsa-miR-23b-3p; hsa-miR-148b-3p; hsa-miR-215-5p; hsa-miR-205-5p; hsa-miR-630; hsa-miR-34a-5p; hsa-miR-128-3p; hsa-m…
Gene Ontology (miRWalk)	GO0016705 oxidoreductase activity acting on paired donors with incorporation or reduction of molecular oxygen	Enriched	0.0088663	12	hsa-miR-24-3p; hsa-miR-21-5p; hsa-miR-335-5p; hsa-miR-19b-3p; hsa-miR-215-5p; hsa-miR-34a-5p; hsa-miR-375; hsa-let-7a-5p; hsa-miR-192-5p; hsa-miR-1-3p; hsa-miR-155-5p; hsa-miR-92a-3p
Gene Ontology (miRWalk)	GO0030334 regulation of cell migration	Enriched	0.00888816	85	hsa-miR-142-3p; hsa-miR-760; hsa-miR-143-3p; hsa-miR-24-3p; hsa-miR-30e-3p; hsa-miR-21-5p; hsa-miR-26b-5p; hsa-miR-195-5p; hsa-miR-27a-3p; hsa-miR-15a-5p; hsa-miR-33a-5p; hsa-let-7g-5p; hsa-let-7e-5p; hsa-miR-374b-5p; hsa-miR-30b-5p; hsa-miR-101-3p; hsa-miR-146b-5p; hsa-miR-335-5p; hsa-miR-224-5p; hsa-miR-633; hsa-miR-340-5p; hsa-miR-186-5p; hsa-miR-98-5p; hsa-miR-184; hsa-miR-19a-3p; hsa-miR-148…
Gene Ontology (miRWalk)	GO0042769 dna damage response detection of dna damage	Enriched	0.00888816	48	hsa-miR-760; hsa-miR-21-5p; hsa-miR-26b-5p; hsa-miR-29b-3p; hsa-miR-15b-5p; hsa-let-7g-5p; hsa-miR-26a-5p; hsa-let-7e-5p; hsa-miR-30b-5p; hsa-miR-335-5p; hsa-miR-340-5p; hsa-miR-204-5p; hsa-miR-454-3p; hsa-miR-98-5p; hsa-miR-92a-1-5p; hsa-miR-223-3p; hsa-miR-34a-5p; hsa-miR-128-3p; hsa-miR-16-5p; hsa-miR-370-3p; hsa-let-7f-5p; hsa-miR-375; hsa-let-7a-5p; hsa-miR-1301-3p; hsa-miR-874-3p; hsa-miR-1…
Gene Ontology (miRWalk)	GO0043123 positive regulation of i kappab kinase nf kappab cascade	Enriched	0.00888816	139	hsa-miR-142-3p; hsa-miR-760; hsa-miR-24-3p; hsa-miR-21-5p; hsa-miR-26b-5p; hsa-miR-195-5p; hsa-miR-27a-3p; hsa-miR-148a-3p; hsa-miR-15a-5p; hsa-miR-29b-3p; hsa-miR-33a-5p; hsa-miR-15b-5p; hsa-miR-26a-5p; hsa-let-7e-5p; hsa-miR-1226-5p; hsa-miR-374b-5p; hsa-miR-30b-5p; hsa-miR-101-3p; hsa-miR-23a-3p; hsa-miR-145-5p; hsa-miR-126-3p; hsa-miR-146b-5p; hsa-miR-148b-5p; hsa-miR-335-5p; hsa-miR-224-5p; …
Gene Ontology (miRWalk)	GO0042177 negative regulation of protein catabolic process	Enriched	0.00889817	61	hsa-miR-30e-3p; hsa-miR-21-5p; hsa-miR-27a-3p; hsa-miR-26a-5p; hsa-miR-301a-3p; hsa-miR-23a-3p; hsa-miR-335-5p; hsa-miR-224-5p; hsa-miR-186-5p; hsa-miR-542-5p; hsa-miR-454-3p; hsa-miR-23b-3p; hsa-miR-19a-3p; hsa-miR-19b-3p; hsa-miR-215-5p; hsa-miR-130a-3p; hsa-miR-34a-5p; hsa-miR-128-3p; hsa-miR-301b-3p; hsa-miR-16-5p; hsa-miR-7-5p; hsa-miR-221-3p; hsa-miR-155-3p; hsa-let-7a-5p; hsa-miR-18a-5p; h…
Gene Ontology (miRWalk)	GO0007205 protein kinase c activating g protein coupled receptor signaling pathway	Enriched	0.00900396	35	hsa-miR-21-5p; hsa-miR-26b-5p; hsa-miR-27b-3p; hsa-miR-101-3p; hsa-miR-335-5p; hsa-miR-224-5p; hsa-miR-148b-3p; hsa-miR-215-5p; hsa-miR-128-3p; hsa-miR-16-5p; hsa-miR-7-5p; hsa-miR-96-5p; hsa-miR-107; hsa-miR-375; hsa-let-7a-5p; hsa-miR-106b-5p; hsa-miR-378a-3p; hsa-miR-192-5p; hsa-miR-199a-5p; hsa-miR-1-3p; hsa-miR-155-5p; hsa-miR-20a-5p; hsa-miR-181c-5p; hsa-miR-331-3p; hsa-miR-200c-3p; hsa-miR…
Gene Ontology (miRWalk)	GO0071356 cellular response to tumor necrosis factor	Enriched	0.00900396	57	hsa-miR-338-3p; hsa-miR-24-3p; hsa-miR-21-5p; hsa-miR-26b-5p; hsa-miR-335-5p; hsa-miR-204-5p; hsa-miR-98-5p; hsa-miR-17-3p; hsa-miR-215-5p; hsa-miR-34a-5p; hsa-miR-128-3p; hsa-miR-30e-5p; hsa-miR-183-5p; hsa-miR-16-5p; hsa-miR-125a-5p; hsa-miR-7-5p; hsa-miR-96-5p; hsa-miR-221-3p; hsa-miR-378a-5p; hsa-miR-18a-3p; hsa-miR-449a; hsa-miR-375; hsa-let-7a-5p; hsa-miR-25-3p; hsa-miR-378a-3p; hsa-miR-192…
Gene Ontology (miRWalk)	GO0042416 dopamine biosynthetic process	Enriched	0.0090054	12	hsa-miR-21-5p; hsa-miR-26b-5p; hsa-miR-335-5p; hsa-miR-215-5p; hsa-miR-7-5p; hsa-miR-375; hsa-miR-18a-5p; hsa-miR-192-5p; hsa-miR-1-3p; hsa-miR-141-3p; hsa-miR-124-3p; hsa-miR-153-3p
Gene Ontology (miRWalk)	GO0032580 golgi cisterna membrane	Enriched	0.00904466	73	hsa-miR-760; hsa-miR-126-5p; hsa-miR-21-5p; hsa-miR-26b-5p; hsa-miR-148a-3p; hsa-miR-15a-5p; hsa-miR-29b-3p; hsa-miR-15b-5p; hsa-miR-193a-3p; hsa-miR-199a-3p; hsa-miR-101-3p; hsa-miR-145-5p; hsa-miR-335-5p; hsa-miR-340-5p; hsa-miR-186-5p; hsa-miR-204-5p; hsa-miR-98-5p; hsa-miR-32-5p; hsa-miR-330-3p; hsa-miR-99a-5p; hsa-miR-148b-3p; hsa-miR-215-5p; hsa-miR-10b-5p; hsa-miR-34a-5p; hsa-miR-128-3p; h…
Gene Ontology (miRWalk)	GO0051260 protein homooligomerization	Enriched	0.00908498	112	hsa-miR-142-3p; hsa-miR-188-3p; hsa-miR-21-5p; hsa-miR-26b-5p; hsa-miR-29c-3p; hsa-miR-27a-3p; hsa-miR-148a-3p; hsa-miR-33a-5p; hsa-miR-26a-5p; hsa-let-7e-5p; hsa-miR-504-5p; hsa-miR-30b-5p; hsa-miR-101-3p; hsa-miR-126-3p; hsa-miR-335-5p; hsa-miR-340-5p; hsa-miR-186-5p; hsa-miR-34b-5p; hsa-miR-20a-3p; hsa-miR-454-3p; hsa-miR-98-5p; hsa-miR-32-5p; hsa-miR-17-3p; hsa-miR-92a-1-5p; hsa-miR-23b-3p; h…
Gene Ontology (miRWalk)	GO0032835 glomerulus development	Enriched	0.00919127	49	hsa-miR-200b-3p; hsa-miR-143-3p; hsa-miR-21-5p; hsa-miR-26b-5p; hsa-miR-29c-3p; hsa-miR-195-5p; hsa-miR-148a-3p; hsa-miR-15a-5p; hsa-miR-29b-3p; hsa-miR-15b-5p; hsa-miR-335-5p; hsa-miR-34b-5p; hsa-miR-204-5p; hsa-miR-215-5p; hsa-miR-630; hsa-miR-34a-5p; hsa-miR-16-5p; hsa-miR-7-5p; hsa-miR-96-5p; hsa-miR-24-2-5p; hsa-miR-449a; hsa-miR-365a-3p; hsa-miR-375; hsa-let-7a-5p; hsa-miR-18a-5p; hsa-miR-1…
Gene Ontology (miRWalk)	GO0043491 protein kinase b signaling cascade	Enriched	0.00919127	87	hsa-miR-200b-3p; hsa-miR-199b-5p; hsa-miR-143-3p; hsa-miR-24-3p; hsa-miR-21-5p; hsa-miR-26b-5p; hsa-miR-30a-3p; hsa-miR-148a-3p; hsa-miR-144-3p; hsa-miR-29b-3p; hsa-miR-15b-5p; hsa-miR-26a-5p; hsa-miR-101-3p; hsa-miR-23a-3p; hsa-miR-145-5p; hsa-miR-126-3p; hsa-miR-335-5p; hsa-miR-633; hsa-miR-374a-5p; hsa-miR-204-5p; hsa-miR-140-5p; hsa-miR-152-3p; hsa-miR-98-5p; hsa-miR-23b-3p; hsa-miR-19a-3p; h…
Gene Ontology (miRWalk)	GO0048008 platelet derived growth factor receptor signaling pathway	Enriched	0.00920848	50	hsa-miR-21-5p; hsa-miR-26b-5p; hsa-miR-195-5p; hsa-miR-15b-5p; hsa-miR-26a-5p; hsa-miR-146b-3p; hsa-let-7e-5p; hsa-miR-101-3p; hsa-miR-335-5p; hsa-miR-224-5p; hsa-miR-186-5p; hsa-miR-204-5p; hsa-miR-140-5p; hsa-miR-98-5p; hsa-miR-32-5p; hsa-miR-769-5p; hsa-miR-19b-3p; hsa-miR-148b-3p; hsa-miR-34a-5p; hsa-miR-128-3p; hsa-miR-22-3p; hsa-miR-183-5p; hsa-miR-16-5p; hsa-miR-7-5p; hsa-miR-221-3p; hsa-l…
Gene Ontology (miRWalk)	GO0046875 ephrin receptor binding	Enriched	0.00923193	64	hsa-miR-200b-3p; hsa-miR-106b-3p; hsa-miR-21-5p; hsa-miR-26b-5p; hsa-miR-33a-5p; hsa-miR-15b-5p; hsa-miR-26a-5p; hsa-let-7e-5p; hsa-miR-30b-5p; hsa-miR-126-3p; hsa-miR-335-5p; hsa-miR-204-5p; hsa-miR-23b-3p; hsa-miR-433-3p; hsa-miR-148b-3p; hsa-miR-215-5p; hsa-miR-362-3p; hsa-miR-205-5p; hsa-miR-34a-5p; hsa-miR-128-3p; hsa-miR-16-5p; hsa-miR-125a-5p; hsa-miR-7-5p; hsa-miR-96-5p; hsa-miR-221-3p; h…
Gene Ontology (miRWalk)	GO0042102 positive regulation of t cell proliferation	Enriched	0.00928533	55	hsa-miR-199b-5p; hsa-miR-24-3p; hsa-miR-21-5p; hsa-miR-26b-5p; hsa-miR-15a-5p; hsa-miR-29b-3p; hsa-miR-15b-5p; hsa-miR-26a-5p; hsa-let-7e-5p; hsa-miR-23a-3p; hsa-miR-126-3p; hsa-miR-146b-5p; hsa-miR-335-5p; hsa-miR-186-5p; hsa-miR-204-5p; hsa-miR-98-5p; hsa-miR-99a-5p; hsa-miR-148b-3p; hsa-miR-215-5p; hsa-miR-28-5p; hsa-miR-34a-5p; hsa-miR-128-3p; hsa-miR-16-5p; hsa-miR-125a-5p; hsa-miR-7-5p; hsa…
Gene Ontology (miRWalk)	GO0043621 protein self association	Enriched	0.009357	50	hsa-miR-199b-5p; hsa-miR-24-3p; hsa-miR-21-5p; hsa-miR-26b-5p; hsa-miR-148a-3p; hsa-miR-33a-5p; hsa-miR-26a-5p; hsa-miR-27b-3p; hsa-miR-101-3p; hsa-miR-335-5p; hsa-miR-340-5p; hsa-miR-186-5p; hsa-miR-98-5p; hsa-miR-32-5p; hsa-miR-23b-3p; hsa-miR-19a-3p; hsa-miR-19b-3p; hsa-miR-215-5p; hsa-miR-130a-3p; hsa-miR-16-5p; hsa-miR-125a-5p; hsa-miR-96-5p; hsa-miR-221-3p; hsa-miR-375; hsa-miR-99b-5p; hsa-…
Pathways (miRWalk)	hsa05322 Systemic lupus erythematosus	Enriched	0.00936003	125	hsa-miR-142-3p; hsa-miR-760; hsa-miR-424-5p; hsa-miR-24-3p; hsa-miR-106b-3p; hsa-miR-26b-5p; hsa-miR-15a-5p; hsa-miR-3909; hsa-miR-363-3p; hsa-miR-29b-3p; hsa-miR-15b-5p; hsa-miR-26a-5p; hsa-let-7e-5p; hsa-miR-27b-3p; hsa-miR-504-5p; hsa-miR-23a-3p; hsa-miR-335-5p; hsa-miR-224-5p; hsa-miR-598-3p; hsa-miR-186-5p; hsa-miR-204-5p; hsa-miR-589-5p; hsa-miR-505-3p; hsa-miR-3140-3p; hsa-miR-2277-5p; hsa…
Gene Ontology (miRWalk)	GO0042826 histone deacetylase binding	Enriched	0.00947109	121	hsa-miR-199b-5p; hsa-miR-424-5p; hsa-miR-24-3p; hsa-miR-106b-3p; hsa-miR-30e-3p; hsa-miR-21-5p; hsa-miR-26b-5p; hsa-miR-30a-3p; hsa-miR-27a-3p; hsa-miR-148a-3p; hsa-miR-29b-3p; hsa-miR-33a-5p; hsa-miR-15b-5p; hsa-miR-26a-5p; hsa-let-7e-5p; hsa-miR-30b-5p; hsa-miR-101-3p; hsa-miR-23a-3p; hsa-miR-146b-5p; hsa-miR-335-5p; hsa-miR-598-3p; hsa-miR-186-5p; hsa-miR-140-5p; hsa-miR-98-5p; hsa-miR-32-5p; …
Gene Ontology (miRWalk)	GO0055085 transmembrane transport	Enriched	0.00947109	170	hsa-miR-142-3p; hsa-miR-760; hsa-miR-33b-5p; hsa-miR-143-3p; hsa-miR-24-3p; hsa-miR-106b-3p; hsa-miR-126-5p; hsa-miR-21-5p; hsa-miR-26b-5p; hsa-miR-30a-3p; hsa-miR-195-5p; hsa-miR-27a-3p; hsa-miR-148a-3p; hsa-miR-15a-5p; hsa-miR-626; hsa-miR-33a-5p; hsa-miR-15b-5p; hsa-let-7g-5p; hsa-miR-26a-5p; hsa-miR-301a-3p; hsa-let-7e-5p; hsa-miR-345-5p; hsa-miR-374b-5p; hsa-miR-27b-3p; hsa-miR-101-3p; hsa-m…
Gene Ontology (miRWalk)	GO0030056 hemidesmosome	Enriched	0.0094718	29	hsa-miR-200b-3p; hsa-miR-26b-5p; hsa-miR-33a-5p; hsa-miR-26a-5p; hsa-miR-9-3p; hsa-miR-335-5p; hsa-miR-186-5p; hsa-miR-32-5p; hsa-miR-769-5p; hsa-miR-215-5p; hsa-miR-183-5p; hsa-miR-16-5p; hsa-miR-7-5p; hsa-miR-375; hsa-miR-25-3p; hsa-miR-192-5p; hsa-miR-1-3p; hsa-miR-141-3p; hsa-miR-155-5p; hsa-miR-200c-3p; hsa-miR-124-3p; hsa-miR-429; hsa-miR-30c-5p; hsa-miR-769-3p; hsa-miR-30a-5p; hsa-miR-484;…
Gene Ontology (miRWalk)	GO0032956 regulation of actin cytoskeleton organization	Enriched	0.00952862	56	hsa-miR-106b-3p; hsa-miR-21-5p; hsa-miR-26b-5p; hsa-miR-144-3p; hsa-miR-15b-5p; hsa-let-7e-5p; hsa-miR-542-3p; hsa-miR-145-5p; hsa-miR-126-3p; hsa-miR-335-5p; hsa-miR-224-5p; hsa-miR-186-5p; hsa-miR-98-5p; hsa-miR-99a-5p; hsa-miR-148b-3p; hsa-miR-215-5p; hsa-miR-205-5p; hsa-miR-34a-5p; hsa-miR-16-5p; hsa-miR-125a-5p; hsa-miR-375; hsa-miR-99b-5p; hsa-let-7a-5p; hsa-miR-455-3p; hsa-miR-18a-5p; hsa-…
Gene Ontology (miRWalk)	GO0000785 chromatin	Enriched	0.00954874	149	hsa-miR-200b-3p; hsa-miR-424-5p; hsa-miR-24-3p; hsa-miR-106b-3p; hsa-miR-21-5p; hsa-miR-26b-5p; hsa-miR-29c-3p; hsa-miR-30a-3p; hsa-miR-195-5p; hsa-miR-27a-3p; hsa-miR-148a-3p; hsa-miR-15a-5p; hsa-miR-144-3p; hsa-miR-29b-3p; hsa-miR-202-3p; hsa-miR-15b-5p; hsa-miR-26a-5p; hsa-miR-301a-3p; hsa-let-7e-5p; hsa-miR-193a-5p; hsa-miR-504-5p; hsa-miR-199a-3p; hsa-miR-30b-5p; hsa-miR-101-3p; hsa-miR-23a-…
Gene Ontology (miRWalk)	GO0042730 fibrinolysis	Enriched	0.00957002	20	hsa-miR-143-3p; hsa-miR-21-5p; hsa-miR-26b-5p; hsa-miR-301a-3p; hsa-miR-145-5p; hsa-miR-335-5p; hsa-miR-204-5p; hsa-miR-23b-3p; hsa-miR-99a-5p; hsa-miR-215-5p; hsa-miR-16-5p; hsa-miR-192-5p; hsa-miR-1-3p; hsa-miR-155-5p; hsa-miR-124-3p; hsa-miR-9-5p; hsa-miR-138-5p; hsa-miR-30c-5p; hsa-miR-193b-3p; hsa-let-7b-5p
Gene Ontology (miRWalk)	GO0001892 embryonic placenta development	Enriched	0.00959127	65	hsa-miR-199b-5p; hsa-miR-424-5p; hsa-miR-106b-3p; hsa-miR-21-5p; hsa-miR-26b-5p; hsa-miR-27a-3p; hsa-miR-29b-3p; hsa-miR-33a-5p; hsa-miR-146b-3p; hsa-miR-193a-5p; hsa-miR-335-5p; hsa-miR-186-5p; hsa-miR-542-5p; hsa-miR-215-5p; hsa-miR-223-3p; hsa-miR-205-5p; hsa-miR-34a-5p; hsa-miR-128-3p; hsa-miR-22-3p; hsa-miR-301b-3p; hsa-miR-16-5p; hsa-miR-125a-5p; hsa-miR-7-5p; hsa-miR-96-5p; hsa-miR-421; hs…
Gene Ontology (miRWalk)	GO0043496 regulation of protein homodimerization activity	Enriched	0.00959127	53	hsa-miR-200b-3p; hsa-miR-143-3p; hsa-miR-21-5p; hsa-miR-29c-3p; hsa-miR-195-5p; hsa-miR-148a-3p; hsa-miR-15a-5p; hsa-miR-29b-3p; hsa-miR-15b-5p; hsa-miR-504-5p; hsa-miR-34b-5p; hsa-miR-204-5p; hsa-miR-148b-3p; hsa-miR-215-5p; hsa-miR-630; hsa-miR-34a-5p; hsa-miR-16-5p; hsa-miR-125a-5p; hsa-miR-7-5p; hsa-miR-96-5p; hsa-miR-24-2-5p; hsa-miR-221-3p; hsa-miR-449a; hsa-miR-365a-3p; hsa-miR-375; hsa-le…
Gene Ontology (miRWalk)	GO0005086 arf guanyl nucleotide exchange factor activity	Enriched	0.00959785	37	hsa-miR-760; hsa-miR-21-5p; hsa-miR-26b-5p; hsa-let-7e-5p; hsa-miR-335-5p; hsa-miR-92a-1-5p; hsa-miR-589-3p; hsa-miR-19b-3p; hsa-miR-215-5p; hsa-miR-10b-5p; hsa-miR-34a-5p; hsa-miR-7-5p; hsa-miR-125a-3p; hsa-let-7f-5p; hsa-miR-378a-5p; hsa-miR-375; hsa-let-7a-5p; hsa-miR-455-3p; hsa-miR-130b-5p; hsa-miR-18a-5p; hsa-miR-192-5p; hsa-miR-1-3p; hsa-miR-10a-5p; hsa-miR-20a-5p; hsa-miR-331-3p; hsa-miR-…
Gene Ontology (miRWalk)	GO0046427 positive regulation of jak stat cascade	Enriched	0.00959785	37	hsa-miR-199b-5p; hsa-miR-24-3p; hsa-miR-144-3p; hsa-miR-26a-5p; hsa-miR-27b-3p; hsa-miR-23a-3p; hsa-miR-146b-5p; hsa-miR-335-5p; hsa-miR-186-5p; hsa-miR-98-5p; hsa-miR-23b-3p; hsa-miR-215-5p; hsa-miR-10b-5p; hsa-miR-34a-5p; hsa-miR-125a-5p; hsa-miR-221-3p; hsa-miR-454-5p; hsa-miR-449a; hsa-miR-365a-3p; hsa-miR-375; hsa-let-7a-5p; hsa-miR-192-5p; hsa-miR-1-3p; hsa-miR-222-3p; hsa-miR-155-5p; hsa-m…
Gene Ontology (miRWalk)	GO0009887 organ morphogenesis	Enriched	0.009615	120	hsa-miR-200b-3p; hsa-miR-143-3p; hsa-miR-24-3p; hsa-miR-21-5p; hsa-miR-26b-5p; hsa-miR-29c-3p; hsa-miR-30a-3p; hsa-miR-193b-5p; hsa-miR-195-5p; hsa-miR-27a-3p; hsa-miR-148a-3p; hsa-miR-15a-5p; hsa-miR-29b-3p; hsa-miR-15b-5p; hsa-miR-26a-5p; hsa-let-7e-5p; hsa-miR-27b-3p; hsa-miR-145-5p; hsa-miR-335-5p; hsa-miR-374a-5p; hsa-miR-186-5p; hsa-miR-34b-5p; hsa-miR-204-5p; hsa-miR-140-5p; hsa-miR-505-3p…
Gene Ontology (miRWalk)	GO0035590 purinergic nucleotide receptor signaling pathway	Enriched	0.009615	4	hsa-miR-26b-5p; hsa-miR-335-5p; hsa-miR-98-5p; hsa-miR-17-3p
Gene Ontology (miRWalk)	GO0071013 catalytic step 2 spliceosome	Enriched	0.009615	126	hsa-miR-450a-5p; hsa-miR-1295a; hsa-miR-760; hsa-miR-24-3p; hsa-miR-106b-3p; hsa-miR-21-5p; hsa-miR-26b-5p; hsa-miR-30a-3p; hsa-miR-15a-5p; hsa-miR-363-3p; hsa-miR-15b-5p; hsa-miR-26a-5p; hsa-let-7e-5p; hsa-miR-27b-3p; hsa-miR-193a-3p; hsa-miR-504-5p; hsa-miR-30b-5p; hsa-miR-23a-3p; hsa-miR-126-3p; hsa-miR-340-5p; hsa-miR-186-5p; hsa-miR-140-5p; hsa-miR-505-3p; hsa-miR-98-5p; hsa-miR-769-5p; hsa-…
Pathways (miRWalk)	WP1539 Angiogenesis	Enriched	0.00967079	74	hsa-miR-200b-3p; hsa-miR-199b-5p; hsa-miR-338-3p; hsa-miR-424-5p; hsa-miR-143-3p; hsa-miR-106b-3p; hsa-miR-21-5p; hsa-miR-26b-5p; hsa-miR-33a-5p; hsa-miR-15b-5p; hsa-miR-26a-5p; hsa-miR-146b-3p; hsa-let-7e-5p; hsa-miR-199a-3p; hsa-miR-30b-5p; hsa-miR-126-3p; hsa-miR-335-5p; hsa-miR-186-5p; hsa-miR-140-5p; hsa-miR-30c-2-3p; hsa-miR-32-5p; hsa-miR-769-5p; hsa-miR-23b-3p; hsa-miR-744-3p; hsa-miR-148…
Gene Ontology (miRWalk)	GO0048712 negative regulation of astrocyte differentiation	Enriched	0.00967921	29	hsa-miR-29c-3p; hsa-miR-27a-3p; hsa-miR-29b-3p; hsa-miR-202-3p; hsa-let-7e-5p; hsa-miR-101-3p; hsa-miR-335-5p; hsa-miR-340-5p; hsa-miR-186-5p; hsa-miR-20a-3p; hsa-miR-19a-3p; hsa-miR-19b-3p; hsa-miR-10b-5p; hsa-miR-34a-5p; hsa-miR-16-5p; hsa-miR-7-5p; hsa-miR-370-3p; hsa-miR-192-5p; hsa-miR-29a-3p; hsa-miR-1-3p; hsa-miR-222-3p; hsa-miR-124-3p; hsa-miR-9-5p; hsa-miR-34c-5p; hsa-miR-34b-3p; hsa-miR…
Gene Ontology (miRWalk)	GO0000187 activation of mapk activity	Enriched	0.0096962	139	hsa-miR-200b-3p; hsa-miR-760; hsa-miR-424-5p; hsa-miR-24-3p; hsa-miR-21-5p; hsa-miR-26b-5p; hsa-miR-30a-3p; hsa-miR-195-5p; hsa-miR-15a-5p; hsa-miR-29b-3p; hsa-miR-15b-5p; hsa-miR-26a-5p; hsa-miR-1226-5p; hsa-miR-193a-5p; hsa-miR-27b-3p; hsa-miR-199a-3p; hsa-miR-30b-5p; hsa-miR-101-3p; hsa-miR-23a-3p; hsa-miR-145-5p; hsa-miR-146b-5p; hsa-miR-148b-5p; hsa-miR-335-5p; hsa-miR-224-5p; hsa-miR-340-5p…
Gene Ontology (miRWalk)	GO0007204 elevation of cytosolic calcium ion concentration	Enriched	0.00973605	62	hsa-miR-424-5p; hsa-miR-21-5p; hsa-miR-26b-5p; hsa-miR-195-5p; hsa-miR-148a-3p; hsa-miR-26a-5p; hsa-miR-27b-3p; hsa-miR-101-3p; hsa-miR-23a-3p; hsa-miR-335-5p; hsa-miR-224-5p; hsa-miR-340-5p; hsa-miR-204-5p; hsa-miR-140-5p; hsa-miR-505-3p; hsa-miR-98-5p; hsa-miR-32-5p; hsa-miR-23b-3p; hsa-miR-589-3p; hsa-miR-744-3p; hsa-miR-148b-3p; hsa-miR-215-5p; hsa-miR-130a-3p; hsa-miR-34a-5p; hsa-miR-128-3p;…
Gene Ontology (miRWalk)	GO0048589 developmental growth	Enriched	0.00973605	91	hsa-miR-200b-3p; hsa-miR-143-3p; hsa-miR-21-5p; hsa-miR-26b-5p; hsa-miR-29c-3p; hsa-miR-195-5p; hsa-miR-148a-3p; hsa-miR-15a-5p; hsa-miR-29b-3p; hsa-miR-33a-5p; hsa-miR-15b-5p; hsa-miR-26a-5p; hsa-miR-301a-3p; hsa-miR-30b-5p; hsa-miR-335-5p; hsa-miR-224-5p; hsa-miR-186-5p; hsa-miR-34b-5p; hsa-miR-204-5p; hsa-miR-454-3p; hsa-miR-98-5p; hsa-miR-19a-3p; hsa-miR-19b-3p; hsa-miR-148b-3p; hsa-miR-215-5…
Gene Ontology (miRWalk)	GO0005667 transcription factor complex	Enriched	0.00974225	204	hsa-miR-200b-3p; hsa-miR-199b-5p; hsa-miR-142-3p; hsa-miR-760; hsa-miR-424-5p; hsa-miR-24-3p; hsa-miR-106b-3p; hsa-miR-21-5p; hsa-miR-26b-5p; hsa-miR-29c-3p; hsa-miR-30a-3p; hsa-miR-195-5p; hsa-miR-27a-3p; hsa-miR-15a-5p; hsa-miR-33a-5p; hsa-miR-15b-5p; hsa-miR-26a-5p; hsa-miR-301a-3p; hsa-let-7e-5p; hsa-miR-193a-5p; hsa-miR-374b-5p; hsa-miR-193a-3p; hsa-miR-504-5p; hsa-miR-30b-5p; hsa-miR-101-3p…
Gene Ontology (miRWalk)	GO0042246 tissue regeneration	Enriched	0.00978026	55	hsa-miR-143-3p; hsa-miR-24-3p; hsa-miR-21-5p; hsa-miR-29c-3p; hsa-miR-144-3p; hsa-miR-301a-3p; hsa-let-7e-5p; hsa-miR-27b-3p; hsa-miR-101-3p; hsa-miR-145-5p; hsa-miR-335-5p; hsa-miR-204-5p; hsa-miR-30c-2-3p; hsa-miR-23b-3p; hsa-miR-99a-5p; hsa-miR-148b-3p; hsa-miR-215-5p; hsa-miR-10b-5p; hsa-miR-34a-5p; hsa-miR-128-3p; hsa-miR-183-5p; hsa-miR-16-5p; hsa-miR-221-3p; hsa-let-7f-5p; hsa-miR-107; hsa…
Gene Ontology (miRWalk)	GO0006334 nucleosome assembly	Enriched	0.00979795	129	hsa-miR-199b-5p; hsa-miR-142-3p; hsa-miR-760; hsa-miR-424-5p; hsa-miR-24-3p; hsa-miR-30e-3p; hsa-miR-21-5p; hsa-miR-26b-5p; hsa-miR-29c-3p; hsa-miR-30a-3p; hsa-miR-15a-5p; hsa-miR-29b-3p; hsa-miR-33a-5p; hsa-miR-15b-5p; hsa-miR-26a-5p; hsa-let-7e-5p; hsa-miR-27b-3p; hsa-miR-504-5p; hsa-miR-30b-5p; hsa-miR-101-3p; hsa-miR-146b-5p; hsa-miR-335-5p; hsa-miR-598-3p; hsa-miR-374a-5p; hsa-miR-340-5p; hs…
Pathways (miRWalk)	hsa00340 Histidine metabolism	Enriched	0.00985595	32	hsa-miR-26b-5p; hsa-miR-27a-3p; hsa-let-7e-5p; hsa-miR-145-5p; hsa-miR-335-5p; hsa-miR-186-5p; hsa-miR-148b-3p; hsa-miR-215-5p; hsa-miR-34a-5p; hsa-miR-128-3p; hsa-miR-22-3p; hsa-miR-497-5p; hsa-miR-16-5p; hsa-miR-7-5p; hsa-let-7f-5p; hsa-miR-375; hsa-miR-99b-5p; hsa-let-7a-5p; hsa-miR-130b-5p; hsa-miR-192-5p; hsa-miR-1-3p; hsa-miR-155-5p; hsa-miR-124-3p; hsa-miR-9-5p; hsa-miR-484; hsa-miR-1226-3…
Gene Ontology (miRWalk)	GO0051281 positive regulation of release of sequestered calcium ion into cytosol	Enriched	0.00988475	27	hsa-let-7g-5p; hsa-miR-27b-3p; hsa-miR-504-5p; hsa-miR-335-5p; hsa-miR-224-5p; hsa-miR-98-5p; hsa-miR-148b-3p; hsa-miR-215-5p; hsa-miR-16-5p; hsa-miR-7-5p; hsa-let-7f-5p; hsa-let-7i-5p; hsa-miR-365a-3p; hsa-let-7a-5p; hsa-miR-192-5p; hsa-miR-1-3p; hsa-let-7d-5p; hsa-miR-200c-3p; hsa-miR-124-3p; hsa-miR-9-5p; hsa-miR-153-3p; hsa-miR-296-5p; hsa-miR-122-5p; hsa-miR-30a-5p; hsa-miR-615-3p; hsa-let-7…
Gene Ontology (miRWalk)	GO0007435 salivary gland morphogenesis	Enriched	0.00988844	29	hsa-miR-24-3p; hsa-miR-21-5p; hsa-miR-27a-3p; hsa-miR-335-5p; hsa-miR-633; hsa-miR-542-5p; hsa-miR-10b-5p; hsa-miR-128-3p; hsa-miR-301b-3p; hsa-miR-16-5p; hsa-miR-7-5p; hsa-miR-375; hsa-let-7a-5p; hsa-miR-29a-3p; hsa-miR-1-3p; hsa-miR-141-3p; hsa-miR-10a-5p; hsa-miR-155-5p; hsa-miR-133b; hsa-miR-331-3p; hsa-miR-146a-5p; hsa-miR-133a-3p; hsa-miR-124-3p; hsa-miR-30a-5p; hsa-miR-744-5p; hsa-miR-615-…
Gene Ontology (miRWalk)	GO0044255 cellular lipid metabolic process	Enriched	0.00988844	131	hsa-miR-422a; hsa-miR-142-3p; hsa-miR-760; hsa-miR-33b-5p; hsa-miR-24-3p; hsa-miR-21-5p; hsa-miR-26b-5p; hsa-miR-29c-3p; hsa-miR-27a-3p; hsa-miR-15a-5p; hsa-miR-29b-3p; hsa-miR-33a-5p; hsa-miR-15b-5p; hsa-miR-26a-5p; hsa-miR-10a-3p; hsa-let-7e-5p; hsa-miR-27b-3p; hsa-miR-504-5p; hsa-miR-30b-5p; hsa-miR-101-3p; hsa-miR-23a-3p; hsa-miR-145-5p; hsa-miR-335-5p; hsa-miR-224-5p; hsa-miR-139-5p; hsa-miR…
Gene Ontology (miRWalk)	GO0005777 peroxisome	Enriched	0.0100092	79	hsa-miR-24-3p; hsa-miR-106b-3p; hsa-miR-30e-3p; hsa-miR-21-5p; hsa-miR-26b-5p; hsa-miR-15a-5p; hsa-miR-33a-5p; hsa-miR-26a-5p; hsa-miR-27b-3p; hsa-miR-30b-5p; hsa-miR-101-3p; hsa-miR-23a-3p; hsa-miR-335-5p; hsa-miR-340-5p; hsa-miR-186-5p; hsa-miR-204-5p; hsa-miR-505-3p; hsa-miR-30c-2-3p; hsa-miR-98-5p; hsa-miR-32-5p; hsa-miR-17-3p; hsa-miR-769-5p; hsa-miR-23b-3p; hsa-miR-215-5p; hsa-miR-22-3p; hs…
Gene Ontology (miRWalk)	GO0030890 positive regulation of b cell proliferation	Enriched	0.0100092	115	hsa-miR-200b-3p; hsa-miR-143-3p; hsa-miR-21-5p; hsa-miR-26b-5p; hsa-miR-29c-3p; hsa-miR-195-5p; hsa-miR-148a-3p; hsa-miR-15a-5p; hsa-miR-363-3p; hsa-miR-29b-3p; hsa-miR-33a-5p; hsa-miR-15b-5p; hsa-let-7g-5p; hsa-miR-639; hsa-let-7e-5p; hsa-miR-345-5p; hsa-miR-374b-5p; hsa-miR-30b-5p; hsa-miR-145-5p; hsa-miR-146b-5p; hsa-miR-335-5p; hsa-miR-224-5p; hsa-miR-340-5p; hsa-miR-186-5p; hsa-miR-34b-5p; h…
Gene Ontology (miRWalk)	GO0005743 mitochondrial inner membrane	Enriched	0.010155	151	hsa-miR-424-3p; hsa-miR-760; hsa-miR-338-3p; hsa-miR-24-3p; hsa-miR-106b-3p; hsa-miR-21-5p; hsa-miR-26b-5p; hsa-miR-29c-3p; hsa-miR-195-5p; hsa-miR-27a-3p; hsa-miR-148a-3p; hsa-miR-15a-5p; hsa-miR-29b-3p; hsa-miR-33a-5p; hsa-miR-15b-5p; hsa-miR-26a-5p; hsa-let-7e-5p; hsa-miR-374b-5p; hsa-miR-27b-3p; hsa-miR-193a-3p; hsa-miR-504-5p; hsa-miR-30b-5p; hsa-miR-101-3p; hsa-miR-23a-3p; hsa-miR-145-5p; h…
Gene Ontology (miRWalk)	GO0035234 germ cell programmed cell death	Enriched	0.010155	15	hsa-miR-504-5p; hsa-miR-146b-5p; hsa-miR-335-5p; hsa-miR-186-5p; hsa-miR-148b-3p; hsa-miR-101-5p; hsa-miR-221-3p; hsa-miR-365a-3p; hsa-miR-1-3p; hsa-miR-222-3p; hsa-miR-181c-5p; hsa-miR-185-5p; hsa-miR-296-5p; hsa-miR-122-5p; hsa-miR-30a-5p
Gene Ontology (miRWalk)	GO0051091 positive regulation of sequence specific dna binding transcription factor activity	Enriched	0.0101654	126	hsa-miR-200b-3p; hsa-miR-760; hsa-miR-143-3p; hsa-miR-24-3p; hsa-miR-21-5p; hsa-miR-26b-5p; hsa-miR-30a-3p; hsa-miR-195-5p; hsa-miR-27a-3p; hsa-miR-15a-5p; hsa-miR-144-3p; hsa-miR-29b-3p; hsa-miR-33a-5p; hsa-miR-15b-5p; hsa-miR-26a-5p; hsa-let-7e-5p; hsa-miR-27b-3p; hsa-miR-628-3p; hsa-miR-101-3p; hsa-miR-23a-3p; hsa-miR-146b-5p; hsa-miR-335-5p; hsa-miR-374a-5p; hsa-miR-186-5p; hsa-miR-204-5p; hs…
Gene Ontology (miRWalk)	GO0000978 rna polymerase ii core promoter proximal region sequence specific dna binding	Enriched	0.0102276	71	hsa-miR-450a-5p; hsa-miR-200b-3p; hsa-miR-142-3p; hsa-miR-106b-3p; hsa-miR-21-5p; hsa-miR-26b-5p; hsa-miR-30a-3p; hsa-miR-27a-3p; hsa-miR-29b-3p; hsa-miR-15b-5p; hsa-let-7e-5p; hsa-miR-23a-3p; hsa-miR-145-5p; hsa-miR-335-5p; hsa-miR-374a-5p; hsa-miR-186-5p; hsa-miR-204-5p; hsa-miR-140-5p; hsa-miR-98-5p; hsa-miR-32-5p; hsa-miR-23b-3p; hsa-miR-19b-3p; hsa-miR-28-5p; hsa-miR-128-3p; hsa-miR-214-3p; …
Gene Ontology (miRWalk)	GO0042470 melanosome	Enriched	0.0102611	146	hsa-miR-142-3p; hsa-miR-760; hsa-miR-30e-3p; hsa-miR-21-5p; hsa-miR-26b-5p; hsa-miR-30a-3p; hsa-miR-148a-3p; hsa-miR-15a-5p; hsa-miR-29b-3p; hsa-miR-33a-5p; hsa-miR-15b-5p; hsa-miR-26a-5p; hsa-miR-9-3p; hsa-miR-301a-3p; hsa-let-7e-5p; hsa-miR-345-5p; hsa-miR-27b-3p; hsa-miR-30b-5p; hsa-miR-101-3p; hsa-miR-23a-3p; hsa-miR-145-5p; hsa-miR-335-5p; hsa-miR-340-5p; hsa-miR-186-5p; hsa-miR-204-5p; hsa-…
Gene Ontology (miRWalk)	GO0007267 cell cell signaling	Enriched	0.0102964	114	hsa-miR-200b-3p; hsa-miR-142-3p; hsa-miR-30e-3p; hsa-miR-21-5p; hsa-miR-26b-5p; hsa-miR-29c-3p; hsa-miR-195-5p; hsa-miR-15a-5p; hsa-miR-3909; hsa-miR-33a-5p; hsa-miR-15b-5p; hsa-let-7g-5p; hsa-miR-26a-5p; hsa-let-7e-5p; hsa-miR-30b-5p; hsa-miR-23a-3p; hsa-miR-126-3p; hsa-miR-379-5p; hsa-miR-335-5p; hsa-miR-340-5p; hsa-miR-186-5p; hsa-miR-204-5p; hsa-miR-140-5p; hsa-miR-98-5p; hsa-miR-23b-3p; hsa-…
Gene Ontology (miRWalk)	GO0030246 carbohydrate binding	Enriched	0.0103356	81	hsa-miR-424-3p; hsa-miR-142-3p; hsa-miR-24-3p; hsa-miR-21-5p; hsa-miR-26b-5p; hsa-let-7e-5p; hsa-miR-374b-5p; hsa-miR-27b-3p; hsa-miR-30b-5p; hsa-miR-101-3p; hsa-miR-23a-3p; hsa-miR-335-5p; hsa-miR-340-5p; hsa-miR-98-5p; hsa-miR-32-5p; hsa-miR-17-3p; hsa-miR-23b-3p; hsa-miR-99a-5p; hsa-miR-19b-3p; hsa-miR-148b-3p; hsa-miR-215-5p; hsa-miR-34a-5p; hsa-miR-128-3p; hsa-miR-214-3p; hsa-miR-30e-5p; hsa…
Pathways (miRWalk)	P00011 Blood coagulation	Enriched	0.0103427	51	hsa-miR-143-3p; hsa-miR-21-5p; hsa-miR-26b-5p; hsa-miR-29c-3p; hsa-miR-15a-5p; hsa-miR-144-3p; hsa-miR-29b-3p; hsa-miR-301a-3p; hsa-miR-101-3p; hsa-miR-145-5p; hsa-miR-335-5p; hsa-miR-204-5p; hsa-miR-98-5p; hsa-miR-23b-3p; hsa-miR-99a-5p; hsa-miR-215-5p; hsa-miR-130a-3p; hsa-miR-128-3p; hsa-miR-16-5p; hsa-miR-7-5p; hsa-miR-423-3p; hsa-miR-500a-5p; hsa-miR-375; hsa-let-7a-5p; hsa-miR-106b-5p; hsa-…
Gene Ontology (miRWalk)	GO0007265 ras protein signal transduction	Enriched	0.0105965	158	hsa-miR-200b-3p; hsa-miR-424-5p; hsa-miR-143-3p; hsa-miR-24-3p; hsa-miR-21-5p; hsa-miR-26b-5p; hsa-miR-193b-5p; hsa-miR-27a-3p; hsa-miR-15a-5p; hsa-miR-363-3p; hsa-miR-33a-5p; hsa-miR-15b-5p; hsa-let-7g-5p; hsa-miR-639; hsa-miR-26a-5p; hsa-let-7e-5p; hsa-miR-345-5p; hsa-miR-504-5p; hsa-miR-199a-3p; hsa-miR-30b-5p; hsa-miR-101-3p; hsa-miR-145-5p; hsa-miR-126-3p; hsa-miR-146b-5p; hsa-miR-335-5p; hs…
Pathways (miRWalk)	hsa04146 Peroxisome	Enriched	0.0106268	65	hsa-miR-24-3p; hsa-miR-21-5p; hsa-miR-26b-5p; hsa-miR-33a-5p; hsa-miR-15b-5p; hsa-miR-26a-5p; hsa-miR-30b-5p; hsa-miR-101-3p; hsa-miR-23a-3p; hsa-miR-335-5p; hsa-miR-340-5p; hsa-miR-186-5p; hsa-miR-204-5p; hsa-miR-98-5p; hsa-miR-17-3p; hsa-miR-769-5p; hsa-miR-23b-3p; hsa-miR-34a-5p; hsa-miR-128-3p; hsa-miR-22-3p; hsa-miR-183-5p; hsa-miR-16-5p; hsa-miR-7-5p; hsa-miR-221-3p; hsa-miR-92b-5p; hsa-miR…
Pathways (miRWalk)	hsa00310 Lysine degradation	Enriched	0.0106625	88	hsa-miR-760; hsa-miR-21-5p; hsa-miR-26b-5p; hsa-miR-29c-3p; hsa-miR-27a-3p; hsa-miR-15b-5p; hsa-miR-26a-5p; hsa-miR-301a-3p; hsa-let-7e-5p; hsa-miR-27b-3p; hsa-miR-335-5p; hsa-miR-186-5p; hsa-miR-152-3p; hsa-miR-98-5p; hsa-miR-32-5p; hsa-miR-23b-3p; hsa-miR-19b-3p; hsa-miR-215-5p; hsa-miR-10b-5p; hsa-miR-28-5p; hsa-miR-34a-5p; hsa-miR-128-3p; hsa-miR-497-5p; hsa-miR-30e-5p; hsa-miR-183-5p; hsa-mi…
Gene Ontology (miRWalk)	GO0000398 mrna splicing via spliceosome	Enriched	0.0106651	169	hsa-miR-450a-5p; hsa-miR-1295a; hsa-miR-760; hsa-miR-338-3p; hsa-miR-24-3p; hsa-miR-106b-3p; hsa-miR-21-5p; hsa-miR-26b-5p; hsa-miR-29c-3p; hsa-miR-30a-3p; hsa-miR-15a-5p; hsa-miR-363-3p; hsa-miR-15b-5p; hsa-miR-26a-5p; hsa-miR-10a-3p; hsa-let-7e-5p; hsa-miR-374b-5p; hsa-miR-27b-3p; hsa-miR-193a-3p; hsa-miR-504-5p; hsa-miR-30b-5p; hsa-miR-23a-3p; hsa-miR-126-3p; hsa-miR-335-5p; hsa-miR-340-5p; hs…
Gene Ontology (miRWalk)	GO0001078 rna polymerase ii binding in negative regulation of transcription	Enriched	0.0106651	63	hsa-miR-199b-5p; hsa-miR-760; hsa-miR-21-5p; hsa-miR-26b-5p; hsa-miR-29c-3p; hsa-miR-27a-3p; hsa-let-7g-5p; hsa-miR-26a-5p; hsa-miR-9-3p; hsa-let-7e-5p; hsa-miR-23a-3p; hsa-miR-335-5p; hsa-miR-186-5p; hsa-miR-204-5p; hsa-miR-454-3p; hsa-miR-98-5p; hsa-miR-769-5p; hsa-miR-148b-3p; hsa-miR-10b-5p; hsa-miR-223-3p; hsa-miR-630; hsa-miR-34a-5p; hsa-miR-214-3p; hsa-miR-22-3p; hsa-miR-16-5p; hsa-miR-221…
Gene Ontology (miRWalk)	GO0008150 biological process	Enriched	0.0106651	172	hsa-miR-142-3p; hsa-miR-760; hsa-miR-424-5p; hsa-miR-331-5p; hsa-miR-24-3p; hsa-miR-106b-3p; hsa-miR-21-5p; hsa-miR-26b-5p; hsa-miR-29c-3p; hsa-miR-628-5p; hsa-miR-27a-3p; hsa-miR-148a-3p; hsa-miR-15a-5p; hsa-miR-29b-3p; hsa-miR-15b-5p; hsa-miR-26a-5p; hsa-miR-301a-3p; hsa-let-7e-5p; hsa-miR-345-5p; hsa-miR-374b-5p; hsa-miR-27b-3p; hsa-miR-504-5p; hsa-miR-30b-5p; hsa-miR-101-3p; hsa-miR-23a-3p; h…
Gene Ontology (miRWalk)	GO0008237 metallopeptidase activity	Enriched	0.0106699	58	hsa-miR-24-3p; hsa-miR-106b-3p; hsa-miR-126-5p; hsa-miR-30e-3p; hsa-miR-26b-5p; hsa-miR-29b-3p; hsa-miR-27b-3p; hsa-miR-101-3p; hsa-miR-23a-3p; hsa-miR-145-5p; hsa-miR-126-3p; hsa-miR-335-5p; hsa-miR-186-5p; hsa-miR-140-5p; hsa-miR-505-3p; hsa-miR-98-5p; hsa-miR-23b-3p; hsa-miR-148b-3p; hsa-miR-215-5p; hsa-miR-10b-5p; hsa-miR-128-3p; hsa-miR-16-5p; hsa-miR-125a-5p; hsa-miR-7-5p; hsa-miR-421; hsa-…
Gene Ontology (miRWalk)	GO0008340 determination of adult lifespan	Enriched	0.0106699	48	hsa-miR-21-5p; hsa-miR-26b-5p; hsa-miR-27a-3p; hsa-miR-15a-5p; hsa-miR-26a-5p; hsa-miR-504-5p; hsa-miR-101-3p; hsa-miR-335-5p; hsa-miR-454-3p; hsa-miR-612; hsa-miR-23b-3p; hsa-miR-485-5p; hsa-miR-215-5p; hsa-miR-10b-5p; hsa-miR-205-5p; hsa-miR-1285-3p; hsa-miR-34a-5p; hsa-miR-214-3p; hsa-miR-183-5p; hsa-miR-16-5p; hsa-miR-125a-5p; hsa-miR-7-5p; hsa-miR-421; hsa-miR-221-3p; hsa-miR-25-3p; hsa-miR-…
Gene Ontology (miRWalk)	GO0045776 negative regulation of blood pressure	Enriched	0.0106699	14	hsa-miR-21-5p; hsa-miR-26b-5p; hsa-miR-335-5p; hsa-miR-148b-3p; hsa-miR-215-5p; hsa-miR-10b-5p; hsa-miR-128-3p; hsa-miR-22-3p; hsa-miR-18a-5p; hsa-miR-192-5p; hsa-miR-1-3p; hsa-miR-141-3p; hsa-miR-124-3p; hsa-miR-519d-3p
Gene Ontology (miRWalk)	GO0031264 death inducing signaling complex	Enriched	0.0106832	13	hsa-miR-21-5p; hsa-miR-26b-5p; hsa-miR-15b-5p; hsa-miR-26a-5p; hsa-miR-504-5p; hsa-miR-98-5p; hsa-miR-512-3p; hsa-miR-7-5p; hsa-let-7a-5p; hsa-miR-1-3p; hsa-miR-19b-1-5p; hsa-miR-146a-5p; hsa-miR-346
Gene Ontology (miRWalk)	GO0000932 cytoplasmic mrna processing body	Enriched	0.0107224	109	hsa-miR-24-3p; hsa-miR-21-5p; hsa-miR-26b-5p; hsa-miR-195-5p; hsa-miR-148a-3p; hsa-miR-3909; hsa-miR-33a-5p; hsa-miR-15b-5p; hsa-let-7g-5p; hsa-miR-26a-5p; hsa-let-7e-5p; hsa-miR-628-3p; hsa-miR-23a-3p; hsa-miR-145-5p; hsa-miR-146b-5p; hsa-miR-335-5p; hsa-miR-186-5p; hsa-miR-505-3p; hsa-miR-454-3p; hsa-miR-32-5p; hsa-miR-769-5p; hsa-miR-23b-3p; hsa-miR-330-3p; hsa-miR-99a-5p; hsa-miR-19b-3p; hsa-…
Gene Ontology (miRWalk)	GO0019827 stem cell maintenance	Enriched	0.0107224	81	hsa-miR-424-5p; hsa-miR-24-3p; hsa-miR-21-5p; hsa-miR-26b-5p; hsa-miR-29c-3p; hsa-miR-29b-3p; hsa-miR-26a-5p; hsa-miR-374b-5p; hsa-miR-27b-3p; hsa-miR-30b-5p; hsa-miR-101-3p; hsa-miR-145-5p; hsa-miR-146b-5p; hsa-miR-335-5p; hsa-miR-374a-5p; hsa-miR-186-5p; hsa-miR-454-3p; hsa-miR-98-5p; hsa-miR-23b-3p; hsa-miR-19b-3p; hsa-miR-215-5p; hsa-miR-10b-5p; hsa-miR-130a-3p; hsa-miR-223-3p; hsa-miR-34a-5p…
Gene Ontology (miRWalk)	GO0008092 cytoskeletal protein binding	Enriched	0.0107864	65	hsa-miR-24-3p; hsa-miR-21-5p; hsa-miR-26b-5p; hsa-miR-148a-3p; hsa-miR-15b-5p; hsa-let-7e-5p; hsa-miR-101-3p; hsa-miR-335-5p; hsa-miR-340-5p; hsa-miR-186-5p; hsa-miR-204-5p; hsa-miR-454-3p; hsa-miR-32-5p; hsa-miR-23b-3p; hsa-miR-19b-3p; hsa-miR-148b-3p; hsa-miR-215-5p; hsa-miR-10b-5p; hsa-miR-34a-5p; hsa-miR-128-3p; hsa-miR-22-3p; hsa-miR-16-5p; hsa-miR-125a-5p; hsa-miR-7-5p; hsa-miR-421; hsa-miR…
Gene Ontology (miRWalk)	GO0060041 retina development in camera type eye	Enriched	0.0107864	65	hsa-miR-106b-3p; hsa-miR-21-5p; hsa-miR-26b-5p; hsa-miR-195-5p; hsa-miR-27a-3p; hsa-miR-148a-3p; hsa-miR-26a-5p; hsa-let-7e-5p; hsa-miR-504-5p; hsa-miR-101-3p; hsa-miR-23a-3p; hsa-miR-335-5p; hsa-miR-340-5p; hsa-miR-186-5p; hsa-miR-505-3p; hsa-miR-454-3p; hsa-miR-98-5p; hsa-miR-32-5p; hsa-miR-99a-5p; hsa-miR-589-3p; hsa-miR-148b-3p; hsa-miR-215-5p; hsa-miR-223-3p; hsa-miR-128-3p; hsa-miR-214-3p; …
Gene Ontology (miRWalk)	GO0007389 pattern specification process	Enriched	0.010833	80	hsa-miR-200b-3p; hsa-miR-760; hsa-miR-24-3p; hsa-miR-106b-3p; hsa-miR-21-5p; hsa-miR-26b-5p; hsa-miR-27a-3p; hsa-miR-15a-5p; hsa-miR-29b-3p; hsa-miR-33a-5p; hsa-miR-15b-5p; hsa-miR-26a-5p; hsa-let-7e-5p; hsa-miR-101-3p; hsa-miR-23a-3p; hsa-miR-335-5p; hsa-miR-186-5p; hsa-miR-98-5p; hsa-miR-32-5p; hsa-miR-769-5p; hsa-miR-19b-3p; hsa-miR-148b-3p; hsa-miR-215-5p; hsa-miR-223-3p; hsa-miR-205-5p; hsa-…
Gene Ontology (miRWalk)	GO0050680 negative regulation of epithelial cell proliferation	Enriched	0.010833	106	hsa-miR-760; hsa-miR-338-3p; hsa-miR-424-5p; hsa-miR-24-3p; hsa-miR-21-5p; hsa-miR-26b-5p; hsa-miR-29c-3p; hsa-miR-30a-3p; hsa-miR-195-5p; hsa-miR-148a-3p; hsa-miR-144-3p; hsa-miR-29b-3p; hsa-miR-26a-5p; hsa-miR-301a-3p; hsa-miR-374b-5p; hsa-miR-628-3p; hsa-miR-101-3p; hsa-miR-23a-3p; hsa-miR-145-5p; hsa-miR-126-3p; hsa-miR-335-5p; hsa-miR-633; hsa-miR-186-5p; hsa-miR-34b-5p; hsa-miR-140-5p; hsa-…
Pathways (miRWalk)	WP28 Selenium Metabolism and Selenoproteins	Enriched	0.0108427	56	hsa-miR-21-5p; hsa-miR-26b-5p; hsa-miR-29c-3p; hsa-miR-27a-3p; hsa-miR-15a-5p; hsa-miR-29b-3p; hsa-let-7e-5p; hsa-miR-504-5p; hsa-miR-101-3p; hsa-miR-146b-5p; hsa-miR-335-5p; hsa-miR-139-5p; hsa-miR-186-5p; hsa-miR-17-3p; hsa-miR-215-5p; hsa-miR-223-3p; hsa-miR-34a-5p; hsa-miR-30e-5p; hsa-miR-16-5p; hsa-miR-125a-5p; hsa-miR-7-5p; hsa-miR-96-5p; hsa-miR-423-3p; hsa-miR-221-3p; hsa-miR-375; hsa-let…
Gene Ontology (miRWalk)	GO0010744 positive regulation of macrophage derived foam cell differentiation	Enriched	0.0108847	33	hsa-miR-21-5p; hsa-miR-26b-5p; hsa-miR-15a-5p; hsa-miR-27b-3p; hsa-miR-199a-3p; hsa-miR-30b-5p; hsa-miR-146b-5p; hsa-miR-335-5p; hsa-miR-505-3p; hsa-miR-148b-3p; hsa-miR-215-5p; hsa-miR-130a-3p; hsa-miR-16-5p; hsa-miR-7-5p; hsa-let-7a-5p; hsa-miR-106b-5p; hsa-miR-192-5p; hsa-miR-29a-3p; hsa-miR-141-3p; hsa-miR-155-5p; hsa-miR-20a-5p; hsa-miR-146a-5p; hsa-miR-124-3p; hsa-miR-9-5p; hsa-miR-138-5p; …
Gene Ontology (miRWalk)	GO0030674 protein binding bridging	Enriched	0.0109175	65	hsa-miR-142-3p; hsa-miR-760; hsa-miR-143-3p; hsa-miR-24-3p; hsa-miR-26b-5p; hsa-miR-29c-3p; hsa-miR-15a-5p; hsa-miR-144-3p; hsa-miR-29b-3p; hsa-let-7g-5p; hsa-let-7e-5p; hsa-miR-30b-5p; hsa-miR-23a-3p; hsa-miR-145-5p; hsa-miR-335-5p; hsa-miR-186-5p; hsa-miR-98-5p; hsa-miR-17-3p; hsa-miR-148b-3p; hsa-miR-215-5p; hsa-miR-10b-5p; hsa-miR-34a-5p; hsa-miR-183-5p; hsa-miR-16-5p; hsa-miR-423-3p; hsa-miR…
Gene Ontology (miRWalk)	GO0000236 mitotic prometaphase	Enriched	0.0109203	118	hsa-miR-142-3p; hsa-miR-24-3p; hsa-miR-106b-3p; hsa-miR-21-5p; hsa-miR-26b-5p; hsa-miR-30a-3p; hsa-miR-148a-3p; hsa-miR-15b-5p; hsa-let-7g-5p; hsa-miR-26a-5p; hsa-let-7e-5p; hsa-miR-542-3p; hsa-miR-30b-5p; hsa-miR-101-3p; hsa-miR-146b-5p; hsa-miR-335-5p; hsa-miR-340-5p; hsa-miR-186-5p; hsa-miR-505-3p; hsa-miR-98-5p; hsa-miR-32-5p; hsa-miR-17-3p; hsa-miR-92a-1-5p; hsa-miR-769-5p; hsa-miR-23b-3p; h…
Gene Ontology (miRWalk)	GO0009898 internal side of plasma membrane	Enriched	0.0109203	74	hsa-miR-106b-3p; hsa-miR-126-5p; hsa-miR-21-5p; hsa-miR-26b-5p; hsa-miR-195-5p; hsa-miR-148a-3p; hsa-miR-15a-5p; hsa-miR-144-3p; hsa-miR-29b-3p; hsa-miR-26a-5p; hsa-miR-23a-3p; hsa-miR-126-3p; hsa-miR-146b-5p; hsa-miR-335-5p; hsa-miR-186-5p; hsa-miR-204-5p; hsa-miR-23b-3p; hsa-miR-19a-3p; hsa-miR-19b-3p; hsa-miR-148b-3p; hsa-miR-215-5p; hsa-miR-223-3p; hsa-miR-34a-5p; hsa-miR-214-3p; hsa-miR-22-3…
Gene Ontology (miRWalk)	GO0050730 regulation of peptidyl tyrosine phosphorylation	Enriched	0.0109448	37	hsa-miR-21-5p; hsa-miR-26b-5p; hsa-miR-27a-3p; hsa-miR-335-5p; hsa-miR-224-5p; hsa-miR-542-5p; hsa-miR-505-3p; hsa-miR-17-3p; hsa-miR-205-5p; hsa-miR-128-3p; hsa-miR-301b-3p; hsa-miR-16-5p; hsa-miR-7-5p; hsa-miR-96-5p; hsa-miR-24-2-5p; hsa-miR-375; hsa-let-7a-5p; hsa-miR-455-3p; hsa-miR-1-3p; hsa-miR-31-5p; hsa-miR-155-5p; hsa-miR-133b; hsa-miR-331-3p; hsa-let-7d-5p; hsa-miR-146a-5p; hsa-miR-133a…
[truncated: 1,138 more rows]
