# Supplementary material for: Genome-wide MicroRNA Expression Profiles in COPD: Early Predictors for Cancer Development
Source: Genomics Proteomics Bioinformatics. 2018 Jul 5;16(3):162–71. doi: 10.1016/j.gpb.2018.06.001 (PMC6076380; doi:10.1016/j.gpb.2018.06.001)
Supplement: Supplementary file 3 [file mmc3.xlsx]

## Sheet: 003_ResultMatrix
Table S3 miRNA expression in COPD patients from Group 1 and Group 4 in the 54-motnh follow-up period
Note: WMW, Wilcoxon Mann Whitney; FC, fold change.
miRNA	Median expression in Group 1	Median expression in Group 4	FC	WMW test raw P value	WMW test adjusted P value	t-test raw P value	t-test adjusted P value
hsa-miR-409-3p	40.05	76.88	0.52	0.00086744	0.060238	9.1751e-11	1.3102e-07
hsa-miR-133b	22.52	27.79	0.81	0.016036	0.11018	1.028e-10	1.3102e-07
hsa-miR-543	13.62	17.63	0.77	0.0014321	0.060238	1.6811e-10	1.4284e-07
hsa-miR-758-3p	11.17	13.1	0.85	0.00033189	0.060238	7.7683e-09	4.9503e-06
hsa-miR-377-3p	10.97	14.69	0.75	0.00031236	0.060238	2.8032e-08	1.4291e-05
hsa-miR-3607-5p	9.7	10.79	0.9	0.0023479	0.06369	1.0204e-07	4.3349e-05
hsa-miR-409-5p	10.7	12.52	0.85	7.062e-05	0.060238	1.9223e-07	6.9999e-05
hsa-miR-487a-3p	9.61	10.4	0.92	0.00052291	0.060238	4.2979e-07	0.00013694
hsa-miR-323a-3p	12.17	15.25	0.8	0.0047308	0.071354	2.503e-06	0.00070891
hsa-miR-495-3p	14.12	22.08	0.64	0.0038028	0.068429	4.346e-06	0.0011078
hsa-miR-31-5p	10.02	11.42	0.88	0.00099706	0.060238	4.9177e-06	0.0011396
hsa-miR-485-3p	20.06	27.57	0.73	0.0057724	0.077712	5.5229e-06	0.0011732
hsa-miR-4723-5p	9.46	10.14	0.93	0.00068722	0.060238	7.3408e-06	0.0013883
hsa-miR-505-5p	144.13	238.21	0.61	0.00044942	0.060238	7.6249e-06	0.0013883
hsa-miR-337-3p	15.91	20.8	0.77	0.014949	0.1088	9.1298e-06	0.0015515
hsa-miR-410-3p	10.73	12.31	0.87	0.0012196	0.060238	1.3215e-05	0.0021053
hsa-miR-1255a	9.35	11.76	0.8	0.00018336	0.060238	1.622e-05	0.0023075
hsa-miR-654-3p	19.03	35.38	0.54	0.0022729	0.06369	1.6295e-05	0.0023075
hsa-miR-376b-3p	9.58	10.12	0.95	0.0017065	0.061964	2.2299e-05	0.0028814
hsa-miR-376a-3p	11.64	20.93	0.56	0.00096729	0.060238	2.2608e-05	0.0028814
hsa-miR-154-5p	15.87	20.05	0.79	0.026025	0.1365	2.6591e-05	0.0031893
hsa-miR-376c-3p	11.02	16.66	0.66	0.00078111	0.060238	2.7526e-05	0.0031893
hsa-miR-1-3p	9.26	9.7	0.96	0.0028681	0.064383	3.3648e-05	0.0037291
hsa-miR-16-1-3p	10.11	10.61	0.95	0.042582	0.17479	4.4025e-05	0.0046758
hsa-miR-1299	10.88	11.89	0.91	0.072731	0.22664	5.3298e-05	0.0054342
hsa-miR-382-5p	10.36	11.9	0.87	0.0025343	0.06369	6.1074e-05	0.0059876
hsa-miR-7113-5p	9.5	10.37	0.92	0.00042407	0.060238	6.5148e-05	0.0061505
hsa-miR-433-3p	9.68	10.02	0.97	0.090559	0.25608	8.7156e-05	0.0078695
hsa-miR-525-3p	10.79	10.11	1.07	2.7251e-05	0.060238	9.2007e-05	0.0078695
hsa-miR-4772-5p	9.49	9.77	0.97	0.0074919	0.087504	9.2619e-05	0.0078695
hsa-miR-3201	8.21	8.53	0.96	0.0054892	0.07646	0.00010932	0.0089892
hsa-miR-3944-5p	9.74	10.3	0.95	0.0041714	0.068429	0.00015462	0.012311
hsa-miR-493-5p	10.81	11.11	0.97	0.067106	0.21715	0.00015944	0.012311
hsa-miR-30c-1-3p	10.43	11.52	0.91	0.00053967	0.060238	0.00017379	0.012311
hsa-miR-654-5p	10.51	11.12	0.95	0.0064502	0.081396	0.00017388	0.012311
hsa-miR-3200-5p	57.22	98.65	0.58	0.0021729	0.06369	0.00017603	0.012311
hsa-miR-4754	9.14	9.72	0.94	0.0002287	0.060238	0.0001787	0.012311
hsa-miR-500b-5p	34	62.42	0.54	0.0022909	0.06369	0.00019407	0.012714
hsa-miR-590-5p	47.63	92.65	0.51	0.0042511	0.068429	0.00019453	0.012714
hsa-miR-432-5p	11.11	12.52	0.89	0.0019471	0.062652	0.00022189	0.01414
hsa-miR-3074-5p	9.87	10.71	0.92	0.0026379	0.06369	0.00023227	0.014441
hsa-miR-4422	10.9	12.98	0.84	0.031229	0.14759	0.00024319	0.01476
hsa-miR-4302	9.42	9.05	1.04	0.00033813	0.060238	0.00025774	0.015138
hsa-miR-127-3p	13.17	15.76	0.84	0.0065697	0.082089	0.00026131	0.015138
hsa-miR-548aw	9.76	10.59	0.92	0.00066914	0.060238	0.00026954	0.015268
hsa-miR-625-5p	136.54	267.92	0.51	0.00021976	0.060238	0.00031429	0.017416
hsa-miR-342-5p	132.91	252.8	0.53	0.00070759	0.060238	0.00033453	0.018143
hsa-miR-4753-5p	9.93	12.26	0.81	0.0023573	0.06369	0.00034197	0.01816
hsa-miR-132-3p	64.8	98.65	0.66	0.00049909	0.060238	0.00038973	0.020274
hsa-miR-30e-5p	781.67	930.48	0.84	0.024758	0.13342	0.00040069	0.020303
hsa-miR-668-5p	9.56	9.18	1.04	0.0014998	0.060238	0.00040622	0.020303
hsa-miR-670-5p	10.05	10.24	0.98	0.081249	0.24082	0.00045777	0.02244
hsa-miR-181b-5p	26.52	42.36	0.63	0.0037435	0.068429	0.00052202	0.025106
hsa-miR-4677-3p	10.58	14.71	0.72	0.0020872	0.06369	0.00055091	0.025744
hsa-miR-34a-5p	15.51	21.02	0.74	0.0068398	0.083821	0.00055548	0.025744
hsa-miR-4781-3p	9.56	11.06	0.86	0.0053575	0.075868	0.00058292	0.026288
hsa-miR-5680	10.08	9.6	1.05	0.00044192	0.060238	0.00058817	0.026288
hsa-miR-4445-3p	9.14	9.49	0.96	0.0041874	0.068429	0.00059815	0.026288
hsa-miR-744-5p	69.15	96.79	0.71	0.00085166	0.060238	0.00062517	0.02701
hsa-miR-6866-5p	9.7	10.57	0.92	0.00071833	0.060238	0.00068988	0.028926
hsa-miR-6084	9.79	9.13	1.07	0.00012156	0.060238	0.00070828	0.028926
hsa-miR-203b-3p	9.6	9.87	0.97	0.0014024	0.060238	0.00070835	0.028926
hsa-miR-4504	9.02	9.67	0.93	0.00035424	0.060238	0.00071492	0.028926
hsa-miR-337-5p	10.02	10.33	0.97	0.019854	0.12165	0.00074572	0.029701
hsa-miR-362-3p	39.18	76.83	0.51	0.011618	0.10011	0.00086738	0.034015
hsa-miR-4520-5p	10.02	9.6	1.04	0.0010774	0.060238	0.00088508	0.034183
hsa-miR-181d-5p	11.48	13.18	0.87	0.0029369	0.064536	0.00092008	0.035004
hsa-miR-3928-3p	9.6	9.33	1.03	0.00061753	0.060238	0.0010173	0.038132
hsa-miR-381-3p	11.57	13.25	0.87	0.017136	0.11405	0.0010458	0.038632
hsa-miR-335-5p	17.95	26.16	0.69	0.023086	0.13048	0.0010987	0.039251
hsa-miR-6744-5p	9.82	9.47	1.04	0.0020873	0.06369	0.001105	0.039251
hsa-miR-4676-5p	10.71	13.52	0.79	0.0022005	0.06369	0.0011087	0.039251
hsa-miR-874-5p	10.58	11.53	0.92	0.014455	0.10819	0.0011428	0.039903
hsa-miR-2909	10.41	9.89	1.05	0.0014024	0.060238	0.0011882	0.040928
hsa-miR-7850-5p	9.8	10	0.98	0.019598	0.12096	0.0012212	0.041504
hsa-miR-4779	9.11	9.64	0.95	0.0067408	0.08331	0.0012969	0.043061
hsa-miR-4308	10.7	10.17	1.05	0.00031975	0.060238	0.0013008	0.043061
hsa-miR-627-5p	39.04	102.49	0.38	0.0034355	0.067146	0.0013217	0.043194
hsa-miR-181c-5p	21.44	28.99	0.74	0.020905	0.12421	0.0013791	0.044498
hsa-miR-497-5p	11.8	14.8	0.8	0.0040449	0.068429	0.0014089	0.044893
hsa-miR-9-3p	9.34	10.39	0.9	0.0050259	0.073188	0.0014447	0.044982
hsa-miR-155-5p	47.62	89.71	0.53	0.0012136	0.060238	0.0014497	0.044982
hsa-miR-1199-5p	9.58	9.04	1.06	0.0014564	0.060238	0.0014647	0.044982
hsa-miR-610	10.7	14.16	0.76	0.0018382	0.062652	0.0014897	0.045204
hsa-miR-1304-5p	10.36	11.84	0.87	0.0032158	0.066093	0.0015248	0.045605
hsa-miR-412-5p	9.37	9.69	0.97	0.0042197	0.068429	0.0015387	0.045605
hsa-miR-219a-5p	11.88	12.53	0.95	0.055673	0.19628	0.0015891	0.046164
hsa-miR-875-3p	9.07	9.33	0.97	0.012793	0.10325	0.0015937	0.046164
hsa-miR-500a-3p	203.08	311.79	0.65	0.0019663	0.062652	0.0016354	0.046839
hsa-miR-1301-3p	9.98	10.41	0.96	0.0095213	0.092232	0.0017104	0.047914
hsa-miR-4684-3p	9.13	8.81	1.04	0.0014807	0.060238	0.0017105	0.047914
hsa-miR-942-3p	13.73	23.75	0.58	0.0042193	0.068429	0.001739	0.048183
hsa-miR-379-5p	9.56	9.8	0.98	0.051755	0.189	0.0017626	0.048311
hsa-miR-4532	24.28	15.26	1.59	0.00068402	0.060238	0.0017923	0.0486
hsa-miR-502-3p	257.94	367.55	0.7	0.0036347	0.068429	0.001876	0.050337
hsa-miR-500b-3p	10.13	10.5	0.96	0.019408	0.12037	0.0019038	0.050549
hsa-miR-4742-5p	10.7	14.47	0.74	0.0019154	0.062652	0.0020094	0.05221
hsa-miR-6082	10.06	9.77	1.03	0.0024444	0.06369	0.0020132	0.05221
hsa-miR-19b-1-5p	10.39	11.18	0.93	0.0074376	0.087368	0.0020278	0.05221
hsa-miR-5189-3p	21.28	34.15	0.62	0.023381	0.13185	0.0020868	0.052977
hsa-miR-3179	9.79	10.75	0.91	0.0014998	0.060238	0.0020991	0.052977
hsa-miR-4714-3p	10.02	11.64	0.86	0.0013501	0.060238	0.0021581	0.053931
hsa-miR-146a-5p	84.9	174.25	0.49	0.0015171	0.060238	0.0023377	0.057852
hsa-miR-1255b-5p	20.9	33.26	0.63	0.003067	0.065589	0.002584	0.062933
hsa-miR-891a-3p	9.57	9.76	0.98	0.018909	0.11871	0.0025924	0.062933
hsa-miR-545-3p	10.66	11.36	0.94	0.0082575	0.089717	0.0026504	0.06351
hsa-miR-3124-5p	9.8	11.42	0.86	0.012662	0.10325	0.002666	0.06351
hsa-miR-6499-5p	8.85	9.08	0.97	0.0032411	0.066093	0.0027283	0.06398
hsa-miR-331-5p	9.76	9.38	1.04	0.0019233	0.062652	0.0027359	0.06398
hsa-miR-22-5p	24.89	29.18	0.85	0.058042	0.2013	0.0028867	0.066894
hsa-miR-18b-5p	53.09	111.57	0.48	0.0065202	0.081872	0.0030165	0.06914
hsa-miR-148a-5p	9.54	10.44	0.91	0.0022548	0.06369	0.0030445	0.06914
hsa-miR-5009-3p	9.62	10	0.96	0.0030797	0.065589	0.0031148	0.06914
hsa-miR-4641	11.1	10.41	1.07	0.00059849	0.060238	0.0031459	0.06914
hsa-miR-4435	9.44	9.96	0.95	0.0012353	0.060238	0.0031682	0.06914
hsa-miR-376a-5p	11.79	13.1	0.9	0.10823	0.27755	0.0032277	0.06914
hsa-miR-362-5p	309.33	414.49	0.75	0.0046095	0.07121	0.0032352	0.06914
hsa-miR-4745-3p	9.07	9.3	0.98	0.0086198	0.09155	0.003236	0.06914
hsa-miR-6817-3p	9.86	10.21	0.96	0.0009842	0.060238	0.0032531	0.06914
hsa-miR-550a-3-5p	143.65	201.04	0.71	0.0069344	0.084573	0.0032862	0.06914
hsa-miR-4644	9.51	10.15	0.94	0.013602	0.10571	0.0033104	0.06914
hsa-miR-6802-3p	10.85	11.73	0.92	0.014701	0.10867	0.0033216	0.06914
hsa-miR-124-3p	9.26	9.43	0.98	0.043965	0.17704	0.0033363	0.06914
hsa-miR-3163	12.56	18.91	0.66	0.0006691	0.060238	0.0034432	0.07078
hsa-miR-1178-3p	10.9	10.36	1.05	0.0009715	0.060238	0.0035717	0.072281
hsa-miR-153-3p	9.15	9.46	0.97	0.0095886	0.092232	0.0035729	0.072281
hsa-miR-134-3p	9.99	10.33	0.97	0.018542	0.11786	0.0038142	0.075581
hsa-miR-6070	8.88	9.08	0.98	0.0094205	0.092232	0.003817	0.075581
hsa-miR-148b-3p	226.68	358.67	0.63	0.003162	0.065589	0.0038536	0.075581
hsa-miR-6832-5p	9.29	9.54	0.97	0.037412	0.16	0.0038547	0.075581
hsa-miR-302e	10.41	9.9	1.05	0.0010821	0.060238	0.0038992	0.07587
hsa-miR-320e	1497.02	2039.41	0.73	0.061926	0.20937	0.0039762	0.076782
hsa-miR-629-5p	59.36	92.65	0.64	0.0030538	0.065589	0.0040516	0.07765
hsa-miR-19a-3p	1651.04	2305.76	0.72	0.017086	0.11405	0.0042408	0.080451
hsa-miR-502-5p	51.02	74.94	0.68	0.01556	0.10957	0.0043065	0.080451
hsa-miR-214-3p	9.04	9.51	0.95	0.018603	0.11796	0.0043093	0.080451
hsa-miR-4482-3p	9.5	9.95	0.95	0.029828	0.14538	0.0043239	0.080451
hsa-miR-6077	9.32	9.01	1.03	0.0017784	0.062652	0.0043906	0.0811
hsa-miR-329-3p	14.19	17.1	0.83	0.011539	0.10011	0.0044447	0.081508
hsa-miR-3664-5p	9.96	9.58	1.04	0.0014687	0.060238	0.0045423	0.082462
hsa-miR-6884-5p	9.16	9.68	0.95	0.00084529	0.060238	0.0045614	0.082462
hsa-miR-299-5p	16.16	18.47	0.87	0.052637	0.19113	0.0046624	0.083693
hsa-miR-5010-5p	10.8	14.35	0.75	0.0042195	0.068429	0.0050247	0.089567
hsa-miR-4645-3p	10.49	9.96	1.05	0.00048411	0.060238	0.00507	0.089745
hsa-miR-514a-3p	9.39	9.72	0.97	0.0031409	0.065589	0.0053104	0.093354
hsa-miR-584-5p	127.16	170.17	0.75	0.013182	0.10441	0.0054015	0.094101
hsa-miR-6733-5p	9.12	9.79	0.93	0.0026274	0.06369	0.0054268	0.094101
hsa-miR-6773-5p	9.5	9.73	0.98	0.012663	0.10325	0.0055115	0.094924
hsa-miR-542-3p	9.81	10.95	0.9	0.028131	0.14227	0.0055842	0.095531
hsa-miR-199a-3p	25.71	42.8	0.6	0.017651	0.11533	0.0057456	0.097638
hsa-miR-7703	9.79	9.42	1.04	0.0049506	0.072943	0.0060245	0.1017
hsa-miR-7-5p	130.63	267.92	0.49	0.0055581	0.076491	0.0060687	0.10177
hsa-miR-3164	10.64	9.98	1.07	0.0026379	0.06369	0.0061647	0.10264
hsa-miR-3157-3p	10.4	11.75	0.89	0.02685	0.13996	0.0062011	0.10264
hsa-miR-320c	946.41	1149.7	0.82	0.082227	0.24147	0.0065492	0.10769
hsa-miR-3136-5p	9.9	10.43	0.95	0.0057513	0.077712	0.0065904	0.10769
hsa-miR-431-5p	11.02	12.13	0.91	0.023013	0.13036	0.0067498	0.10959
hsa-miR-101-3p	414.49	499.75	0.83	0.090066	0.25546	0.0068699	0.11083
hsa-miR-28-3p	9.87	10.59	0.93	0.029103	0.14377	0.0069969	0.11217
hsa-miR-6087	557.4	273.39	2.04	0.0017259	0.061964	0.0071724	0.11328
hsa-miR-3914	8.71	9.03	0.96	0.0072508	0.086771	0.0071833	0.11328
hsa-miR-100-5p	221.41	267.92	0.83	0.11903	0.29485	0.0071993	0.11328
hsa-miR-4278	9.3	8.96	1.04	0.0028115	0.064383	0.0072611	0.11355
hsa-miR-548f-3p	10.79	10.91	0.99	0.30173	0.50633	0.0074246	0.1154
hsa-miR-301a-3p	37.27	70.3	0.53	0.017247	0.11419	0.0075027	0.1159
hsa-miR-3152-3p	9.42	10.21	0.92	0.0099326	0.093771	0.0078548	0.11861
hsa-miR-1468-3p	9.23	9.71	0.95	0.012278	0.10261	0.0078772	0.11861
hsa-miR-6738-3p	11.23	10.62	1.06	0.0039527	0.068429	0.0078998	0.11861
hsa-miR-520b	10.72	10.33	1.04	0.0025344	0.06369	0.0079602	0.11861
hsa-miR-2114-3p	9.47	9.77	0.97	0.01174	0.10042	0.008038	0.11861
hsa-miR-3677-5p	9.58	9.17	1.04	0.00363	0.068429	0.0080434	0.11861
hsa-miR-206	9.17	9.31	0.98	0.064081	0.21268	0.0080935	0.11861
hsa-miR-6735-5p	9.29	9.65	0.96	0.0039833	0.068429	0.0081292	0.11861
hsa-miR-4737	15.86	16.91	0.94	0.087364	0.25163	0.0081468	0.11861
hsa-miR-200c-3p	17.1	24.7	0.69	0.0033836	0.067125	0.008161	0.11861
hsa-miR-548d-5p	11.6	11.6	1	0.34577	0.54608	0.0081955	0.11861
hsa-miR-363-5p	9.72	10.85	0.9	0.00029252	0.060238	0.0082365	0.11861
hsa-miR-19b-3p	15046.4	20992	0.72	0.043614	0.17618	0.0083978	0.12026
hsa-miR-629-3p	26.9	31.06	0.87	0.041473	0.17217	0.0085388	0.12153
hsa-miR-3157-5p	10.74	12.51	0.86	0.0014873	0.060238	0.0085816	0.12153
hsa-miR-6501-5p	9.58	9.28	1.03	0.01018	0.094356	0.0086579	0.12193
hsa-miR-659-5p	10.51	11.44	0.92	0.02383	0.13254	0.0088501	0.12395
hsa-miR-4757-3p	9.61	9.28	1.04	0.0017065	0.061964	0.009052	0.12609
hsa-miR-3943	11.19	10.04	1.11	0.0027563	0.064383	0.0091494	0.12675
hsa-miR-4524a-3p	10.23	9.91	1.03	0.0059469	0.078542	0.0093885	0.12936
hsa-miR-4795-5p	9.73	10.01	0.97	0.038995	0.16484	0.0094591	0.12963
hsa-miR-99a-5p	52.67	69.12	0.76	0.059335	0.20497	0.0096049	0.13028
hsa-miR-6852-5p	9.41	9.93	0.95	0.01249	0.10325	0.0096085	0.13028
hsa-miR-6507-5p	9.85	9.56	1.03	0.0048579	0.071994	0.0097096	0.13095
hsa-miR-4746-3p	29.11	21.67	1.34	0.0050821	0.073188	0.009763	0.13098
hsa-miR-4786-3p	10.15	9.78	1.04	0.0015508	0.060238	0.0098536	0.1315
hsa-miR-612	10.21	9.92	1.03	0.017193	0.11413	0.010328	0.13711
hsa-miR-1273f	12.05	13.03	0.92	0.11367	0.28717	0.010543	0.13924
hsa-miR-920	8.52	8.88	0.96	0.0058368	0.077895	0.010777	0.14136
hsa-miR-4284	887.43	404.2	2.2	0.0046715	0.071237	0.010826	0.14136
hsa-miR-586	10.23	9.9	1.03	0.0054791	0.07646	0.010909	0.14136
hsa-miR-3939	9.38	10.05	0.93	0.0026274	0.06369	0.010925	0.14136
hsa-miR-28-5p	65.44	140.75	0.46	0.0076792	0.088075	0.011079	0.14263
hsa-miR-501-3p	56.43	67.24	0.84	0.017817	0.11533	0.011238	0.14393
hsa-miR-572	20.18	12.3	1.64	0.011341	0.10011	0.011293	0.14393
hsa-miR-3174	9.84	10.16	0.97	0.062355	0.20969	0.011402	0.1446
hsa-miR-548az-3p	10.51	10.02	1.05	0.0061257	0.07996	0.011507	0.14521
hsa-miR-517a-3p	10.19	10.11	1.01	0.99903	1	0.011608	0.14556
hsa-miR-378h	9.79	9.56	1.02	0.004642	0.071237	0.01181	0.14556
hsa-miR-330-3p	16.86	25	0.67	0.015983	0.11011	0.011931	0.14556
hsa-miR-140-5p	76.88	140.75	0.55	0.018057	0.11594	0.011939	0.14556
hsa-miR-1228-5p	8.99	9.38	0.96	0.02044	0.12368	0.01197	0.14556
hsa-miR-7977	33162.3	9357.82	3.54	0.003165	0.065589	0.012016	0.14556
hsa-miR-6770-3p	10.07	9.55	1.05	0.0077398	0.088075	0.01202	0.14556
hsa-miR-181c-3p	11.34	13.9	0.82	0.012837	0.10325	0.012046	0.14556
hsa-miR-320d	2123.65	2743.72	0.77	0.094916	0.26071	0.012133	0.14556
hsa-miR-218-1-3p	8.83	9.03	0.98	0.018541	0.11786	0.012165	0.14556
hsa-miR-30a-3p	10.53	10.91	0.97	0.15981	0.35116	0.01221	0.14556
hsa-miR-448	10.55	10.18	1.04	0.003384	0.067125	0.01222	0.14556
hsa-miR-539-5p	10.66	11.03	0.97	0.039574	0.16674	0.012353	0.14646
hsa-miR-6871-3p	9.72	9.51	1.02	0.0061484	0.07996	0.012667	0.14949
hsa-miR-4427	9.28	9.52	0.98	0.034098	0.15383	0.012839	0.15081
hsa-miR-4746-5p	9.07	9.74	0.93	0.020706	0.12389	0.013066	0.15111
hsa-miR-466	10.7	11.08	0.97	0.1694	0.36195	0.013126	0.15111
hsa-miR-4683	9.37	9.16	1.02	0.01485	0.1088	0.013128	0.15111
hsa-miR-3615	11.24	12.3	0.91	0.031323	0.14759	0.013157	0.15111
hsa-miR-4716-5p	16.46	12.93	1.27	0.0038174	0.068429	0.013189	0.15111
hsa-miR-1207-3p	10.23	9.8	1.04	0.005007	0.073188	0.01322	0.15111
hsa-miR-548h-5p	9.89	9.64	1.03	0.011108	0.099347	0.013366	0.1521
hsa-miR-4639-5p	9.33	9.7	0.96	0.016469	0.11194	0.013448	0.15236
hsa-miR-4738-5p	10.39	9.83	1.06	0.0020535	0.06369	0.013927	0.15708
hsa-miR-6715a-3p	9.23	9.02	1.02	0.035881	0.15743	0.014063	0.15747
hsa-miR-451a	274496	274496	1	0.60072	0.7543	0.014095	0.15747
hsa-miR-101-5p	16.76	20	0.84	0.086468	0.25075	0.014147	0.15747
hsa-miR-548au-5p	10.17	9.69	1.05	0.0096907	0.092672	0.01464	0.16217
hsa-miR-17-3p	110.21	189.65	0.58	0.013231	0.10441	0.014696	0.16217
hsa-miR-4724-5p	9.04	8.82	1.03	0.0083457	0.089717	0.014882	0.16351
hsa-miR-7107-3p	12.33	10.75	1.15	0.0023196	0.06369	0.015061	0.16477
hsa-miR-6807-3p	9.81	9.56	1.03	0.0069918	0.084867	0.015304	0.16671
hsa-miR-4257	17.18	14.22	1.21	0.003832	0.068429	0.015446	0.16682
hsa-miR-548ap-5p	9.98	10.3	0.97	0.024986	0.13408	0.015556	0.16682
hsa-miR-29a-3p	832.57	1262.57	0.66	0.014515	0.10819	0.015617	0.16682
hsa-miR-6829-5p	25.83	15.21	1.7	0.0077392	0.088075	0.015637	0.16682
hsa-miR-4659b-3p	14.91	19.3	0.77	0.043584	0.17618	0.015642	0.16682
hsa-miR-6881-5p	9.4	10.63	0.88	0.010653	0.096975	0.015927	0.16915
hsa-miR-6720-5p	9.55	9.03	1.06	0.0033971	0.067125	0.016046	0.16937
hsa-miR-216b-5p	8.59	8.86	0.97	0.03524	0.15651	0.01608	0.16937
hsa-miR-4423-3p	9.36	9.65	0.97	0.01232	0.10263	0.016235	0.1703
hsa-miR-323a-5p	9.32	8.97	1.04	0.010432	0.096342	0.016819	0.17571
hsa-miR-4774-3p	9.22	9.45	0.98	0.030756	0.14736	0.01705	0.17672
hsa-miR-6125	494.64	267.92	1.85	0.0023269	0.06369	0.017103	0.17672
hsa-miR-487b-3p	14.4	20.47	0.7	0.0073836	0.087368	0.017125	0.17672
hsa-miR-1285-3p	28.81	36.42	0.79	0.0091876	0.092232	0.017526	0.18013
hsa-miR-6859-5p	10.29	10.45	0.98	0.066383	0.21611	0.017761	0.18182
hsa-miR-609	11.2	10.37	1.08	0.0042684	0.068429	0.017835	0.18184
hsa-miR-4793-3p	10.22	10.2	1	0.36796	0.56537	0.018066	0.18347
hsa-miR-548bb-3p	10.85	10.41	1.04	0.0067655	0.08331	0.018336	0.18547
hsa-miR-4497	48.55	27.19	1.79	0.0074367	0.087368	0.018649	0.18789
hsa-miR-6776-5p	9.36	9.89	0.95	0.013882	0.10626	0.018889	0.18792
hsa-miR-589-3p	11.21	12.56	0.89	0.045255	0.17857	0.018936	0.18792
hsa-miR-4785	9.91	10.26	0.97	0.054748	0.19355	0.018944	0.18792
hsa-miR-4292	9.23	8.88	1.04	0.011617	0.10011	0.018947	0.18792
hsa-miR-3133	10.66	11.17	0.95	0.01142	0.10011	0.019333	0.18842
hsa-miR-4733-3p	9.94	9.62	1.03	0.005418	0.076301	0.019364	0.18842
hsa-miR-661	9.92	9.58	1.03	0.014751	0.10867	0.019395	0.18842
hsa-miR-378d	34.06	40.1	0.85	0.042701	0.17499	0.019415	0.18842
hsa-miR-584-3p	10.31	11.33	0.91	0.0089963	0.092232	0.019627	0.18842
hsa-miR-628-3p	15.67	19.92	0.79	0.016468	0.11194	0.019634	0.18842
hsa-miR-4529-3p	9.78	9.38	1.04	0.01495	0.1088	0.019656	0.18842
hsa-miR-6766-5p	9.38	9.58	0.98	0.046045	0.18001	0.019657	0.18842
hsa-miR-510-3p	9.17	9.44	0.97	0.021659	0.12547	0.019663	0.18842
hsa-miR-1226-3p	9.43	9.53	0.99	0.080615	0.23978	0.019895	0.18994
hsa-miR-23b-5p	10.32	10.7	0.96	0.02421	0.13254	0.020078	0.19065
hsa-miR-4653-3p	80.27	44.06	1.82	0.0037146	0.068429	0.02012	0.19065
hsa-miR-3125	41.38	26.02	1.59	0.0012563	0.060238	0.020484	0.19112
hsa-miR-497-3p	9.08	9.28	0.98	0.03142	0.14776	0.020504	0.19112
hsa-miR-301b-3p	9.72	10.55	0.92	0.0042197	0.068429	0.020595	0.19112
hsa-miR-3924	10.76	10.3	1.04	0.0036159	0.068429	0.020635	0.19112
hsa-miR-1273e	13.95	11.97	1.17	0.0031409	0.065589	0.020653	0.19112
hsa-miR-454-5p	22.22	35.79	0.62	0.024438	0.13254	0.02073	0.19112
hsa-miR-598-3p	14.51	19.79	0.73	0.021589	0.12547	0.02086	0.19112
hsa-miR-2355-5p	9.76	11.24	0.87	0.0012618	0.060238	0.020882	0.19112
hsa-miR-4732-5p	60.59	90.24	0.67	0.0099995	0.094055	0.020884	0.19112
hsa-miR-660-5p	245.51	499.75	0.49	0.0097071	0.092672	0.020956	0.19112
hsa-miR-4704-5p	9.68	9.4	1.03	0.0083768	0.089717	0.020994	0.19112
hsa-miR-6840-5p	9.1	9.23	0.99	0.032096	0.14848	0.021426	0.19372
hsa-miR-3678-5p	9.75	9.87	0.99	0.036531	0.1589	0.021539	0.19372
hsa-miR-4659a-5p	9.36	9.95	0.94	0.0051408	0.073618	0.021547	0.19372
hsa-miR-4299	833.04	432.1	1.93	0.0046022	0.07121	0.021689	0.19372
hsa-miR-548f-5p	9.81	10.13	0.97	0.037523	0.16021	0.021733	0.19372
hsa-miR-6773-3p	10.97	10.36	1.06	0.01069	0.096975	0.021736	0.19372
hsa-miR-221-3p	59.09	86.4	0.68	0.027435	0.14147	0.021992	0.19532
hsa-miR-4642	10.09	10.34	0.98	0.03599	0.15763	0.022119	0.19577
hsa-miR-1262	9.3	9.55	0.97	0.047522	0.18326	0.022377	0.19711
hsa-miR-6816-5p	9.81	9.31	1.05	0.012533	0.10325	0.022438	0.19711
hsa-miR-503-3p	9.46	9.21	1.03	0.035668	0.15702	0.022543	0.19711
hsa-miR-1257	9.77	9.38	1.04	0.016144	0.11062	0.02258	0.19711
hsa-miR-3187-3p	9.06	8.71	1.04	0.0057926	0.077712	0.02277	0.19809
hsa-miR-4501	9.08	9.29	0.98	0.061337	0.20874	0.023121	0.20017
hsa-miR-4537	9.02	9.23	0.98	0.032686	0.15012	0.023165	0.20017
hsa-miR-4761-3p	9.93	9.63	1.03	0.025064	0.13422	0.023273	0.20041
hsa-miR-1245a	10.05	9.72	1.03	0.011069	0.099347	0.023364	0.20052
hsa-miR-642b-3p	38.2	28.26	1.35	0.0059239	0.078542	0.023552	0.20146
hsa-miR-4306	25678.6	28893.9	0.89	0.053285	0.19192	0.024014	0.20314
hsa-miR-5695	11.95	18	0.66	0.023013	0.13036	0.024027	0.20314
hsa-miR-6764-5p	9.78	10.34	0.95	0.022867	0.13011	0.024037	0.20314
hsa-miR-548q	11.39	11.9	0.96	0.09337	0.2587	0.024067	0.20314
hsa-miR-3144-3p	10.63	10.15	1.05	0.008347	0.089717	0.024237	0.20389
hsa-miR-6718-5p	9.24	9.78	0.94	0.0092884	0.092232	0.02454	0.20525
hsa-miR-6738-5p	15.47	12.7	1.22	0.0012778	0.060238	0.024648	0.20525
hsa-miR-3159	9.5	9.15	1.04	0.0090603	0.092232	0.024671	0.20525
hsa-miR-4680-5p	10.59	10.15	1.04	0.0047669	0.071475	0.02472	0.20525
hsa-miR-641	10.59	12.95	0.82	0.0040762	0.068429	0.02484	0.20558
hsa-miR-4508	10.11	9.56	1.06	0.0077398	0.088075	0.025043	0.20621
hsa-miR-5089-3p	9.36	9.42	0.99	0.10403	0.27225	0.025079	0.20621
hsa-miR-297	9.38	9.13	1.03	0.012793	0.10325	0.025371	0.20795
hsa-miR-183-5p	444	645.01	0.69	0.059973	0.20547	0.025474	0.20812
hsa-let-7e-5p	25.61	33.61	0.76	0.064427	0.21329	0.026007	0.21179
hsa-miR-499a-5p	10.08	10.55	0.96	0.0082576	0.089717	0.026307	0.21355
hsa-miR-5581-5p	61.94	37.84	1.64	0.00157	0.060238	0.026511	0.21449
hsa-miR-5000-3p	9.92	10.05	0.99	0.13795	0.32053	0.02659	0.21449
hsa-miR-1199-3p	9.7	9.52	1.02	0.020506	0.12368	0.026775	0.2153
hsa-miR-646	9.81	9.4	1.04	0.0093543	0.092232	0.026935	0.2159
hsa-miR-6892-3p	15.06	13.53	1.11	0.0040133	0.068429	0.027147	0.21692
hsa-miR-548av-3p	10.23	9.75	1.05	0.017421	0.11504	0.027353	0.21765
hsa-miR-595	10.92	11.04	0.99	0.59714	0.75241	0.027489	0.21765
hsa-miR-204-3p	9.31	9.09	1.02	0.012151	0.10256	0.027494	0.21765
hsa-miR-3198	117.7	64.47	1.83	0.0022178	0.06369	0.027581	0.21766
hsa-miR-520f-3p	11.85	10.76	1.1	0.018724	0.11814	0.027911	0.21878
hsa-miR-6893-5p	47.8	25.87	1.85	0.0032792	0.066339	0.028096	0.21878
hsa-miR-27b-3p	80.94	99.91	0.81	0.10902	0.2793	0.028132	0.21878
hsa-miR-4727-3p	9.05	9.36	0.97	0.0041874	0.068429	0.028161	0.21878
hsa-miR-217	8.72	8.93	0.98	0.024439	0.13254	0.028185	0.21878
hsa-miR-7161-3p	9.65	9.44	1.02	0.021314	0.12547	0.028268	0.21878
hsa-miR-143-5p	10.44	10.13	1.03	0.029373	0.14426	0.028324	0.21878
hsa-miR-1273g-3p	5364.39	1999.2	2.68	0.0011765	0.060238	0.028567	0.21893
hsa-miR-4521	11.02	12.49	0.88	0.046442	0.18098	0.02863	0.21893
hsa-miR-4318	54.93	70.3	0.78	0.012744	0.10325	0.028687	0.21893
hsa-miR-4449	24.81	17.86	1.39	0.017535	0.1152	0.028687	0.21893
hsa-miR-638	101.82	48.74	2.09	0.020109	0.12265	0.028845	0.21948
hsa-miR-892b	23.59	17.36	1.36	0.00094647	0.060238	0.028995	0.21996
hsa-miR-532-5p	301.76	358.67	0.84	0.023637	0.13242	0.029176	0.22
hsa-miR-4251	8.82	9.21	0.96	0.0039374	0.068429	0.029243	0.22
hsa-miR-193b-3p	13.52	15.91	0.85	0.0094871	0.092232	0.029259	0.22
hsa-miR-5684	21.44	15.25	1.41	0.0051989	0.074033	0.029457	0.22045
hsa-miR-4792	9.58	9.26	1.03	0.013834	0.10622	0.029594	0.22045
hsa-miR-196b-3p	9.94	10.1	0.98	0.082529	0.2416	0.029609	0.22045
hsa-miR-6728-5p	23.91	15.47	1.55	0.035136	0.15651	0.029664	0.22045
hsa-miR-26a-2-3p	12.47	11.36	1.1	0.0042195	0.068429	0.029881	0.22089
hsa-miR-3974	9.83	9.56	1.03	0.0043675	0.069147	0.029897	0.22089
hsa-miR-98-5p	63.04	94.37	0.67	0.015508	0.10952	0.030146	0.2217
hsa-miR-6818-5p	10.2	10.73	0.95	0.02421	0.13254	0.03018	0.2217
hsa-miR-4512	18.33	10.65	1.72	0.0013906	0.060238	0.030356	0.22235
hsa-miR-4637	9.27	9.65	0.96	0.013556	0.10571	0.030475	0.2224
hsa-miR-1290	17.51	14.3	1.22	0.0048029	0.071594	0.030538	0.2224
hsa-miR-4259	9.64	9.92	0.97	0.015152	0.1088	0.030911	0.22448
hsa-miR-924	10.58	10.21	1.04	0.020573	0.12368	0.031086	0.2247
hsa-miR-8078	8.99	9.17	0.98	0.031039	0.14751	0.031117	0.2247
hsa-miR-10b-3p	10.69	10.07	1.06	0.00098848	0.060238	0.031459	0.22608
hsa-miR-1204	10.37	10.01	1.04	0.021314	0.12547	0.031486	0.22608
hsa-miR-4795-3p	11.18	10.38	1.08	0.0046951	0.071237	0.031705	0.22666
hsa-miR-4764-5p	9.85	9.58	1.03	0.025222	0.13422	0.031758	0.22666
hsa-miR-6505-5p	9.65	10.1	0.96	0.019345	0.12027	0.032054	0.22666
hsa-miR-4745-5p	19.7	14.64	1.35	0.01842	0.11767	0.032185	0.22666
hsa-miR-6837-3p	9.66	9.32	1.04	0.022363	0.12781	0.032218	0.22666
hsa-miR-3927-5p	12.47	11.25	1.11	0.0095885	0.092232	0.032276	0.22666
hsa-miR-4474-3p	9.2	9.57	0.96	0.017827	0.11533	0.032417	0.22666
hsa-miR-3162-5p	304.63	132.46	2.3	0.0050799	0.073188	0.032499	0.22666
hsa-miR-122-5p	10.79	12.06	0.89	0.086246	0.25039	0.032502	0.22666
hsa-miR-29c-3p	1389.77	1550.77	0.9	0.12835	0.3059	0.032524	0.22666
hsa-miR-4659b-5p	10.37	11.51	0.9	0.012925	0.10328	0.032609	0.22666
hsa-miR-1180-5p	8.72	8.53	1.02	0.019694	0.12115	0.032633	0.22666
hsa-miR-4803	9.52	9.69	0.98	0.088268	0.25252	0.032886	0.22697
hsa-miR-548ba	10.93	10.32	1.06	0.0034508	0.067146	0.032907	0.22697
hsa-miR-6080	9.57	9.25	1.03	0.028657	0.14377	0.032946	0.22697
hsa-miR-548as-5p	9.51	9.14	1.04	0.015356	0.10934	0.033167	0.22762
hsa-miR-196a-3p	9.49	9.7	0.98	0.055519	0.19601	0.033345	0.22762
hsa-miR-4305	9.59	9.79	0.98	0.031039	0.14751	0.033394	0.22762
hsa-miR-6800-5p	175.73	111.57	1.58	0.0082519	0.089717	0.033397	0.22762
hsa-miR-1908-5p	9.72	9.96	0.98	0.049742	0.18619	0.03352	0.22785
hsa-miR-1270	12.04	14.31	0.84	0.010579	0.096651	0.033965	0.22948
hsa-miR-128-3p	521.91	820.04	0.64	0.050837	0.18822	0.033983	0.22948
hsa-miR-4275	10.75	10.35	1.04	0.019534	0.12086	0.03403	0.22948
hsa-miR-6760-5p	9.55	10.23	0.93	0.06747	0.21715	0.034799	0.23377
hsa-miR-4463	18.28	13.7	1.33	0.013057	0.10401	0.034851	0.23377
hsa-miR-3064-5p	9.48	9.64	0.98	0.066025	0.21611	0.034956	0.23387
hsa-miR-548e-5p	9.5	9.12	1.04	0.041356	0.17197	0.035088	0.23414
hsa-miR-6807-5p	32.3	25.09	1.29	0.0062389	0.080318	0.035498	0.23622
hsa-miR-5006-3p	10.15	9.81	1.04	0.036206	0.15803	0.035586	0.23622
hsa-miR-1271-5p	27.41	35.37	0.77	0.11011	0.2804	0.03571	0.23636
hsa-miR-6864-3p	11.03	10.24	1.08	0.010542	0.096651	0.03583	0.23636
hsa-miR-1277-3p	10.88	10.47	1.04	0.019094	0.11959	0.035943	0.23636
hsa-miR-183-3p	12.76	19	0.67	0.010108	0.094356	0.035983	0.23636
hsa-miR-520a-5p	9.4	9.64	0.98	0.062697	0.21	0.03607	0.23636
hsa-miR-1827	9.38	9.93	0.94	0.0029255	0.064536	0.036347	0.23756
hsa-miR-6131	161.98	82.24	1.97	0.00044165	0.060238	0.036918	0.24016
hsa-miR-18a-5p	122.62	220.44	0.56	0.064765	0.21384	0.036933	0.24016
hsa-miR-548ax	9.84	9.58	1.03	0.023982	0.13254	0.037194	0.24124
hsa-miR-5696	10.54	10.22	1.03	0.015511	0.10952	0.037933	0.2445
hsa-miR-146b-5p	50.08	66.48	0.75	0.091481	0.25664	0.037948	0.2445
hsa-let-7e-3p	10.8	10.25	1.05	0.010144	0.094356	0.037984	0.2445
hsa-miR-218-2-3p	9.52	9.23	1.03	0.015877	0.10998	0.038242	0.24498
hsa-miR-197-5p	384.81	238.21	1.62	0.0093477	0.092232	0.038369	0.24498
hsa-miR-141-3p	9.7	10.29	0.94	0.030944	0.14751	0.038382	0.24498
hsa-miR-1288-3p	36.1	24.48	1.47	0.0013557	0.060238	0.038443	0.24498
hsa-miR-378e	11.5	14.58	0.79	0.032095	0.14848	0.038677	0.24585
hsa-miR-6511b-5p	9.9	10.51	0.94	0.027613	0.14162	0.039139	0.24814
hsa-miR-4437	9.03	9.3	0.97	0.043206	0.17537	0.039231	0.24814
hsa-miR-3127-5p	25.32	20.39	1.24	0.0039984	0.068429	0.03933	0.24815
hsa-miR-1-5p	12.47	10.91	1.14	0.0091576	0.092232	0.039752	0.25006
hsa-miR-548bb-5p	11.3	10.53	1.07	0.0028794	0.064383	0.039829	0.25006
hsa-miR-6504-5p	9.67	9.49	1.02	0.053684	0.19192	0.040091	0.25095
hsa-miR-6883-3p	10.8	10.33	1.05	0.011341	0.10011	0.040168	0.25095
hsa-miR-6068	45.48	27.8	1.64	0.018784	0.11822	0.040602	0.25236
hsa-miR-1305	88.53	55.89	1.58	0.0025334	0.06369	0.040766	0.25236
hsa-miR-6515-5p	9.26	9.63	0.96	0.033689	0.15253	0.040852	0.25236
hsa-miR-3156-5p	27.3	21.64	1.26	0.0025038	0.06369	0.040876	0.25236
hsa-miR-6852-3p	10.35	9.95	1.04	0.0099326	0.093771	0.040889	0.25236
hsa-miR-3121-3p	9.35	9.58	0.98	0.10121	0.2668	0.04104	0.25269
hsa-miR-553	10.57	10.08	1.05	0.0072248	0.086771	0.041199	0.25305
hsa-miR-1250-5p	10.03	9.76	1.03	0.030011	0.14571	0.041334	0.2531
hsa-miR-4466	120.12	64.47	1.86	0.028472	0.14319	0.041405	0.2531
hsa-miR-6882-5p	9.24	9.91	0.93	0.024211	0.13254	0.041894	0.25528
hsa-miR-1181	16.62	14.66	1.13	0.002778	0.064383	0.041962	0.25528
hsa-miR-4457	9.41	9.19	1.02	0.021451	0.12547	0.042425	0.25748
hsa-miR-130b-3p	494.64	684.85	0.72	0.011665	0.10011	0.042774	0.25898
hsa-miR-5001-5p	50.37	31.44	1.6	0.020704	0.12389	0.042906	0.25916
hsa-miR-4703-3p	10.72	10.12	1.06	0.014505	0.10819	0.043066	0.25952
hsa-miR-4325	9.44	9.86	0.96	0.0097937	0.09315	0.043326	0.25972
hsa-miR-3610	10.47	10.03	1.04	0.0074378	0.087368	0.043387	0.25972
hsa-miR-24-2-5p	8.61	8.95	0.96	0.020771	0.12399	0.043516	0.25972
hsa-miR-6514-5p	9.44	9.21	1.02	0.030849	0.14751	0.043574	0.25972
hsa-miR-6744-3p	9.86	9.62	1.02	0.03888	0.16463	0.04361	0.25972
hsa-miR-7112-3p	9.98	9.74	1.02	0.052342	0.19033	0.044311	0.26222
hsa-miR-154-3p	10.27	10.49	0.98	0.2012	0.39725	0.044382	0.26222
hsa-miR-4716-3p	58.95	36.83	1.6	0.0023761	0.06369	0.044503	0.26222
hsa-miR-6740-5p	218.98	107.91	2.03	0.0018073	0.062652	0.044685	0.26222
hsa-miR-4999-3p	10.36	11	0.94	0.030475	0.14657	0.044695	0.26222
hsa-miR-3929	9.34	9.45	0.99	0.11535	0.28939	0.044725	0.26222
hsa-miR-6505-3p	11.06	10.32	1.07	0.013648	0.10574	0.044808	0.26222
hsa-miR-193a-5p	13.75	17.34	0.79	0.049317	0.18568	0.044851	0.26222
hsa-miR-7-1-3p	42.06	74.44	0.57	0.025219	0.13422	0.045269	0.264
hsa-miR-1911-5p	9.71	9.51	1.02	0.047115	0.18224	0.045363	0.264
hsa-miR-6127	1681.67	873.2	1.93	0.0019196	0.062652	0.045865	0.26631
hsa-miR-4461	9.89	9.71	1.02	0.031324	0.14759	0.04619	0.26683
hsa-miR-6818-3p	10.59	10.23	1.04	0.030289	0.14639	0.046295	0.26683
hsa-miR-5192	9.74	9.36	1.04	0.027527	0.14147	0.046349	0.26683
hsa-miR-6739-3p	10.86	10.33	1.05	0.015772	0.10998	0.046439	0.26683
hsa-miR-556-3p	11.81	11.02	1.07	0.014455	0.10819	0.046479	0.26683
hsa-miR-181b-2-3p	9.69	10.06	0.96	0.028218	0.14243	0.046753	0.26781
hsa-miR-4755-5p	9.61	9.41	1.02	0.045255	0.17857	0.046897	0.26803
hsa-miR-6780a-5p	33.83	22.57	1.5	0.0015834	0.060238	0.04712	0.2687
hsa-miR-32-5p	10.39	10.54	0.99	0.34329	0.54453	0.047227	0.26871
hsa-miR-1282	11.19	10.5	1.07	0.0093213	0.092232	0.047471	0.26935
hsa-miR-1227-5p	23.06	14.88	1.55	0.017767	0.11533	0.047551	0.26935
hsa-miR-4712-5p	10.65	10.31	1.03	0.030382	0.14639	0.047738	0.26981
hsa-miR-3136-3p	10.59	11.14	0.95	0.027957	0.14211	0.048195	0.27153
hsa-miR-222-3p	101.66	135.51	0.75	0.043561	0.17618	0.048255	0.27153
hsa-miR-6838-3p	10	9.68	1.03	0.0373	0.1598	0.048503	0.27232
hsa-miR-6835-3p	11.11	10.65	1.04	0.024364	0.13254	0.048826	0.27292
hsa-miR-3591-5p	9.69	9.48	1.02	0.036422	0.1587	0.048917	0.27292
hsa-miR-7843-3p	11.14	10.32	1.08	0.035456	0.1569	0.04893	0.27292
hsa-miR-891a-5p	9.6	9.5	1.01	0.070815	0.2223	0.049128	0.27317
hsa-miR-2861	192.83	117.66	1.64	0.016738	0.11347	0.04919	0.27317
hsa-miR-22-3p	11011.6	13254.2	0.83	0.043032	0.17537	0.049774	0.27358
hsa-miR-548au-3p	10.77	10.11	1.07	0.01211	0.10256	0.049863	0.27358
hsa-miR-3130-5p	10.36	11.04	0.94	0.035562	0.15702	0.049905	0.27358
hsa-miR-6850-5p	24.65	17.1	1.44	0.024363	0.13254	0.050062	0.27358
hsa-miR-380-5p	9.67	9.37	1.03	0.032984	0.15059	0.05012	0.27358
hsa-miR-8072	19.3	14.74	1.31	0.018002	0.11588	0.050233	0.27358
hsa-miR-4733-5p	9.72	9.42	1.03	0.015101	0.1088	0.050245	0.27358
hsa-miR-579-3p	9.75	10.08	0.97	0.036969	0.15972	0.050262	0.27358
hsa-miR-518d-3p	11.06	10.46	1.06	0.012236	0.1026	0.050268	0.27358
hsa-miR-4632-3p	10.12	9.89	1.02	0.059508	0.20498	0.050337	0.27358
hsa-miR-3170	9.29	9.37	0.99	0.61497	0.76653	0.050546	0.27413
hsa-miR-4782-5p	9.25	9.36	0.99	0.11619	0.29037	0.050891	0.27493
hsa-miR-3675-5p	10.03	9.72	1.03	0.036098	0.15783	0.050909	0.27493
hsa-miR-4999-5p	9.48	9.76	0.97	0.078118	0.23565	0.051043	0.27507
hsa-miR-1298-3p	9.38	9.47	0.99	0.062525	0.20971	0.051345	0.2757
hsa-miR-3660	9.45	9.71	0.97	0.022079	0.12647	0.051376	0.2757
hsa-miR-1323	11.14	10.44	1.07	0.015152	0.1088	0.05164	0.27576
hsa-miR-3187-5p	9.33	9.15	1.02	0.043205	0.17537	0.051722	0.27576
hsa-miR-3665	141	90.24	1.56	0.015043	0.1088	0.051769	0.27576
hsa-miR-7704	90.92	64.47	1.41	0.015301	0.10928	0.051819	0.27576
hsa-miR-29b-2-5p	10.26	11.43	0.9	0.022079	0.12647	0.051984	0.27606
hsa-miR-125a-3p	27.14	21.52	1.26	0.029643	0.14503	0.052142	0.27632
hsa-miR-4740-5p	10.42	10.03	1.04	0.020243	0.12286	0.052268	0.27637
hsa-miR-562	10.13	9.84	1.03	0.029103	0.14377	0.052368	0.27637
hsa-miR-504-5p	10.19	9.96	1.02	0.029283	0.1441	0.052497	0.27641
hsa-miR-181b-3p	9.58	9.81	0.98	0.096011	0.26119	0.052592	0.27641
hsa-miR-4718	9.43	9.61	0.98	0.1258	0.30324	0.052897	0.27744
hsa-miR-5088-5p	34.15	28.81	1.19	0.01319	0.10441	0.053134	0.27756
hsa-miR-6089	1690.78	781.67	2.16	0.0023071	0.06369	0.053303	0.27756
hsa-miR-3680-3p	9.88	10.57	0.94	0.03831	0.16302	0.053349	0.27756
hsa-miR-6512-5p	32.36	23.62	1.37	0.0036014	0.068429	0.053361	0.27756
hsa-miR-181a-3p	17.49	24.74	0.71	0.075283	0.2301	0.053556	0.27756
hsa-miR-6771-3p	10.7	10.16	1.05	0.0026485	0.06369	0.053573	0.27756
hsa-miR-3940-5p	30.77	22.28	1.38	0.043078	0.17537	0.053689	0.27759
hsa-miR-6879-5p	346.78	168.66	2.06	0.00093765	0.060238	0.053952	0.27789
hsa-miR-196b-5p	21.02	32.83	0.64	0.002734	0.064383	0.053964	0.27789
hsa-miR-29a-5p	11.52	10.91	1.06	0.008528	0.090953	0.054259	0.27801
hsa-miR-6717-5p	169.95	85.84	1.98	0.0013901	0.060238	0.054289	0.27801
hsa-miR-4713-3p	218.39	96.79	2.26	0.00067472	0.060238	0.054315	0.27801
hsa-miR-219b-5p	11.09	12.2	0.91	0.032095	0.14848	0.054559	0.27825
hsa-miR-3119	10.42	10.04	1.04	0.0092883	0.092232	0.054581	0.27825
hsa-miR-219a-2-3p	9.81	9.6	1.02	0.070248	0.22134	0.054707	0.27825
hsa-miR-659-3p	9.81	11.08	0.89	0.012881	0.10325	0.054799	0.27825
hsa-miR-148a-3p	298.92	493.08	0.61	0.039662	0.16683	0.05534	0.27939
hsa-miR-7153-3p	10.07	9.68	1.04	0.021659	0.12547	0.055509	0.27939
hsa-miR-4747-3p	9.85	10.21	0.96	0.044865	0.17857	0.055564	0.27939
hsa-miR-6826-5p	192.14	119.25	1.61	0.013459	0.1056	0.055693	0.27939
hsa-miR-613	11.39	10.49	1.09	0.024287	0.13254	0.055858	0.27939
hsa-miR-6734-5p	85.31	48.19	1.77	0.0039061	0.068429	0.056003	0.27939
hsa-miR-449b-3p	13.12	11.32	1.16	0.0061939	0.080144	0.05604	0.27939
hsa-miR-640	10.81	10.36	1.04	0.017136	0.11405	0.056283	0.27939
hsa-miR-4755-3p	9.71	10.52	0.92	0.011499	0.10011	0.056288	0.27939
hsa-miR-6124	107.34	60.59	1.77	0.0093513	0.092232	0.056393	0.27939
hsa-miR-1276	9.38	9.88	0.95	0.031902	0.14848	0.056447	0.27939
hsa-miR-4440	9.81	9.65	1.02	0.71277	0.83765	0.056475	0.27939
hsa-miR-3689f	9.79	9.68	1.01	0.087364	0.25163	0.056496	0.27939
hsa-miR-8056	9.79	9.49	1.03	0.0373	0.1598	0.056557	0.27939
hsa-miR-504-3p	9.6	9.86	0.97	0.045125	0.17857	0.056831	0.2802
hsa-miR-6723-5p	57.56	31.06	1.85	0.029101	0.14377	0.057108	0.28089
hsa-miR-4674	8.8	8.61	1.02	0.060313	0.20608	0.057283	0.28089
hsa-miR-548as-3p	10.66	10.37	1.03	0.046577	0.18098	0.057528	0.28089
hsa-miR-1915-3p	109.54	71.12	1.54	0.011899	0.10144	0.057646	0.28089
hsa-miR-6844	11.65	11.05	1.05	0.016359	0.1118	0.057659	0.28089
hsa-miR-4493	11.91	10.59	1.12	0.0071204	0.086018	0.057732	0.28089
hsa-miR-6090	426.66	326.02	1.31	0.0081275	0.089717	0.057865	0.28089
hsa-miR-619-3p	9.57	9.38	1.02	0.052935	0.19139	0.057936	0.28089
hsa-miR-3684	10.21	9.87	1.03	0.034824	0.15628	0.058082	0.28089
hsa-miR-4694-5p	11.38	10.66	1.07	0.0093875	0.092232	0.058088	0.28089
hsa-miR-6856-3p	10.45	10.04	1.04	0.013602	0.10571	0.058297	0.28089
hsa-miR-125b-5p	231.5	270.65	0.86	0.26624	0.47068	0.058325	0.28089
hsa-miR-6840-3p	27.36	14.02	1.95	0.073508	0.22767	0.058404	0.28089
hsa-miR-3130-3p	8.97	9.28	0.97	0.0078805	0.089278	0.058739	0.28197
hsa-miR-20a-3p	13.08	15.96	0.82	0.054594	0.19355	0.059328	0.28426
hsa-miR-5008-3p	9.42	9.28	1.02	0.053084	0.19166	0.05978	0.28496
hsa-miR-6771-5p	10.13	9.65	1.05	0.024596	0.13283	0.059807	0.28496
hsa-miR-4799-5p	9.35	9.41	0.99	0.10559	0.27436	0.059875	0.28496
hsa-miR-3936	9.27	9.45	0.98	0.11451	0.28842	0.059921	0.28496
hsa-miR-5584-5p	9.24	10.08	0.92	0.077709	0.23525	0.060077	0.28517
hsa-miR-513b-5p	18.04	12.81	1.41	0.0063326	0.080709	0.060256	0.28549
hsa-miR-1249-3p	27.97	23.79	1.18	0.030658	0.14717	0.060582	0.2865
hsa-miR-6733-3p	9.78	10.05	0.97	0.053534	0.19192	0.06089	0.28721
hsa-miR-1185-1-3p	14.77	15.8	0.93	0.10716	0.27677	0.061017	0.28721
hsa-miR-550b-3p	10.33	10.58	0.98	0.16345	0.35458	0.061179	0.28721
hsa-miR-524-3p	10.28	9.98	1.03	0.029283	0.1441	0.061199	0.28721
hsa-miR-3122	9.23	9.41	0.98	0.047386	0.18301	0.061295	0.28721
hsa-miR-548an	10.53	10.11	1.04	0.0064504	0.081396	0.06166	0.28839
hsa-miR-939-5p	90.76	42.66	2.13	0.017477	0.11511	0.061985	0.2891
hsa-miR-190a-5p	11.65	13.49	0.86	0.11479	0.28855	0.062101	0.2891
hsa-miR-128-1-5p	12.64	11.86	1.07	0.03001	0.14571	0.062152	0.2891
hsa-miR-548am-3p	9.94	9.74	1.02	0.020113	0.12265	0.062832	0.29173
hsa-miR-548b-5p	11.28	10.32	1.09	0.0093213	0.092232	0.063048	0.29198
hsa-miR-202-5p	11.72	11.11	1.06	0.027957	0.14211	0.063114	0.29198
hsa-miR-4444	10.05	9.77	1.03	0.026353	0.13793	0.063389	0.29253
hsa-miR-5581-3p	10.03	10.26	0.98	0.16126	0.35222	0.063484	0.29253
hsa-miR-582-3p	9.47	9.74	0.97	0.065668	0.21543	0.063578	0.29253
hsa-miR-6890-5p	9.47	9.83	0.96	0.035244	0.15651	0.063915	0.29278
hsa-miR-5583-5p	11.23	10.78	1.04	0.021589	0.12547	0.063958	0.29278
hsa-miR-452-3p	8.52	8.72	0.98	0.098932	0.26434	0.063977	0.29278
hsa-miR-8077	10	9.86	1.01	0.029464	0.14443	0.064151	0.29305
hsa-miR-7160-5p	9.38	9.18	1.02	0.061674	0.20905	0.064428	0.29379
hsa-miR-548m	11.08	10.47	1.06	0.0026485	0.06369	0.065517	0.29822
hsa-miR-371b-3p	10.05	10.42	0.96	0.051901	0.18926	0.065682	0.29844
hsa-miR-431-3p	10.1	10.05	1.01	0.096985	0.26216	0.065989	0.2993
hsa-miR-632	9.65	9.93	0.97	0.063559	0.21178	0.066174	0.29961
hsa-miR-3925-5p	9.71	9.46	1.03	0.0083769	0.089717	0.067238	0.30388
hsa-miR-1302	9.98	10.29	0.97	0.033285	0.15124	0.067646	0.30519
hsa-miR-29b-3p	311.88	298.59	1.04	0.3074	0.51179	0.067812	0.30539
hsa-miR-3148	10.34	10.5	0.99	0.53951	0.71291	0.068237	0.30661
hsa-miR-515-3p	11.35	10.75	1.06	0.0095211	0.092232	0.068322	0.30661
hsa-miR-3176	16.19	12.95	1.25	0.032883	0.15059	0.06868	0.30706
hsa-miR-4796-5p	12.47	11.21	1.11	0.063385	0.21148	0.06872	0.30706
hsa-miR-4492	9.25	9	1.03	0.057244	0.20044	0.06891	0.30706
hsa-miR-5195-3p	13.98	12.35	1.13	0.025861	0.13649	0.069005	0.30706
hsa-miR-8069	16085	9357.82	1.72	0.0095575	0.092232	0.069025	0.30706
hsa-miR-138-2-3p	13.4	11.01	1.22	0.017023	0.11405	0.069942	0.30974
hsa-miR-518e-3p	10.25	9.85	1.04	0.015459	0.10952	0.070105	0.30974
hsa-miR-564	28.15	17.27	1.63	0.034406	0.15495	0.070162	0.30974
hsa-miR-10a-5p	25.3	44.4	0.57	0.010839	0.097976	0.070231	0.30974
hsa-miR-4782-3p	10.63	10.26	1.04	0.025621	0.13606	0.070235	0.30974
hsa-miR-6888-5p	9.17	9.25	0.99	0.10796	0.27714	0.070362	0.30976
hsa-miR-16-2-3p	22.78	24.35	0.94	0.26056	0.46543	0.070557	0.31008
hsa-miR-5582-3p	10.28	9.88	1.04	0.035138	0.15651	0.070777	0.31052
hsa-miR-4804-3p	9.87	10.03	0.98	0.12701	0.30399	0.071101	0.31124
hsa-miR-6761-3p	11.11	10.69	1.04	0.012236	0.1026	0.071192	0.31124
hsa-miR-4750-5p	9.16	9.59	0.95	0.039575	0.16674	0.071309	0.31124
hsa-miR-501-5p	85.46	120.84	0.71	0.042444	0.17479	0.071928	0.31324
hsa-miR-7112-5p	9.64	9.18	1.05	0.036859	0.15951	0.072012	0.31324
hsa-miR-6499-3p	11.22	10.4	1.08	0.012793	0.10325	0.072614	0.31532
hsa-miR-1289	10.15	9.85	1.03	0.027019	0.14027	0.072775	0.31548
hsa-miR-6502-3p	10.73	10.36	1.04	0.051755	0.189	0.073379	0.31729
hsa-miR-3664-3p	8.82	9.01	0.98	0.04671	0.18122	0.073466	0.31729
hsa-miR-5196-5p	11.25	11.99	0.94	0.091955	0.25673	0.073564	0.31729
hsa-miR-4424	9.23	9.54	0.97	0.036859	0.15951	0.073712	0.31739
hsa-miR-4282	9.83	9.99	0.98	0.099955	0.26496	0.074204	0.31866
hsa-miR-138-1-3p	9.57	9.24	1.04	0.028481	0.14319	0.074332	0.31866
hsa-miR-6895-5p	9.42	9.55	0.99	0.17091	0.36305	0.074438	0.31866
hsa-miR-6780a-3p	11.65	10.87	1.07	0.010505	0.096651	0.07462	0.31866
hsa-miR-4734	12.83	10.78	1.19	0.08536	0.2481	0.07467	0.31866
hsa-miR-300	10.05	9.92	1.01	0.084262	0.24519	0.074759	0.31866
hsa-miR-137	9.47	9.23	1.03	0.077913	0.23559	0.07536	0.32069
hsa-miR-6767-5p	57.84	38.08	1.52	0.0038314	0.068429	0.075518	0.32073
hsa-miR-1250-3p	13	11.36	1.14	0.0016995	0.061964	0.075699	0.32073
hsa-miR-1249-5p	15.31	13.03	1.17	0.033083	0.15059	0.075747	0.32073
hsa-miR-631	10.94	11.33	0.97	0.11847	0.29375	0.075887	0.32079
hsa-miR-5589-3p	10.49	10.07	1.04	0.03719	0.1598	0.076191	0.32125
hsa-miR-3146	9.08	9.39	0.97	0.027527	0.14147	0.076752	0.32125
hsa-miR-4775	10.75	10.13	1.06	0.0083769	0.089717	0.076758	0.32125
hsa-miR-642a-5p	9.87	9.95	0.99	0.13006	0.3084	0.076817	0.32125
hsa-miR-4711-5p	8.76	8.94	0.98	0.059835	0.20528	0.07688	0.32125
hsa-miR-30d-3p	10.09	10.42	0.97	0.056612	0.19877	0.07696	0.32125
hsa-miR-942-5p	90.76	137.57	0.66	0.028036	0.14211	0.076982	0.32125
hsa-miR-3689d	9.64	9.51	1.01	0.071385	0.22381	0.077045	0.32125
hsa-miR-542-5p	18.15	21.73	0.84	0.10585	0.27475	0.077129	0.32125
hsa-miR-7856-5p	9.69	9.38	1.03	0.042582	0.17479	0.077274	0.32132
hsa-miR-6780b-3p	10.97	10.55	1.04	0.014023	0.1067	0.077495	0.32172
hsa-miR-195-3p	10.42	10.35	1.01	0.83731	0.91484	0.078102	0.32371
hsa-miR-764	11.61	10.77	1.08	0.029013	0.14377	0.078432	0.32451
hsa-miR-4770	9.29	9.47	0.98	0.14351	0.33046	0.078551	0.32451
hsa-miR-3202	9.93	11.36	0.87	0.0090927	0.092232	0.07881	0.32506
hsa-miR-4530	276.18	167.14	1.65	0.0087693	0.092037	0.07919	0.32596
hsa-miR-371a-3p	10.94	10.67	1.03	0.044994	0.17857	0.07957	0.32596
hsa-miR-548d-3p	10.51	10.21	1.03	0.057885	0.20129	0.079604	0.32596
hsa-miR-3960	1194	820.04	1.46	0.0083551	0.089717	0.079609	0.32596
hsa-miR-378g	22.41	25.31	0.89	0.13762	0.32036	0.079668	0.32596
hsa-miR-6826-3p	11.8	10.92	1.08	0.03239	0.1493	0.080522	0.32869
hsa-miR-6715b-3p	9.51	9.19	1.04	0.047931	0.18418	0.080593	0.32869
hsa-miR-4456	10.52	10.24	1.03	0.031999	0.14848	0.080843	0.32918
hsa-miR-6758-3p	9.82	9.57	1.03	0.048483	0.18418	0.081065	0.32956
hsa-miR-212-3p	39.25	18.06	2.17	0.010992	0.099004	0.081496	0.33024
hsa-miR-550a-3p	873.39	1149.7	0.76	0.1797	0.37515	0.081769	0.33024
hsa-miR-4639-3p	10.49	10.23	1.03	0.048206	0.18418	0.081885	0.33024
hsa-miR-6500-5p	10.4	10.26	1.01	0.08714	0.25163	0.081897	0.33024
hsa-miR-1343-5p	10.73	11.67	0.92	0.050166	0.18695	0.081985	0.33024
hsa-miR-548am-5p	11.73	11.66	1.01	0.91775	0.9615	0.082009	0.33024
hsa-miR-576-5p	13.31	11.93	1.12	0.020177	0.12275	0.082311	0.33059
hsa-miR-4311	8.86	9.15	0.97	0.024985	0.13408	0.082355	0.33059
hsa-miR-6780b-5p	231.99	139.64	1.66	0.0081663	0.089717	0.08258	0.33097
hsa-miR-147a	9.8	9.61	1.02	0.11451	0.28842	0.082732	0.33106
hsa-miR-3617-5p	9.78	9.65	1.01	0.081674	0.24124	0.082936	0.33135
hsa-miR-6749-3p	9.7	9.5	1.02	0.069685	0.22065	0.083684	0.33382
hsa-miR-671-5p	26.09	21.52	1.21	0.032289	0.1491	0.084036	0.33407
hsa-miR-423-5p	1497.02	1108.97	1.35	0.089986	0.25546	0.084065	0.33407
hsa-miR-127-5p	8.85	9.03	0.98	0.061505	0.20875	0.084212	0.33407
hsa-miR-1253	9.46	9.34	1.01	0.051028	0.18822	0.084271	0.33407
hsa-miR-520e	10.91	10.35	1.05	0.022795	0.12999	0.084598	0.33484
hsa-miR-6085	326.66	156.32	2.09	0.018719	0.11814	0.084815	0.33518
hsa-miR-769-5p	28.99	37.62	0.77	0.048475	0.18418	0.08524	0.33597
hsa-miR-302c-3p	10.75	10.42	1.03	0.033689	0.15253	0.085545	0.33597
hsa-miR-1260a	775.05	337.43	2.3	0.023447	0.13193	0.085657	0.33597
hsa-miR-4685-3p	11.96	11.84	1.01	0.097719	0.26286	0.085949	0.33597
hsa-miR-548ah-5p	9.93	9.59	1.04	0.059837	0.20528	0.086039	0.33597
hsa-miR-3976	9.93	10.38	0.96	0.12195	0.29831	0.086074	0.33597
hsa-miR-338-3p	70.31	101.88	0.69	0.12489	0.30251	0.086111	0.33597
hsa-miR-6827-5p	9.04	9.17	0.99	0.049742	0.18619	0.086211	0.33597
hsa-miR-208a-5p	14.92	13.01	1.15	0.029012	0.14377	0.086532	0.33597
hsa-miR-26a-1-3p	14.09	12.53	1.12	0.018121	0.11606	0.08656	0.33597
hsa-miR-144-5p	491.77	887.43	0.55	0.28496	0.48952	0.086574	0.33597
hsa-miR-106b-5p	9357.82	9949.8	0.94	0.16233	0.3537	0.086658	0.33597
hsa-miR-9-5p	10.06	10.15	0.99	0.11479	0.28855	0.086727	0.33597
hsa-miR-5590-3p	9.64	9.95	0.97	0.065668	0.21543	0.087357	0.33789
hsa-miR-628-5p	12.58	15.5	0.81	0.040635	0.16952	0.087762	0.33895
hsa-miR-3617-3p	12.99	11.4	1.14	0.046443	0.18098	0.088766	0.34231
hsa-miR-5194	41.92	36.21	1.16	0.040511	0.16928	0.089372	0.34412
hsa-miR-6510-3p	10.25	10.12	1.01	0.11011	0.2804	0.090114	0.34612
hsa-miR-3120-3p	10.09	12	0.84	0.0028004	0.064383	0.090261	0.34612
hsa-miR-1236-3p	10.62	10.31	1.03	0.035883	0.15743	0.090299	0.34612
hsa-miR-378i	282.16	319.13	0.88	0.12154	0.29817	0.090621	0.34684
hsa-miR-5694	9.65	9.55	1.01	0.1357	0.31793	0.091253	0.34796
hsa-miR-6770-5p	8.85	8.95	0.99	0.18379	0.37933	0.091505	0.34796
hsa-miR-7158-5p	9.44	9.26	1.02	0.068385	0.21954	0.091532	0.34796
hsa-miR-624-5p	27.3	41.62	0.66	0.014069	0.10673	0.091621	0.34796
hsa-miR-4694-3p	9.8	9.57	1.02	0.043081	0.17537	0.09169	0.34796
hsa-miR-5088-3p	9.64	9.46	1.02	0.092191	0.25683	0.09177	0.34796
hsa-miR-6512-3p	10.6	10.16	1.04	0.046577	0.18098	0.091871	0.34796
hsa-miR-214-5p	10.07	9.79	1.03	0.074888	0.22971	0.092336	0.34921
hsa-miR-548e-3p	11.47	13.41	0.86	0.021451	0.12547	0.092633	0.34981
hsa-let-7a-5p	17367.7	20992	0.83	0.18325	0.37933	0.092939	0.35045
hsa-miR-1972	11.55	12.69	0.91	0.44836	0.63955	0.093604	0.35243
hsa-miR-508-3p	9.66	9.73	0.99	0.19235	0.38912	0.094319	0.35439
hsa-miR-6823-3p	10.86	10.43	1.04	0.021938	0.12647	0.094403	0.35439
hsa-miR-185-3p	10.44	10.14	1.03	0.031902	0.14848	0.094899	0.35548
hsa-miR-4505	174.41	134.51	1.3	0.017586	0.11524	0.09497	0.35548
hsa-miR-668-3p	10.25	10.58	0.97	0.14891	0.33502	0.095464	0.3568
hsa-miR-188-3p	10.28	11.32	0.91	0.037079	0.1598	0.095692	0.35713
hsa-miR-548az-5p	10.44	9.97	1.05	0.021798	0.126	0.095929	0.35749
hsa-miR-4524b-3p	9.89	9.66	1.02	0.064431	0.21329	0.096547	0.35927
hsa-miR-658	9.68	9.42	1.03	0.082744	0.2416	0.096745	0.35948
hsa-miR-608	9.75	9.36	1.04	0.052048	0.18953	0.096912	0.35958
hsa-miR-152-5p	9.69	9.97	0.97	0.082101	0.24138	0.097192	0.36009
hsa-miR-4442	125.23	103.78	1.21	0.021031	0.12467	0.097778	0.36142
hsa-miR-215-5p	1338.31	2123.65	0.63	0.077218	0.23488	0.097834	0.36142
hsa-miR-33a-5p	9.99	10.2	0.98	0.12401	0.30105	0.098987	0.36473
hsa-miR-378a-3p	169.95	196.05	0.87	0.12662	0.30355	0.099017	0.36473
hsa-miR-552-5p	10.16	9.62	1.06	0.063733	0.21208	0.099266	0.36512
hsa-miR-6794-5p	21.38	26.41	0.81	0.10611	0.27515	0.099479	0.36538
hsa-miR-5692b	9.32	9.39	0.99	0.23093	0.43251	0.099702	0.36567
hsa-miR-644a	9.81	9.51	1.03	0.090097	0.25546	0.099908	0.3659
hsa-miR-548ag	10.85	10.17	1.07	0.015152	0.1088	0.10047	0.36745
hsa-miR-3606-5p	10.07	10.18	0.99	0.22345	0.42411	0.10066	0.36761
hsa-miR-4499	22.26	15.85	1.4	0.025862	0.13649	0.10111	0.3687
hsa-miR-2276-3p	12.5	11.96	1.05	0.076084	0.23226	0.10149	0.36921
hsa-miR-4488	12.45	11.22	1.11	0.067106	0.21715	0.10154	0.36921
hsa-miR-4656	18.69	13.76	1.36	0.020839	0.12411	0.10225	0.37072
hsa-miR-589-5p	10.02	9.74	1.03	0.061169	0.20845	0.10256	0.37072
hsa-miR-6761-5p	9.34	9.17	1.02	0.094563	0.26059	0.10257	0.37072
hsa-miR-1976	15.75	16.35	0.96	0.38235	0.57976	0.10268	0.37072
hsa-miR-4491	8.98	9.2	0.98	0.066383	0.21611	0.10268	0.37072
hsa-miR-208b-3p	9.19	9.37	0.98	0.097229	0.26254	0.10305	0.37152
hsa-miR-6833-3p	11	10.51	1.05	0.065136	0.21479	0.10377	0.37316
hsa-miR-3152-5p	10.04	10.05	1	0.26889	0.47432	0.10379	0.37316
hsa-miR-134-5p	20.36	15.07	1.35	0.069496	0.22061	0.10408	0.37341
hsa-miR-1322	9.48	9.23	1.03	0.11229	0.28453	0.10416	0.37341
hsa-miR-411-5p	9.67	9.55	1.01	0.07312	0.22674	0.10467	0.37473
hsa-miR-124-5p	9.52	9.52	1	0.19235	0.38912	0.10482	0.37474
hsa-miR-1307-3p	13.04	14.79	0.88	0.051753	0.189	0.10503	0.37487
hsa-miR-519e-3p	11.07	10.69	1.04	0.041356	0.17197	0.10515	0.37487
hsa-miR-6516-3p	14.91	13.77	1.08	0.049038	0.18518	0.10537	0.37513
hsa-miR-5683	9.88	9.75	1.01	0.070248	0.22134	0.10577	0.37587
hsa-miR-4802-5p	9.48	9.39	1.01	0.1261	0.30324	0.10587	0.37587
hsa-miR-4309	9.4	9.28	1.01	0.13349	0.31476	0.10623	0.37619
hsa-miR-6878-3p	11.74	10.87	1.08	0.057245	0.20044	0.10626	0.37619
hsa-miR-4768-5p	10.25	10.02	1.02	0.060667	0.20701	0.10649	0.37647
hsa-miR-6763-5p	47.25	28.81	1.64	0.028833	0.14377	0.10678	0.37664
hsa-miR-346	11.21	10.77	1.04	0.015877	0.10998	0.10683	0.37664
hsa-miR-548ac	10.45	10.24	1.02	0.10717	0.27677	0.10757	0.37873
hsa-miR-1910-3p	9.5	9.81	0.97	0.19527	0.39222	0.10824	0.3803
hsa-miR-4735-5p	9.47	9.29	1.02	0.091723	0.25664	0.10832	0.3803
hsa-miR-3145-3p	9.68	9.57	1.01	0.096985	0.26216	0.10854	0.3803
hsa-miR-6875-5p	1129.34	645.01	1.75	0.004447	0.069971	0.10863	0.3803
hsa-miR-3150a-3p	9.35	9.22	1.01	0.12792	0.3053	0.10888	0.3803
hsa-miR-9500	9.35	9.07	1.03	0.016967	0.11405	0.109	0.3803
hsa-miR-4659a-3p	37.16	52.14	0.71	0.10742	0.27689	0.10916	0.3803
hsa-miR-130a-3p	1150.21	1443.27	0.8	0.11547	0.28942	0.10921	0.3803
hsa-miR-6071	9.19	9.05	1.02	0.087589	0.25171	0.1097	0.38039
hsa-miR-6866-3p	12.47	11.22	1.11	0.038765	0.16441	0.10974	0.38039
hsa-miR-15a-5p	6464.54	8147.08	0.79	0.12516	0.30251	0.10981	0.38039
hsa-miR-3137	14.11	12.21	1.16	0.028923	0.14377	0.10995	0.38039
hsa-miR-4519	9.03	8.9	1.01	0.1261	0.30324	0.10998	0.38039
hsa-miR-152-3p	12.78	17.52	0.73	0.06987	0.2207	0.1102	0.38061
hsa-miR-4799-3p	10.08	9.9	1.02	0.11202	0.28412	0.11048	0.38107
hsa-miR-4518	11.51	11.04	1.04	0.077504	0.23519	0.1109	0.38201
hsa-miR-7641	4762.13	2743.72	1.74	0.013817	0.10622	0.11109	0.38202
hsa-miR-3128	9.86	10.22	0.96	0.049179	0.18544	0.1112	0.38202
hsa-miR-6821-5p	170.01	133.52	1.27	0.054258	0.19289	0.11188	0.38343
hsa-miR-6759-5p	9.27	9.6	0.97	0.051173	0.18822	0.11195	0.38343
hsa-miR-4330	9.31	9.48	0.98	0.14789	0.3336	0.11207	0.38343
hsa-miR-8074	9.71	9.87	0.98	0.10559	0.27436	0.1127	0.3851
hsa-miR-4768-3p	9.45	9.53	0.99	0.39371	0.58964	0.11321	0.38632
hsa-miR-5572	9.26	9.46	0.98	0.057724	0.20101	0.11355	0.38693
hsa-miR-4793-5p	21.54	19.57	1.1	0.18418	0.37983	0.11436	0.3889
hsa-miR-192-5p	2180.75	3334.07	0.65	0.078214	0.23566	0.11445	0.3889
hsa-miR-6126	47.68	33.61	1.42	0.049035	0.18518	0.11468	0.3889
hsa-miR-4462	12.18	11.44	1.06	0.099954	0.26496	0.11473	0.3889
hsa-miR-1202	121.04	77.27	1.57	0.013826	0.10622	0.11497	0.38918
hsa-miR-3671	9.79	9.9	0.99	0.23093	0.43251	0.11513	0.38923
hsa-miR-3612	9.26	9.08	1.02	0.12194	0.29831	0.11609	0.39075
hsa-miR-373-5p	10.37	10.51	0.99	0.31559	0.51966	0.11615	0.39075
hsa-miR-329-5p	10.92	10.42	1.05	0.029103	0.14377	0.11618	0.39075
hsa-miR-5580-5p	10.38	10.09	1.03	0.06549	0.2154	0.1162	0.39075
hsa-miR-6719-3p	10.13	9.94	1.02	0.033791	0.15272	0.11691	0.39261
hsa-miR-3651	121.12	107.91	1.12	0.22019	0.42012	0.11721	0.3931
hsa-miR-5002-3p	10.06	10.25	0.98	0.21796	0.41647	0.11782	0.39465
hsa-miR-298	9.72	9.49	1.02	0.050453	0.1872	0.11815	0.39522
hsa-miR-378c	9.28	9.5	0.98	0.089867	0.25546	0.11859	0.39618
hsa-miR-3918	9.08	9.35	0.97	0.027187	0.14085	0.11901	0.39706
hsa-miR-30a-5p	70.31	110.06	0.64	0.051018	0.18822	0.11969	0.39802
hsa-miR-6843-3p	9.77	9.78	1	0.17942	0.37487	0.11969	0.39802
hsa-miR-6830-3p	10.52	10.17	1.03	0.10325	0.27106	0.11977	0.39802
hsa-miR-96-5p	340.31	589.53	0.58	0.024582	0.13283	0.11999	0.39824
hsa-miR-7156-5p	9.31	9.49	0.98	0.17707	0.3724	0.12035	0.39892
hsa-miR-4475	10.23	10.11	1.01	0.079359	0.2377	0.12068	0.39949
hsa-miR-6786-3p	11.47	10.81	1.06	0.016911	0.11404	0.12094	0.39985
hsa-miR-4660	9.17	9.73	0.94	0.041843	0.17287	0.12119	0.40007
hsa-miR-454-3p	86.09	128.69	0.67	0.072335	0.22599	0.12132	0.40007
hsa-miR-548y	11.17	10.43	1.07	0.026935	0.14012	0.12176	0.40046
hsa-miR-4719	10.39	10.44	1	0.28499	0.48952	0.12187	0.40046
hsa-miR-514a-5p	8.95	8.99	1	0.1961	0.39328	0.12193	0.40046
hsa-miR-548ak	10.05	9.63	1.04	0.077505	0.23519	0.12207	0.40046
hsa-miR-223-5p	12.46	12.72	0.98	0.23283	0.43447	0.12247	0.40076
hsa-miR-10a-3p	9.55	9.44	1.01	0.1759	0.37087	0.12249	0.40076
hsa-miR-761	8.96	9.14	0.98	0.16529	0.35705	0.12278	0.40076
hsa-miR-130a-5p	10.41	9.97	1.04	0.052786	0.19113	0.12288	0.40076
hsa-miR-27a-5p	9.06	9.16	0.99	0.26211	0.46721	0.12305	0.40076
hsa-miR-210-3p	644.81	749.49	0.86	0.089978	0.25546	0.12314	0.40076
hsa-miR-4429	10.14	9.9	1.02	0.049883	0.18644	0.12326	0.40076
hsa-miR-2053	11.74	10.88	1.08	0.046044	0.18001	0.12348	0.40088
hsa-miR-6079	9.17	9.33	0.98	0.073119	0.22674	0.12361	0.40088
hsa-miR-4274	17.04	14.9	1.14	0.03992	0.16764	0.12394	0.40142
hsa-miR-3919	9.11	9.28	0.98	0.16418	0.35587	0.12433	0.40215
hsa-miR-548p	9.92	9.92	1	0.23474	0.43675	0.12448	0.40215
hsa-miR-4509	9.84	9.75	1.01	0.1255	0.30294	0.12532	0.40394
hsa-miR-3934-5p	14.56	12.31	1.18	0.019344	0.12027	0.12547	0.40394
hsa-miR-3116	9.04	9.16	0.99	0.24741	0.45079	0.12551	0.40394
hsa-miR-361-5p	265.89	350.2	0.76	0.096693	0.26216	0.12574	0.40411
hsa-miR-7114-5p	133.67	76.39	1.75	0.043075	0.17537	0.12588	0.40411
hsa-miR-4261	20.13	12.07	1.67	0.13255	0.31312	0.12635	0.40512
hsa-miR-3653-5p	13.51	11.28	1.2	0.015152	0.1088	0.12681	0.40567
hsa-miR-3653-3p	153.82	144.05	1.07	0.48553	0.66967	0.12689	0.40567
hsa-miR-5707	9.25	9.33	0.99	0.16125	0.35222	0.127	0.40567
hsa-miR-3181	8.77	8.71	1.01	0.17242	0.36503	0.12755	0.40691
hsa-miR-99b-3p	10.4	9.83	1.06	0.023831	0.13254	0.12771	0.40692
hsa-miR-6876-5p	12.98	13.74	0.94	0.12077	0.29688	0.1279	0.407
hsa-miR-767-5p	9.84	9.48	1.04	0.054748	0.19355	0.12822	0.40753
hsa-miR-4756-3p	10.55	10.07	1.05	0.052787	0.19113	0.12912	0.40955
hsa-miR-486-5p	133308	180659	0.74	0.090986	0.25608	0.12933	0.40955
hsa-miR-4281	341.76	245.1	1.39	0.040254	0.16876	0.12966	0.40955
hsa-miR-2115-5p	11.68	13.38	0.87	0.2314	0.43307	0.12967	0.40955
hsa-miR-95-3p	10.3	10.36	0.99	0.38767	0.58403	0.12974	0.40955
hsa-miR-1268b	79.29	54.35	1.46	0.027268	0.14098	0.12982	0.40955
hsa-miR-424-5p	44.88	80.74	0.56	0.097467	0.26265	0.13034	0.41019
hsa-miR-381-5p	10.09	9.93	1.02	0.2077	0.40291	0.13037	0.41019
hsa-miR-6802-5p	9.6	9.37	1.02	0.16827	0.36074	0.13051	0.41019
hsa-miR-520a-3p	11.69	10.84	1.08	0.011499	0.10011	0.13213	0.41284
hsa-miR-548at-5p	10.43	10.04	1.04	0.034719	0.15608	0.13222	0.41284
hsa-miR-4703-5p	9.61	9.82	0.98	0.062525	0.20971	0.13242	0.41284
hsa-miR-6073	37.5	39.43	0.95	0.13537	0.31746	0.13242	0.41284
hsa-miR-8081	9.82	9.57	1.03	0.14318	0.32999	0.13242	0.41284
hsa-miR-6885-5p	9.68	9.86	0.98	0.12401	0.30105	0.13269	0.41284
hsa-miR-5687	9.7	9.54	1.02	0.090791	0.25608	0.13272	0.41284
hsa-miR-1252-3p	11.51	10.86	1.06	0.050453	0.1872	0.13274	0.41284
hsa-miR-4661-3p	9.41	9.53	0.99	0.15097	0.33757	0.13281	0.41284
hsa-miR-4288	10.15	10.01	1.01	0.14219	0.3286	0.1332	0.41355
hsa-miR-505-3p	73.67	134.51	0.55	0.035024	0.15651	0.13398	0.41545
hsa-miR-340-5p	89.15	103.11	0.86	0.16088	0.35222	0.1346	0.41687
hsa-miR-4643	9.73	9.99	0.97	0.094324	0.26021	0.13509	0.41755
hsa-miR-371b-5p	33.61	26.31	1.28	0.091951	0.25673	0.13514	0.41755
hsa-miR-4798-3p	9.01	9.13	0.99	0.031133	0.14751	0.13576	0.41895
hsa-miR-208a-3p	9.1	9.2	0.99	0.18824	0.38416	0.13602	0.41926
hsa-miR-575	40.12	35.47	1.13	0.087132	0.25163	0.13629	0.41956
hsa-miR-4748	9.66	9.5	1.02	0.069498	0.22061	0.13676	0.42006
hsa-miR-4735-3p	9.57	9.71	0.99	0.24297	0.44551	0.13703	0.42006
hsa-miR-4307	11.71	10.59	1.11	0.06747	0.21715	0.13709	0.42006
hsa-miR-1207-5p	113.88	71.9	1.58	0.057547	0.20073	0.13722	0.42006
hsa-miR-4705	10.34	10.11	1.02	0.095044	0.26078	0.13727	0.42006
hsa-miR-5003-5p	13.33	12.56	1.06	0.10172	0.26758	0.13785	0.42131
hsa-miR-6769a-3p	11.08	10.52	1.05	0.069872	0.2207	0.1382	0.42161
hsa-miR-4723-3p	13.94	13.24	1.05	0.088264	0.25252	0.13828	0.42161
hsa-miR-4672	61.53	47.07	1.31	0.056604	0.19877	0.13937	0.42295
hsa-miR-548v	11.33	10.85	1.04	0.053834	0.19219	0.13955	0.42295
hsa-miR-6165	138.61	70.71	1.96	0.01402	0.1067	0.13957	0.42295
hsa-miR-3121-5p	11.72	11.18	1.05	0.044606	0.17857	0.13958	0.42295
hsa-miR-5100	5888.21	3004.88	1.96	0.031102	0.14751	0.13958	0.42295
hsa-miR-548aq-5p	10.7	10.28	1.04	0.025944	0.1365	0.13986	0.42295
hsa-miR-3151-5p	9.22	9.26	1	0.13634	0.31855	0.14009	0.42295
hsa-miR-520g-3p	11.09	10.6	1.05	0.10455	0.27332	0.14029	0.42295
hsa-miR-1233-5p	47.43	19.05	2.49	0.091021	0.25608	0.1404	0.42295
hsa-miR-7975	180659	133308	1.36	0.098531	0.26354	0.14051	0.42295
hsa-miR-1255b-2-3p	11.61	10.91	1.06	0.062868	0.2103	0.14054	0.42295
hsa-miR-492	10.34	10.17	1.02	0.15729	0.34744	0.14081	0.42311
hsa-miR-484	3623.05	3004.88	1.21	0.1238	0.30105	0.14122	0.42311
hsa-miR-302a-3p	11.03	10.52	1.05	0.056455	0.19876	0.14126	0.42311
hsa-miR-6507-3p	20.13	17.98	1.12	0.02057	0.12368	0.14139	0.42311
hsa-miR-548ao-5p	10.07	9.72	1.04	0.066384	0.21611	0.14142	0.42311
hsa-miR-6874-5p	9.03	9.16	0.99	0.19069	0.38794	0.14213	0.42466
hsa-miR-3126-3p	9.38	9.73	0.96	0.080826	0.24012	0.14227	0.42466
hsa-miR-3657	10.54	10.37	1.02	0.073706	0.22773	0.14244	0.42466
hsa-miR-301a-5p	11.34	10.91	1.04	0.028043	0.14211	0.14269	0.42489
hsa-miR-3171	11.28	10.62	1.06	0.13099	0.31002	0.14321	0.4259
hsa-miR-5004-3p	9.51	9.36	1.02	0.14285	0.32982	0.14337	0.4259
hsa-miR-4677-5p	9.67	9.46	1.02	0.14022	0.32493	0.14357	0.4259
hsa-miR-199b-5p	31.3	35.89	0.87	0.42473	0.61689	0.14379	0.4259
hsa-miR-378b	12.51	11.72	1.07	0.064606	0.21359	0.14392	0.4259
hsa-miR-30b-3p	10.6	11.41	0.93	0.02152	0.12547	0.14403	0.4259
hsa-miR-6783-5p	9.21	9.11	1.01	0.18379	0.37933	0.14457	0.4266
hsa-miR-3648	14.14	12.07	1.17	0.011341	0.10011	0.1446	0.4266
hsa-miR-802	9.66	9.94	0.97	0.10743	0.27689	0.14493	0.42709
hsa-miR-4515	39.78	41.34	0.96	0.55321	0.72389	0.14529	0.42766
hsa-miR-6791-5p	35.58	26.51	1.34	0.095521	0.26119	0.14555	0.42766
hsa-miR-373-3p	10.28	10.14	1.01	0.1373	0.32021	0.14563	0.42766
hsa-miR-3135a	9.09	9.11	1	0.27793	0.4826	0.14616	0.42873
hsa-miR-591	9.9	9.79	1.01	0.12312	0.30061	0.14644	0.42906
hsa-miR-874-3p	40.38	35.68	1.13	0.098187	0.26317	0.14672	0.42937
hsa-miR-3616-3p	14.26	11.89	1.2	0.069498	0.22061	0.14691	0.42945
hsa-miR-136-3p	10.2	10.36	0.99	0.2077	0.40291	0.14757	0.43087
hsa-miR-6808-3p	9.62	9.38	1.03	0.059508	0.20498	0.14864	0.43316
hsa-miR-3912-3p	10.13	9.95	1.02	0.099455	0.26463	0.14869	0.43316
hsa-miR-516b-5p	9.61	9.79	0.98	0.22905	0.43056	0.14943	0.43483
hsa-miR-1251-3p	9.28	9.36	0.99	0.16865	0.36124	0.15056	0.43759
hsa-miR-7978	9.32	9.21	1.01	0.12078	0.29688	0.15113	0.43849
hsa-miR-6086	18.4	14.85	1.24	0.042455	0.17479	0.15126	0.43849
hsa-miR-365a-3p	196.32	252.8	0.78	0.067438	0.21715	0.15161	0.43849
hsa-miR-548j-3p	10.42	10.31	1.01	0.15801	0.34841	0.15171	0.43849
hsa-miR-4445-5p	10.52	10.22	1.03	0.059344	0.20497	0.15177	0.43849
hsa-miR-494-5p	11.15	10.52	1.06	0.1264	0.3034	0.1519	0.43849
hsa-miR-4511	10.75	10.1	1.06	0.044221	0.17751	0.15315	0.44121
hsa-miR-6789-5p	50.06	38.8	1.29	0.096489	0.26195	0.15319	0.44121
hsa-miR-376b-5p	11.59	10.84	1.07	0.049741	0.18619	0.15351	0.44165
hsa-miR-1237-5p	9.95	9.53	1.04	0.081674	0.24124	0.15421	0.44317
hsa-miR-1292-5p	9.84	9.61	1.02	0.10147	0.26719	0.15449	0.44346
hsa-miR-4679	10.08	9.86	1.02	0.1202	0.29659	0.15502	0.44429
hsa-miR-6891-3p	15.11	13.79	1.1	0.048342	0.18418	0.15513	0.44429
hsa-miR-605-5p	11.09	10.65	1.04	0.040398	0.16909	0.15573	0.44551
hsa-miR-2681-5p	10.14	10.4	0.98	0.20682	0.40182	0.15617	0.44603
hsa-miR-4691-5p	10.57	10.18	1.04	0.093847	0.25973	0.1564	0.44603
hsa-miR-3200-3p	29.4	37.16	0.79	0.067281	0.21715	0.15659	0.44603
hsa-miR-4324	10.88	11.84	0.92	0.069311	0.22061	0.15673	0.44603
hsa-miR-4540	10.06	10.2	0.99	0.20682	0.40182	0.15703	0.44603
hsa-miR-1324	10.66	10.38	1.03	0.1252	0.30251	0.15706	0.44603
hsa-miR-627-3p	10.94	10.61	1.03	0.070436	0.22166	0.15729	0.44603
hsa-miR-4726-3p	10.77	9.92	1.09	0.0055203	0.076475	0.15731	0.44603
hsa-miR-664a-5p	22.9	28.56	0.8	0.19359	0.3904	0.15754	0.44618
hsa-miR-548ap-3p	10.3	10.18	1.01	0.16455	0.35606	0.15902	0.44842
hsa-miR-338-5p	10.15	9.94	1.02	0.095768	0.26119	0.15932	0.44842
hsa-miR-6891-5p	37.5	30.29	1.24	0.079143	0.23733	0.15933	0.44842
hsa-miR-6777-5p	9.67	10.29	0.94	0.057564	0.20073	0.15942	0.44842
hsa-miR-433-5p	10.04	9.93	1.01	0.14891	0.33502	0.15962	0.44842
hsa-miR-4728-5p	59.69	23.75	2.51	0.0044853	0.070141	0.15981	0.44842
hsa-miR-1260b	237.96	135.51	1.76	0.053374	0.19192	0.16004	0.44842
hsa-miR-4666a-3p	10.05	10.31	0.97	0.074295	0.22844	0.16026	0.44842
hsa-miR-4483	9.9	9.69	1.02	0.12762	0.30487	0.16033	0.44842
hsa-miR-3920	11.21	11.01	1.02	0.19821	0.39395	0.16052	0.44842
hsa-miR-4753-3p	11.07	10.62	1.04	0.075285	0.2301	0.16054	0.44842
hsa-miR-3667-5p	37.74	35.08	1.08	0.77525	0.87866	0.16061	0.44842
hsa-miR-892c-3p	10.46	10.08	1.04	0.043965	0.17704	0.16077	0.44842
hsa-miR-4711-3p	10.33	10.14	1.02	0.1732	0.36638	0.16089	0.44842
hsa-miR-525-5p	10.62	10.41	1.02	0.10796	0.27714	0.16097	0.44842
hsa-miR-4478	23.32	15.34	1.52	0.014651	0.10867	0.16117	0.44849
hsa-miR-5701	14.02	13.12	1.07	0.13506	0.31732	0.16153	0.44901
hsa-miR-4433b-3p	11.59	10.87	1.07	0.1077	0.27714	0.16192	0.4496
hsa-miR-5586-5p	10.28	10.02	1.03	0.11591	0.28995	0.16225	0.45002
hsa-miR-4487	10.27	9.77	1.05	0.013464	0.1056	0.16246	0.45012
hsa-miR-592	10.01	9.83	1.02	0.062354	0.20969	0.16336	0.45192
hsa-miR-488-5p	10.24	10.37	0.99	0.10664	0.27624	0.16359	0.45192
hsa-miR-651-5p	9.57	9.79	0.98	0.19864	0.39395	0.16384	0.45192
hsa-miR-200c-5p	10.05	9.85	1.02	0.083392	0.24293	0.16396	0.45192
hsa-miR-4423-5p	10.83	10.47	1.03	0.073705	0.22773	0.16433	0.45192
hsa-miR-4266	8.98	8.86	1.01	0.18099	0.37693	0.16435	0.45192
hsa-miR-6747-3p	11.65	10.51	1.11	0.031902	0.14848	0.16435	0.45192
hsa-miR-8067	9.9	9.91	1	0.49242	0.67375	0.16466	0.45229
hsa-miR-3649	9.09	9.11	1	0.17167	0.36375	0.16484	0.4523
hsa-miR-372-5p	10.41	10.29	1.01	0.16752	0.36055	0.16523	0.45242
hsa-miR-621	9.55	9.43	1.01	0.19276	0.38965	0.16536	0.45242
hsa-miR-3927-3p	9.8	9.72	1.01	0.21122	0.40727	0.16545	0.45242
hsa-miR-5009-5p	10.34	10.02	1.03	0.051608	0.189	0.1656	0.45242
hsa-miR-34b-5p	11.19	11.6	0.96	0.3023	0.50662	0.16586	0.45266
hsa-miR-4715-3p	10.06	9.94	1.01	0.19235	0.38912	0.16665	0.45433
hsa-miR-593-3p	9.97	10.09	0.99	0.16345	0.35458	0.16692	0.45458
hsa-miR-4684-5p	9.93	10.06	0.99	0.2357	0.43726	0.16762	0.45579
hsa-miR-8052	9.28	9.08	1.02	0.035455	0.1569	0.16772	0.45579
hsa-miR-6829-3p	9.35	9.23	1.01	0.1806	0.37672	0.16802	0.45611
hsa-miR-15a-3p	17.61	21.37	0.82	0.10121	0.2668	0.16865	0.45731
hsa-miR-5587-3p	8.97	9.03	0.99	0.3998	0.59492	0.16885	0.45731
hsa-miR-508-5p	9.33	9.22	1.01	0.15201	0.3393	0.16918	0.45731
hsa-miR-3124-3p	9.63	9.22	1.04	0.059344	0.20497	0.16923	0.45731
hsa-miR-5681b	12.72	12.06	1.05	0.037298	0.1598	0.16943	0.45731
hsa-miR-4465	58.21	44.24	1.32	0.078938	0.237	0.16972	0.45731
hsa-miR-561-5p	10.63	10.25	1.04	0.038196	0.16281	0.16987	0.45731
hsa-miR-614	10.08	9.83	1.03	0.094324	0.26021	0.1699	0.45731
hsa-miR-15b-5p	78924.9	78924.9	1	0.11729	0.29177	0.17031	0.45794
hsa-miR-16-5p	52784.5	52784.5	1	0.28979	0.49542	0.17056	0.45812
hsa-miR-7106-5p	16.04	13.31	1.2	0.070625	0.22198	0.17091	0.45857
hsa-miR-6876-3p	10.3	10.09	1.02	0.074098	0.22839	0.17213	0.46104
hsa-miR-935	10.01	9.85	1.02	0.14789	0.3336	0.17222	0.46104
hsa-miR-606	9.29	9.5	0.98	0.097475	0.26265	0.17246	0.46104
hsa-miR-4668-3p	11.22	10.57	1.06	0.14891	0.33502	0.17256	0.46104
hsa-miR-3183	8.57	8.75	0.98	0.077087	0.23476	0.17273	0.46104
hsa-miR-7846-3p	15.28	18.62	0.82	0.11065	0.28149	0.17348	0.4617
hsa-miR-4460	10.35	10.24	1.01	0.16162	0.35271	0.17352	0.4617
hsa-miR-4731-3p	15.35	14.43	1.06	0.078112	0.23565	0.17358	0.4617
hsa-miR-4666a-5p	9.89	9.75	1.01	0.077709	0.23525	0.17384	0.4617
hsa-miR-5586-3p	9.19	9.24	0.99	0.23093	0.43251	0.17397	0.4617
hsa-miR-1297	9.01	9.22	0.98	0.10984	0.2804	0.17413	0.4617
hsa-miR-486-3p	10.03	9.79	1.02	0.25545	0.45791	0.17425	0.4617
hsa-miR-125a-5p	201.83	175.73	1.15	0.14956	0.33538	0.17453	0.46198
hsa-miR-384	10.11	10.31	0.98	0.23859	0.44134	0.17616	0.4652
hsa-miR-513c-5p	12.24	11.24	1.09	0.062014	0.20937	0.17629	0.4652
hsa-miR-513b-3p	9.97	9.91	1.01	0.20248	0.39856	0.17633	0.4652
hsa-miR-548a-3p	10.34	9.96	1.04	0.1679	0.36055	0.17648	0.4652
hsa-miR-6752-5p	18.38	15.09	1.22	0.012705	0.10325	0.17736	0.46704
hsa-miR-526b-3p	10.84	10.41	1.04	0.18179	0.37797	0.17763	0.46727
hsa-miR-218-5p	10.33	10.6	0.97	0.11847	0.29375	0.18113	0.47551
hsa-miR-141-5p	8.93	9.18	0.97	0.11732	0.29177	0.18135	0.47551
hsa-miR-548ay-5p	10.44	10.44	1	0.68489	0.81761	0.18166	0.47551
hsa-miR-4685-5p	45.46	38.2	1.19	0.13317	0.3143	0.18169	0.47551
hsa-miR-4430	16.6	13.66	1.22	0.053383	0.19192	0.18187	0.47551
hsa-miR-3618	9.43	9.59	0.98	0.1496	0.33538	0.18203	0.47551
hsa-miR-548l	9.84	9.5	1.04	0.14186	0.32813	0.18207	0.47551
hsa-miR-876-5p	11.27	10.9	1.03	0.09079	0.25608	0.18246	0.47605
hsa-miR-1243	9.82	9.69	1.01	0.17942	0.37487	0.18305	0.47708
hsa-miR-5197-3p	9.61	9.48	1.01	0.082744	0.2416	0.1835	0.47776
hsa-miR-6513-3p	20.86	24.91	0.84	0.16089	0.35222	0.18385	0.47808
hsa-miR-4709-5p	9.96	10	1	0.33898	0.54037	0.18424	0.47808
hsa-miR-3680-5p	9.95	9.79	1.02	0.19737	0.39395	0.1843	0.47808
hsa-miR-328-5p	13.7	12.86	1.07	0.041717	0.17263	0.18437	0.47808
hsa-miR-4256	9.45	9.32	1.01	0.24494	0.44724	0.1847	0.47834
hsa-miR-18a-3p	14.32	16.02	0.89	0.095525	0.26119	0.18498	0.47834
hsa-miR-4787-5p	48.18	45.58	1.06	0.15797	0.34841	0.18544	0.47834
hsa-miR-1225-5p	127.39	100.54	1.27	0.019329	0.12027	0.18566	0.47834
hsa-miR-3691-5p	9.32	9.48	0.98	0.14452	0.33186	0.18567	0.47834
hsa-miR-302a-5p	9.73	9.94	0.98	0.23188	0.43365	0.18576	0.47834
hsa-miR-125b-1-3p	10.13	10.03	1.01	0.2647	0.46987	0.18592	0.47834
hsa-miR-2682-5p	9.33	9.27	1.01	0.21841	0.41702	0.18597	0.47834
hsa-miR-4699-3p	10.91	10.72	1.02	0.12107	0.2973	0.18673	0.47951
hsa-miR-133a-3p	13.93	14.48	0.96	0.27525	0.48221	0.1868	0.47951
hsa-miR-588	9.42	9.72	0.97	0.083176	0.24258	0.18733	0.4804
hsa-miR-3652	21.56	17.75	1.21	0.087362	0.25163	0.18761	0.48063
hsa-miR-6501-3p	9.35	9.3	1	0.26574	0.47068	0.18828	0.4818
hsa-miR-191-5p	34.24	29.93	1.14	0.091713	0.25664	0.18845	0.4818
hsa-miR-649	9.13	9.28	0.98	0.26263	0.46748	0.18896	0.48197
hsa-miR-3613-5p	10.99	10.71	1.03	0.14318	0.32999	0.18905	0.48197
hsa-miR-3173-5p	11.04	10.55	1.05	0.13634	0.31855	0.18908	0.48197
hsa-miR-382-3p	9.57	9.53	1	0.19906	0.39395	0.18943	0.48237
hsa-miR-6739-5p	16.03	15.84	1.01	0.7264	0.84858	0.18968	0.48253
hsa-miR-4446-5p	10.55	10.2	1.03	0.22253	0.42362	0.19037	0.48334
hsa-miR-3681-5p	9.16	9.03	1.01	0.14087	0.32614	0.19038	0.48334
hsa-miR-205-5p	9.9	9.69	1.02	0.092427	0.25692	0.19062	0.48347
hsa-miR-539-3p	10.46	10.29	1.02	0.11991	0.29645	0.19106	0.48412
hsa-miR-181a-2-3p	16.04	18.71	0.86	0.10351	0.27144	0.19247	0.48685
hsa-miR-487b-5p	10.71	10.36	1.03	0.087815	0.25207	0.19273	0.48685
hsa-miR-450b-5p	10.1	10.11	1	0.30003	0.50414	0.19286	0.48685
hsa-miR-1224-5p	16.03	14.03	1.14	0.087587	0.25171	0.19315	0.48685
hsa-miR-3197	10.35	9.94	1.04	0.07312	0.22674	0.19323	0.48685
hsa-miR-6720-3p	10.74	10.47	1.03	0.1664	0.35916	0.19346	0.48685
hsa-miR-922	8.96	8.83	1.01	0.17941	0.37487	0.19379	0.48685
hsa-miR-5007-5p	10.14	10.09	1.01	0.19235	0.38912	0.19383	0.48685
hsa-miR-6820-5p	24.82	18.06	1.37	0.075285	0.2301	0.19386	0.48685
hsa-miR-6722-5p	10.6	10.48	1.01	0.17668	0.37189	0.19474	0.48803
hsa-miR-6751-5p	9.64	9.81	0.98	0.39371	0.58964	0.19498	0.48803
hsa-miR-5006-5p	36.01	25.73	1.4	0.019724	0.12115	0.19505	0.48803
hsa-miR-3690	9.29	9.51	0.98	0.33227	0.535	0.19527	0.48803
hsa-miR-4693-3p	9.78	9.71	1.01	0.20857	0.40399	0.19529	0.48803
hsa-miR-5693	9.44	9.56	0.99	0.2774	0.4826	0.19568	0.48815
hsa-miR-663a	14.2	13.03	1.09	0.09846	0.26354	0.19581	0.48815
hsa-miR-1914-3p	91	83.22	1.09	0.10688	0.27658	0.19591	0.48815
hsa-let-7f-2-3p	11.68	11.34	1.03	0.13859	0.32145	0.19629	0.48862
hsa-miR-6816-3p	10.3	10.55	0.98	0.2839	0.48896	0.19723	0.49003
hsa-miR-6790-3p	11.93	13.18	0.9	0.0087741	0.092037	0.19725	0.49003
hsa-miR-744-3p	11.72	13.23	0.89	0.061503	0.20875	0.19754	0.49003
hsa-miR-4432	9.91	9.74	1.02	0.18379	0.37933	0.19763	0.49003
hsa-miR-597-5p	9.69	9.58	1.01	0.14519	0.33221	0.19796	0.49007
hsa-miR-603	10.36	10.08	1.03	0.13037	0.30884	0.19803	0.49007
hsa-miR-1285-5p	10.16	10.08	1.01	0.39777	0.59362	0.19844	0.49051
hsa-miR-548w	10.39	10.02	1.04	0.048899	0.18518	0.19873	0.49051
hsa-miR-3910	9.28	9.37	0.99	0.28335	0.48868	0.19885	0.49051
hsa-miR-146a-3p	10.61	10.35	1.03	0.11733	0.29177	0.19898	0.49051
hsa-miR-1185-2-3p	10.44	11.46	0.91	0.0063326	0.080709	0.19942	0.49113
hsa-miR-3155b	9.47	9.37	1.01	0.15909	0.35018	0.19972	0.49132
hsa-miR-6726-3p	10.58	10.35	1.02	0.21211	0.40867	0.19988	0.49132
hsa-miR-1273h-5p	10.45	11.64	0.9	0.011499	0.10011	0.20038	0.49207
hsa-miR-4528	10.69	10.44	1.02	0.12078	0.29688	0.20077	0.49256
hsa-miR-4695-5p	13.56	12.26	1.11	0.32326	0.52585	0.20154	0.49397
hsa-miR-3529-3p	11.1	10.91	1.02	0.15236	0.33948	0.20232	0.49541
hsa-miR-3925-3p	10.86	10.62	1.02	0.19568	0.39275	0.20272	0.49592
hsa-miR-626	9.94	9.89	1	0.28335	0.48868	0.20307	0.49629
hsa-miR-662	10.37	10.09	1.03	0.099455	0.26463	0.20351	0.49687
hsa-miR-4759	9.21	9.33	0.99	0.31267	0.51752	0.20392	0.49687
hsa-miR-888-5p	9.41	9.61	0.98	0.090791	0.25608	0.20401	0.49687
hsa-miR-96-3p	9.29	9.16	1.01	0.091722	0.25664	0.20409	0.49687
hsa-miR-545-5p	9.88	9.78	1.01	0.14721	0.33295	0.20476	0.49804
hsa-miR-548aj-5p	10.29	10.33	1	0.68936	0.82034	0.2052	0.49863
hsa-miR-7159-3p	9.89	9.75	1.01	0.12342	0.30105	0.20593	0.49991
hsa-miR-3126-5p	9.14	9.34	0.98	0.22999	0.43169	0.20625	0.50022
hsa-miR-8084	9.51	9.69	0.98	0.1496	0.33538	0.20732	0.50121
hsa-miR-151b	1999.2	2402.51	0.83	0.22088	0.42111	0.20736	0.50121
hsa-miR-3160-5p	10.91	10.52	1.04	0.049741	0.18619	0.20767	0.50121
hsa-miR-4671-3p	10.51	10.24	1.03	0.04578	0.18001	0.20772	0.50121
hsa-miR-7848-3p	9.57	9.73	0.98	0.34206	0.54324	0.20794	0.50121
hsa-miR-6781-5p	8.96	9.28	0.97	0.051173	0.18822	0.20802	0.50121
hsa-miR-548u	10.79	10.49	1.03	0.081887	0.24138	0.20805	0.50121
hsa-miR-4761-5p	9.61	9.77	0.98	0.20682	0.40182	0.20823	0.50121
hsa-miR-301b-5p	9.77	9.58	1.02	0.21524	0.41284	0.20848	0.50133
hsa-miR-4477a	10.34	10.15	1.02	0.095768	0.26119	0.20888	0.50182
hsa-miR-762	43.1	36.1	1.19	0.057395	0.20069	0.20921	0.50213
hsa-miR-1279	10.77	10.42	1.03	0.053684	0.19192	0.20948	0.50231
hsa-miR-4747-5p	9.83	9.57	1.03	0.15658	0.34707	0.21008	0.50329
hsa-miR-2682-3p	9.94	9.73	1.02	0.16308	0.35438	0.21078	0.50448
hsa-miR-4701-3p	12.87	13.76	0.93	0.29552	0.49985	0.21128	0.50515
hsa-miR-491-3p	12.54	11.69	1.07	0.23762	0.44019	0.21145	0.50515
hsa-miR-6846-3p	10.95	10.67	1.03	0.10559	0.27436	0.21217	0.50638
hsa-miR-7109-3p	10.66	10.5	1.02	0.23331	0.43472	0.21267	0.50671
hsa-miR-4264	9.3	9.54	0.98	0.23522	0.43726	0.2127	0.50671
hsa-miR-216a-5p	9.06	9.19	0.99	0.2905	0.4963	0.21328	0.5072
hsa-miR-887-3p	10.39	10.06	1.03	0.066384	0.21611	0.21331	0.5072
hsa-miR-1248	9.42	9.39	1	0.33898	0.54037	0.21401	0.50793
hsa-miR-378f	15.21	17.63	0.86	0.16677	0.35965	0.21407	0.50793
hsa-miR-6716-3p	23.67	15.8	1.5	0.093134	0.2586	0.21442	0.50793
hsa-miR-576-3p	9.47	9.59	0.99	0.48404	0.6691	0.21443	0.50793
hsa-miR-1263	9.69	9.58	1.01	0.20378	0.40018	0.21461	0.50793
hsa-miR-892a	10.45	10.11	1.03	0.11591	0.28995	0.21526	0.5088
hsa-miR-374a-5p	203.71	273.39	0.75	0.19233	0.38912	0.21539	0.5088
hsa-miR-144-3p	1505.08	1443.27	1.04	0.55159	0.72259	0.21557	0.5088
hsa-miR-3928-5p	12.78	9.82	1.3	0.023982	0.13254	0.21601	0.50911
hsa-miR-587	9.26	9.11	1.02	0.20901	0.40454	0.21611	0.50911
hsa-miR-211-5p	14.02	13.52	1.04	0.15305	0.34073	0.21668	0.50998
hsa-miR-135b-5p	11.91	11.5	1.04	0.13507	0.31732	0.21709	0.51001
hsa-miR-6509-3p	13.03	13.74	0.95	0.13161	0.31119	0.21709	0.51001
hsa-miR-1208	9.57	9.87	0.97	0.15446	0.34326	0.21836	0.51252
hsa-miR-6730-5p	8.82	9.15	0.96	0.010108	0.094356	0.21876	0.51299
hsa-miR-4473	10.69	11.43	0.94	0.14518	0.33221	0.21925	0.51366
hsa-miR-5698	9.25	9.44	0.98	0.181	0.37693	0.2202	0.51542
hsa-miR-7152-3p	71.1	63.06	1.13	0.082722	0.2416	0.22099	0.51633
hsa-miR-6832-3p	11.74	10.99	1.07	0.18661	0.38268	0.22125	0.51633
hsa-miR-4272	9.48	9.57	0.99	0.30631	0.51064	0.22136	0.51633
hsa-miR-1224-3p	10.33	9.96	1.04	0.092192	0.25683	0.2214	0.51633
hsa-miR-6778-3p	10.37	10.38	1	0.35265	0.55213	0.22169	0.51654
hsa-miR-143-3p	9.85	10.86	0.91	0.066744	0.21673	0.22277	0.51736
hsa-miR-323b-3p	9.02	8.94	1.01	0.28828	0.49384	0.22285	0.51736
hsa-miR-4773	9.61	10.23	0.94	0.13666	0.319	0.22291	0.51736
hsa-miR-203a-3p	9.41	9.59	0.98	0.16455	0.35606	0.22302	0.51736
hsa-miR-3160-3p	9.44	9.49	0.99	0.21615	0.41425	0.22326	0.51736
hsa-miR-4295	10.54	10.14	1.04	0.048344	0.18418	0.22326	0.51736
hsa-miR-8079	9.96	9.84	1.01	0.24248	0.44531	0.22379	0.51768
hsa-miR-374c-5p	23.71	42.95	0.55	0.054131	0.19271	0.22381	0.51768
hsa-miR-3677-3p	9.18	9.06	1.01	0.1264	0.3034	0.2242	0.51768
hsa-miR-664b-5p	29.47	24.44	1.21	0.99515	1	0.22426	0.51768
hsa-miR-5193	11.79	12.5	0.94	0.22298	0.42385	0.22463	0.51768
hsa-miR-6779-5p	20.71	19.24	1.08	0.10558	0.27436	0.22475	0.51768
hsa-miR-1293	9.42	9.41	1	0.31383	0.5184	0.22495	0.51768
hsa-miR-6808-5p	15.04	13.57	1.11	0.14994	0.33556	0.22502	0.51768
hsa-miR-3678-3p	9.16	9.04	1.01	0.15132	0.33805	0.22538	0.51771
hsa-miR-561-3p	9.77	9.56	1.02	0.19779	0.39395	0.22544	0.51771
hsa-miR-1913	10.06	9.95	1.01	0.2944	0.49985	0.2258	0.51789
hsa-miR-6803-5p	727.65	499.75	1.46	0.021368	0.12547	0.22593	0.51789
hsa-miR-5700	10.03	10.2	0.98	0.20508	0.40182	0.22621	0.51808
hsa-miR-4730	19.16	14.46	1.33	0.079775	0.23783	0.22742	0.52038
hsa-miR-6885-3p	13.75	12.85	1.07	0.11422	0.28827	0.22766	0.52046
hsa-miR-296-5p	50.2	48.19	1.04	0.2055	0.40182	0.22818	0.52118
hsa-miR-380-3p	10.79	10.58	1.02	0.40389	0.59891	0.22877	0.52207
hsa-miR-520f-5p	9.04	8.91	1.01	0.20594	0.40182	0.22916	0.52248
hsa-miR-503-5p	10.43	11.54	0.9	0.072537	0.22631	0.22995	0.52381
hsa-miR-5000-5p	9.47	9.54	0.99	0.37185	0.56963	0.23068	0.52501
hsa-miR-455-3p	10.05	9.79	1.03	0.14519	0.33221	0.23109	0.52548
hsa-miR-7976	13.64	16.62	0.82	0.14754	0.33341	0.23175	0.52649
hsa-miR-6798-5p	10.75	10.34	1.04	0.19193	0.38912	0.23204	0.52668
hsa-miR-1269a	9.14	9.16	1	0.45347	0.64431	0.23322	0.52889
hsa-miR-146b-3p	9.54	9.44	1.01	0.20638	0.40182	0.23419	0.53063
hsa-miR-6745	9.09	9.54	0.95	0.081038	0.24047	0.23508	0.53182
hsa-miR-3151-3p	19.62	19.84	0.99	0.51646	0.69397	0.23513	0.53182
hsa-miR-625-3p	15.82	17.08	0.93	0.21659	0.4145	0.23571	0.53185
hsa-miR-6506-5p	9.56	9.62	0.99	0.41772	0.60913	0.23573	0.53185
hsa-miR-4801	9.12	9.23	0.99	0.45274	0.64364	0.23607	0.53185
hsa-miR-8068	9.34	9.15	1.02	0.22391	0.42435	0.23615	0.53185
hsa-miR-212-5p	10.57	10.48	1.01	0.30173	0.50633	0.23619	0.53185
hsa-miR-554	9.37	9.31	1.01	0.20335	0.39964	0.23718	0.5336
hsa-miR-1206	9.87	9.73	1.01	0.22764	0.42981	0.23789	0.53473
hsa-miR-8076	9.82	9.8	1	0.34764	0.54832	0.23842	0.53545
hsa-miR-1180-3p	11.41	13.18	0.87	0.044993	0.17857	0.23895	0.53616
hsa-miR-4794	9.7	9.78	0.99	0.27525	0.48221	0.23929	0.53646
hsa-miR-3609	10.02	10.29	0.97	0.58039	0.73971	0.24113	0.5401
hsa-miR-548g-3p	11.37	10.95	1.04	0.28499	0.48952	0.24184	0.54103
hsa-miR-4533	9.11	9.03	1.01	0.30918	0.51409	0.24197	0.54103
hsa-miR-4525	9.38	9.27	1.01	0.28009	0.4847	0.2424	0.54118
hsa-miR-335-3p	15.78	15.32	1.03	0.33531	0.53654	0.24259	0.54118
hsa-miR-6792-5p	11.59	11.3	1.03	0.27686	0.4826	0.24333	0.54118
hsa-miR-4767	14.87	15.84	0.94	0.27046	0.47578	0.24336	0.54118
hsa-miR-548t-5p	10.22	9.79	1.04	0.099705	0.26496	0.24336	0.54118
hsa-miR-552-3p	9.83	9.58	1.03	0.12671	0.30355	0.24345	0.54118
hsa-miR-6803-3p	26.41	24.11	1.1	0.20204	0.39802	0.24352	0.54118
hsa-miR-569	9.39	9.64	0.97	0.090097	0.25546	0.245	0.54386
hsa-miR-7155-3p	10.39	10.79	0.96	0.094084	0.26011	0.24529	0.54386
hsa-miR-5010-3p	23.4	22.72	1.03	0.42121	0.61283	0.24554	0.54386
hsa-miR-320b	2407.4	2402.51	1	0.4984	0.67815	0.24571	0.54386
hsa-miR-151a-5p	4592.5	5193.28	0.88	0.27888	0.48348	0.24579	0.54386
hsa-miR-4536-5p	9.58	9.65	0.99	0.44329	0.63659	0.24626	0.54424
hsa-miR-129-2-3p	20.84	22.92	0.91	0.17784	0.37341	0.247	0.54424
hsa-miR-548al	9.82	9.92	0.99	0.3203	0.52403	0.24722	0.54424
hsa-miR-33a-3p	10.11	10.11	1	0.7164	0.84113	0.24725	0.54424
hsa-miR-3196	44.57	36.83	1.21	0.094795	0.26068	0.24739	0.54424
hsa-miR-657	10.5	10.35	1.01	0.29664	0.50137	0.24742	0.54424
hsa-miR-647	10.52	10.33	1.02	0.27525	0.48221	0.24746	0.54424
hsa-miR-6509-5p	9.62	9.9	0.97	0.47273	0.6599	0.24779	0.5445
hsa-miR-182-3p	9.93	10.26	0.97	0.027699	0.14177	0.24815	0.54482
hsa-miR-4516	1265.59	1171.4	1.08	0.24088	0.44364	0.24869	0.54555
hsa-miR-187-3p	9.16	9.02	1.02	0.23956	0.44217	0.24927	0.54597
hsa-miR-1468-5p	9.51	9.26	1.03	0.12401	0.30105	0.24939	0.54597
hsa-miR-4651	14.36	12.83	1.12	0.023604	0.13242	0.24953	0.54597
hsa-miR-6081	9.34	9.21	1.01	0.14687	0.33295	0.2506	0.54745
hsa-miR-411-3p	9.96	10.05	0.99	0.44041	0.63424	0.25064	0.54745
hsa-miR-184	10.12	10.58	0.96	0.071768	0.22474	0.25151	0.54888
hsa-miR-655-5p	10.51	10.36	1.01	0.19401	0.39094	0.25229	0.54939
hsa-miR-4791	9.02	9.13	0.99	0.38434	0.58073	0.25231	0.54939
hsa-miR-370-5p	9.75	9.61	1.01	0.2647	0.46987	0.25239	0.54939
hsa-miR-711	9.27	9.49	0.98	0.15517	0.34453	0.25319	0.54978
hsa-miR-302b-3p	10.87	10.47	1.04	0.27419	0.48133	0.25327	0.54978
hsa-let-7i-5p	12063.4	12839.6	0.94	0.43266	0.62555	0.25344	0.54978
hsa-miR-6768-3p	10.27	10.11	1.02	0.19443	0.39147	0.25344	0.54978
hsa-miR-7151-3p	9.8	9.59	1.02	0.3023	0.50662	0.25384	0.54978
hsa-miR-92a-3p	86186.8	65829.8	1.31	0.30703	0.51151	0.25386	0.54978
hsa-miR-187-5p	8.99	8.95	1	0.31852	0.52315	0.25431	0.55007
hsa-miR-4507	338.27	238.21	1.42	0.032082	0.14848	0.25451	0.55007
hsa-miR-1245b-5p	10	9.79	1.02	0.16235	0.3537	0.25474	0.55007
hsa-miR-1286	9.54	9.55	1	0.33227	0.535	0.25489	0.55007
hsa-miR-3139	9.63	9.61	1	0.24445	0.44666	0.25516	0.55007
hsa-miR-3656	192.91	146.5	1.32	0.17395	0.3674	0.25529	0.55007
hsa-miR-3158-5p	10.97	11.47	0.96	0.14653	0.33295	0.25553	0.55012
hsa-miR-3679-5p	51.02	37.84	1.35	0.038645	0.16418	0.25597	0.5506
hsa-miR-3620-5p	19.93	15.32	1.3	0.11704	0.29177	0.25778	0.5538
hsa-miR-4417	10.41	10.48	0.99	0.65304	0.7938	0.25789	0.5538
hsa-miR-767-3p	14.39	13.58	1.06	0.13826	0.32097	0.25843	0.5545
hsa-miR-4328	10.48	10.6	0.99	0.21524	0.41284	0.25926	0.5558
hsa-miR-4707-5p	10.19	10.45	0.98	0.25191	0.45476	0.26034	0.55742
hsa-miR-6894-5p	10.47	9.99	1.05	0.28939	0.49508	0.26049	0.55742
hsa-miR-548ar-3p	9.87	9.74	1.01	0.21301	0.40977	0.26067	0.55742
hsa-miR-6820-3p	11.2	12.44	0.9	0.0043172	0.068779	0.26098	0.55762
hsa-miR-3937	11.06	10.99	1.01	0.46824	0.65616	0.26155	0.5579
hsa-miR-642b-5p	11.86	12.87	0.92	0.1694	0.36195	0.26155	0.5579
hsa-miR-615-3p	10.95	10.51	1.04	0.097967	0.26286	0.26182	0.55802
hsa-miR-100-3p	10.07	9.9	1.02	0.24053	0.44332	0.26329	0.56067
hsa-miR-3195	66.98	53.84	1.24	0.20033	0.39586	0.26382	0.56132
hsa-miR-3659	10.04	9.86	1.02	0.19864	0.39395	0.26491	0.56318
hsa-miR-4319	9.67	9.71	1	0.32565	0.52737	0.26568	0.56436
hsa-miR-4474-5p	9.76	9.79	1	0.44764	0.63888	0.26596	0.56447
hsa-miR-7973	10.39	10.2	1.02	0.18702	0.3832	0.26665	0.56462
hsa-miR-6731-5p	9.2	9.05	1.02	0.25494	0.45791	0.26669	0.56462
hsa-miR-6837-5p	9.32	9.84	0.95	0.14994	0.33556	0.26669	0.56462
hsa-miR-6742-5p	9.21	9.02	1.02	0.18459	0.38037	0.26865	0.56708
hsa-miR-518a-3p	10.22	10.18	1	0.32505	0.52707	0.26899	0.56708
hsa-miR-376c-5p	11.01	10.64	1.03	0.25494	0.45791	0.269	0.56708
hsa-miR-3169	9.14	8.89	1.03	0.22716	0.42924	0.26906	0.56708
hsa-miR-6811-3p	9.25	9.15	1.01	0.23956	0.44217	0.26917	0.56708
hsa-miR-4712-3p	9.67	9.83	0.98	0.24891	0.45126	0.26919	0.56708
hsa-miR-1973	20.98	18.44	1.14	0.1858	0.38194	0.2702	0.56855
hsa-miR-186-5p	951	1034.97	0.92	0.34813	0.54832	0.27033	0.56855
hsa-miR-4455	24.5	24.15	1.01	0.73371	0.85243	0.27175	0.57105
hsa-miR-5089-5p	9.5	9.34	1.02	0.19906	0.39395	0.27242	0.57199
hsa-miR-4762-5p	9.96	10.03	0.99	0.26942	0.4746	0.27392	0.57468
hsa-miR-1266-5p	8.96	9.13	0.98	0.035138	0.15651	0.2743	0.575
hsa-miR-5579-5p	10.42	10.31	1.01	0.29105	0.49692	0.27507	0.57614
hsa-miR-6748-3p	10.21	10.12	1.01	0.28719	0.49229	0.27574	0.57706
hsa-miR-6511a-5p	9.41	9.15	1.03	0.10796	0.27714	0.27613	0.57706
hsa-miR-518f-5p	9.8	9.59	1.02	0.2381	0.44076	0.27626	0.57706
hsa-miR-889-5p	10	9.69	1.03	0.32326	0.52585	0.27642	0.57706
hsa-miR-885-3p	8.64	8.81	0.98	0.18338	0.37933	0.27747	0.57875
hsa-miR-7844-5p	9.62	9.66	1	0.70464	0.83153	0.27768	0.57875
hsa-miR-5702	9.6	9.81	0.98	0.091489	0.25664	0.27849	0.57996
hsa-miR-4650-5p	10.84	10.48	1.03	0.21078	0.40672	0.27879	0.58001
hsa-miR-6873-5p	9.52	9.62	0.99	0.28499	0.48952	0.27912	0.58001
hsa-miR-6787-3p	11.26	11.68	0.96	0.17091	0.36305	0.27936	0.58001
hsa-miR-450a-5p	12.2	12.56	0.97	0.34702	0.54771	0.27942	0.58001
hsa-miR-551a	10.14	10.35	0.98	0.2357	0.43726	0.2803	0.58048
hsa-miR-511-5p	9.95	9.83	1.01	0.17053	0.36305	0.28048	0.58048
hsa-miR-142-3p	6690.37	6240.91	1.07	0.4899	0.67205	0.28051	0.58048
hsa-miR-208b-5p	10.85	10.53	1.03	0.18824	0.38416	0.28056	0.58048
hsa-miR-4469	8.63	8.75	0.99	0.24345	0.44551	0.28158	0.58212
hsa-miR-4766-3p	9.91	9.75	1.02	0.19695	0.39395	0.28268	0.58321
hsa-miR-520d-3p	11.2	10.96	1.02	0.17629	0.37138	0.28277	0.58321
hsa-miR-138-5p	9.46	9.31	1.02	0.13443	0.3167	0.28309	0.58321
hsa-miR-8062	9.76	9.56	1.02	0.29384	0.49967	0.28322	0.58321
hsa-miR-4420	11.81	11.93	0.99	0.56058	0.72682	0.28345	0.58321
hsa-miR-4451	9.57	9.78	0.98	0.3998	0.59492	0.28349	0.58321
hsa-miR-548i	9.84	9.69	1.02	0.25191	0.45476	0.28371	0.58321
hsa-miR-4765	9.92	9.84	1.01	0.31034	0.51535	0.28396	0.58324
hsa-miR-4797-3p	9.92	9.96	1	0.41982	0.61149	0.28527	0.58537
hsa-miR-4529-5p	9.25	9.38	0.99	0.32745	0.52894	0.28545	0.58537
hsa-miR-3140-5p	10.28	10.08	1.02	0.26627	0.47068	0.28599	0.58586
hsa-miR-6864-5p	9.57	9.61	1	0.36603	0.56505	0.28642	0.58586
hsa-miR-3681-3p	10.91	10.59	1.03	0.23426	0.43618	0.28648	0.58586
hsa-miR-770-5p	11.43	10.62	1.08	0.072345	0.22599	0.2867	0.58586
hsa-miR-532-3p	1363.93	1443.27	0.95	0.47632	0.66296	0.28711	0.58586
hsa-miR-6860	9.74	10.14	0.96	0.14721	0.33295	0.28719	0.58586
hsa-miR-708-3p	9.32	9.3	1	0.39641	0.59264	0.28746	0.58586
hsa-miR-7162-5p	10.27	10.03	1.02	0.19111	0.38846	0.28753	0.58586
hsa-miR-3922-5p	9.77	9.63	1.01	0.22999	0.43169	0.28783	0.586
hsa-miR-4743-3p	9.64	9.31	1.04	0.24841	0.45126	0.2896	0.58915
hsa-miR-4665-5p	15.58	13	1.2	0.19359	0.3904	0.29011	0.58926
hsa-miR-1200	9.7	9.49	1.02	0.22811	0.43006	0.29013	0.58926
hsa-miR-6755-3p	10.66	10.47	1.02	0.19906	0.39395	0.29087	0.58926
hsa-miR-5095	9.7	9.48	1.02	0.047932	0.18418	0.29102	0.58926
hsa-miR-6791-3p	9.31	9.16	1.02	0.41493	0.60855	0.29106	0.58926
hsa-miR-1258	9.37	9.21	1.02	0.20205	0.39802	0.29117	0.58926
hsa-miR-1307-5p	13.31	13.19	1.01	0.55895	0.72581	0.29159	0.58926
hsa-miR-5690	27.74	37.27	0.74	0.30573	0.51002	0.29211	0.58926
hsa-miR-1287-5p	12.28	11.84	1.04	0.12945	0.30723	0.29236	0.58926
hsa-miR-451b	18.58	16.39	1.13	0.45861	0.64937	0.29242	0.58926
hsa-miR-6814-3p	9.72	9.66	1.01	0.26263	0.46748	0.29247	0.58926
hsa-miR-7160-3p	9.5	9.41	1.01	0.25393	0.4577	0.2926	0.58926
hsa-miR-4268	9.59	9.52	1.01	0.30516	0.50973	0.29272	0.58926
hsa-miR-567	9.77	9.66	1.01	0.25545	0.45791	0.2929	0.58926
hsa-miR-186-3p	10.51	10.9	0.96	0.27793	0.4826	0.2932	0.58941
hsa-miR-3909	9.08	8.99	1.01	0.38901	0.58532	0.29353	0.58961
hsa-miR-4689	12.95	11.72	1.11	0.11174	0.2837	0.2944	0.5906
hsa-miR-8058	10.18	10.04	1.01	0.24741	0.45079	0.29449	0.5906
hsa-miR-4800-3p	10.08	9.81	1.03	0.11933	0.29531	0.29581	0.59279
hsa-miR-6862-3p	11.1	10.34	1.07	0.11011	0.2804	0.29634	0.593
hsa-miR-8070	9.27	9.46	0.98	0.16271	0.35389	0.29638	0.593
hsa-miR-615-5p	9.53	9.63	0.99	0.46009	0.64937	0.29662	0.59302
hsa-miR-6809-5p	9.88	10.19	0.97	0.1858	0.38194	0.29891	0.5965
hsa-miR-548ai	17.69	16.68	1.06	0.12019	0.29659	0.29906	0.5965
hsa-miR-1256	10.71	11	0.97	0.20034	0.39586	0.29907	0.5965
hsa-miR-4283	9.2	9.11	1.01	0.32267	0.52555	0.29931	0.59651
hsa-miR-6870-3p	17.47	16.27	1.07	0.18741	0.3837	0.30082	0.59906
hsa-miR-3129-3p	10.94	10.67	1.03	0.26108	0.46603	0.30168	0.60029
hsa-miR-6849-5p	11.13	11.95	0.93	0.12049	0.29688	0.30254	0.60125
hsa-miR-6736-3p	11.01	10.75	1.02	0.25091	0.45359	0.30263	0.60125
hsa-miR-10b-5p	12.49	13.48	0.93	0.0739	0.22805	0.30359	0.60269
hsa-miR-5087	9.99	9.8	1.02	0.26627	0.47068	0.30498	0.60497
hsa-miR-1914-5p	10.34	10.29	1.01	0.35014	0.55025	0.30563	0.60544
hsa-miR-4650-3p	9.28	9.25	1	0.61753	0.76785	0.30569	0.60544
hsa-miR-195-5p	51.92	74.94	0.69	0.069676	0.22065	0.30623	0.60603
hsa-miR-3167	9.61	9.72	0.99	0.42333	0.61555	0.30689	0.60648
hsa-miR-585-5p	9.81	9.53	1.03	0.11761	0.29219	0.30693	0.60648
hsa-miR-4485-5p	214.37	133.52	1.61	0.082088	0.24138	0.30802	0.60749
hsa-miR-103a-2-5p	24.06	25.78	0.93	0.31617	0.52028	0.3084	0.60749
hsa-miR-494-3p	748.09	479.96	1.56	0.030372	0.14639	0.30852	0.60749
hsa-miR-6743-3p	17.52	18.1	0.97	0.48175	0.66772	0.30852	0.60749
hsa-miR-92b-5p	8.89	8.88	1	0.44618	0.63788	0.30911	0.60749
hsa-miR-7151-5p	9.92	9.78	1.01	0.26056	0.46543	0.30931	0.60749
hsa-miR-6088	129.57	103.11	1.26	0.011645	0.10011	0.30937	0.60749
hsa-miR-507	10.02	10	1	0.60221	0.75543	0.30955	0.60749
hsa-miR-4691-3p	8.94	9.01	0.99	0.36025	0.55926	0.30962	0.60749
hsa-miR-6810-5p	9.46	9.36	1.01	0.29272	0.49876	0.30982	0.60749
hsa-miR-3674	9.56	9.42	1.01	0.29217	0.49815	0.31027	0.60787
hsa-miR-6881-3p	10.68	10.16	1.05	0.34082	0.5423	0.31072	0.60787
hsa-miR-4739	40.52	45.41	0.89	0.38232	0.57976	0.31073	0.60787
hsa-miR-521	10.9	10.6	1.03	0.29552	0.49985	0.3112	0.60832
hsa-miR-219b-3p	9.41	9.56	0.98	0.37186	0.56963	0.31304	0.6107
hsa-miR-4717-3p	9.51	9.27	1.03	0.14485	0.33221	0.31331	0.6107
hsa-miR-6129	10.16	9.94	1.02	0.57873	0.73907	0.31331	0.6107
hsa-miR-651-3p	9.44	9.54	0.99	0.29721	0.50137	0.31354	0.6107
hsa-miR-30e-3p	121.66	184.78	0.66	0.2068	0.40182	0.31362	0.6107
hsa-miR-518b	10.44	10.96	0.95	0.0057726	0.077712	0.31394	0.61086
hsa-miR-6514-3p	12.68	11.46	1.11	0.11147	0.28329	0.31438	0.61121
hsa-miR-192-3p	17.04	19.03	0.9	0.19821	0.39395	0.31501	0.61121
hsa-let-7d-5p	4727.56	5711.02	0.83	0.32456	0.52707	0.31521	0.61121
hsa-miR-643	9.68	9.84	0.98	0.1694	0.36195	0.31534	0.61121
hsa-miR-4780	9.75	9.81	0.99	0.60221	0.75543	0.31555	0.61121
hsa-miR-548aa	13.85	14.5	0.96	0.3086	0.51347	0.31555	0.61121
hsa-miR-376a-2-5p	10.9	10.69	1.02	0.17129	0.36325	0.31671	0.61244
hsa-miR-3670	10.6	10.52	1.01	0.40595	0.60021	0.31721	0.61244
hsa-miR-656-5p	9.31	9.4	0.99	0.55732	0.72581	0.31722	0.61244
hsa-miR-6783-3p	10.06	10	1.01	0.38634	0.58271	0.31724	0.61244
hsa-miR-3972	9.87	9.7	1.02	0.39304	0.58932	0.31739	0.61244
hsa-miR-153-5p	9.71	9.66	1	0.44691	0.63855	0.31826	0.61366
hsa-miR-4438	8.98	9.13	0.98	0.19069	0.38794	0.31869	0.61398
hsa-miR-5697	9.65	9.8	0.98	0.40048	0.59558	0.31891	0.61398
hsa-miR-664b-3p	104.67	114.62	0.91	0.96026	0.98342	0.32033	0.61624
hsa-miR-8089	12.29	10.81	1.14	0.078737	0.23668	0.32213	0.61924
hsa-miR-7154-5p	9.95	10	0.99	0.41772	0.60913	0.32334	0.62109
hsa-miR-4741	27.04	23.17	1.17	0.13762	0.32036	0.32381	0.62153
hsa-miR-6856-5p	10.88	10.55	1.03	0.22345	0.42411	0.32415	0.62154
hsa-miR-6847-3p	11.06	10.71	1.03	0.27901	0.48348	0.3243	0.62154
hsa-miR-185-5p	16613.1	17826.1	0.93	0.16082	0.35222	0.32466	0.62156
hsa-miR-155-3p	10.65	10.5	1.01	0.49857	0.67815	0.3248	0.62156
hsa-miR-7154-3p	9.52	9.5	1	0.41285	0.60619	0.32506	0.62159
hsa-miR-221-5p	12.78	14.67	0.87	0.051027	0.18822	0.32557	0.62187
hsa-miR-4485-3p	29.43	25	1.18	0.14619	0.33295	0.32569	0.62187
hsa-miR-3140-3p	9.84	10.03	0.98	0.13634	0.31855	0.32649	0.62229
hsa-miR-203b-5p	10.07	10.23	0.98	0.17436	0.36791	0.32664	0.62229
hsa-miR-6839-5p	9.96	9.87	1.01	0.34827	0.54832	0.32698	0.62229
hsa-miR-1306-3p	11.48	11.5	1	0.73371	0.85243	0.32711	0.62229
hsa-miR-1294	10.75	10.98	0.98	0.11367	0.28717	0.32722	0.62229
hsa-miR-92b-3p	17.2	23.95	0.72	0.0095537	0.092232	0.32748	0.62229
hsa-miR-4715-5p	9.91	9.6	1.03	0.15623	0.34658	0.32804	0.62229
hsa-miR-3714	10.46	10.54	0.99	0.24891	0.45126	0.32815	0.62229
hsa-miR-4326	14.94	15.22	0.98	0.5721	0.73502	0.32839	0.62229
hsa-miR-3120-5p	9.79	9.73	1.01	0.44113	0.63455	0.32855	0.62229
hsa-miR-1273a	10.23	10.11	1.01	0.28335	0.48868	0.3286	0.62229
hsa-miR-4471	9.28	9.42	0.99	0.29496	0.49985	0.32892	0.62231
hsa-miR-4524b-5p	10.02	9.91	1.01	0.35708	0.55601	0.32965	0.62231
hsa-miR-544a	10.84	10.63	1.02	0.36667	0.56505	0.32967	0.62231
hsa-miR-365a-5p	9.05	9.23	0.98	0.12914	0.30707	0.32968	0.62231
hsa-miR-4649-5p	9.41	9.39	1	0.36732	0.56505	0.32983	0.62231
hsa-miR-6716-5p	8.74	8.62	1.01	0.35321	0.55213	0.3305	0.62312
hsa-miR-516a-5p	10.47	10.16	1.03	0.1907	0.38794	0.33145	0.62427
hsa-miR-6861-5p	9.97	10.49	0.95	0.12761	0.30487	0.33179	0.62427
hsa-miR-6503-3p	19.07	22.18	0.86	0.10957	0.2804	0.33185	0.62427
hsa-miR-6834-3p	17.75	17.65	1.01	1	1	0.33214	0.62436
hsa-miR-3165	9.55	9.8	0.97	0.058045	0.2013	0.33268	0.62469
hsa-miR-7108-5p	24.27	21.67	1.12	0.17129	0.36325	0.33282	0.62469
hsa-miR-374b-5p	333.65	520.71	0.64	0.17897	0.37487	0.33305	0.62469
hsa-miR-520h	10.29	10.36	0.99	0.69833	0.82754	0.33341	0.6249
hsa-miR-6845-5p	12.1	14.26	0.85	0.044993	0.17857	0.33456	0.6266
hsa-miR-559	9.6	10	0.96	0.03675	0.15951	0.33534	0.62732
hsa-miR-5692c	9.84	9.64	1.02	0.28939	0.49508	0.33544	0.62732
hsa-miR-1244	10.13	9.88	1.02	0.2166	0.4145	0.33587	0.62734
hsa-miR-4472	9.43	9.39	1	0.44619	0.63788	0.33594	0.62734
hsa-miR-6765-5p	9.66	10.06	0.96	0.033084	0.15059	0.33713	0.62881
hsa-miR-3153	9.34	9.23	1.01	0.30344	0.50753	0.33722	0.62881
hsa-miR-325	9.48	9.32	1.02	0.20945	0.40478	0.3383	0.6299
hsa-miR-6824-5p	11.47	11	1.04	0.20335	0.39964	0.33848	0.6299
hsa-miR-4695-3p	10.73	10.34	1.04	0.18179	0.37797	0.33855	0.6299
hsa-miR-4640-5p	9.32	9.26	1.01	0.24199	0.44505	0.33941	0.6309
hsa-miR-6751-3p	12.82	11.44	1.12	0.099455	0.26463	0.33962	0.6309
hsa-miR-4434	8.33	8.48	0.98	0.14697	0.33295	0.33991	0.6309
hsa-miR-8060	14.34	13.09	1.1	0.09698	0.26216	0.34022	0.6309
hsa-miR-377-5p	10.06	10.22	0.98	0.20638	0.40182	0.34033	0.6309
hsa-miR-6882-3p	9.86	9.74	1.01	0.33531	0.53654	0.34142	0.63248
hsa-miR-4670-3p	9.31	9.47	0.98	0.29328	0.49905	0.34181	0.63273
hsa-miR-126-5p	20.56	22.61	0.91	0.61582	0.76684	0.3428	0.63351
hsa-miR-653-3p	10.26	10.03	1.02	0.20857	0.40399	0.34321	0.63351
hsa-miR-4671-5p	10.04	9.84	1.02	0.15981	0.35116	0.34333	0.63351
hsa-miR-150-5p	10298.8	12063.4	0.85	0.43495	0.62816	0.34335	0.63351
hsa-miR-6835-5p	8.9	9	0.99	0.24248	0.44531	0.34347	0.63351
hsa-miR-4638-5p	9.64	9.49	1.02	0.2839	0.48896	0.34393	0.6339
hsa-miR-1231	8.43	8.44	1	0.37098	0.56931	0.34457	0.63462
hsa-miR-3668	9.49	9.38	1.01	0.40939	0.60453	0.34488	0.63473
hsa-miR-558	9.59	9.69	0.99	0.51883	0.69532	0.34633	0.63668
hsa-miR-6892-5p	9.42	9.46	1	0.51804	0.69532	0.34654	0.63668
hsa-miR-3186-3p	9.5	9.78	0.97	0.24297	0.44551	0.34669	0.63668
hsa-miR-412-3p	9.56	9.42	1.01	0.3712	0.56931	0.34718	0.63712
hsa-miR-4687-3p	82.24	72.72	1.13	0.081423	0.24105	0.34784	0.63788
hsa-miR-432-3p	10.42	10.3	1.01	0.24891	0.45126	0.34845	0.63791
hsa-miR-4421	9.3	9.41	0.99	0.38968	0.58532	0.3487	0.63791
hsa-miR-4693-5p	9.63	9.78	0.99	0.32148	0.52525	0.34874	0.63791
hsa-miR-873-5p	10.04	10.2	0.98	0.27793	0.4826	0.34893	0.63791
hsa-miR-6858-5p	13.74	12.81	1.07	0.1002	0.26496	0.34911	0.63791
hsa-miR-3156-3p	11.03	10.93	1.01	0.29496	0.49985	0.34972	0.63857
hsa-miR-7110-3p	10.36	10.86	0.95	0.026025	0.1365	0.35077	0.64002
hsa-miR-491-5p	10.16	10.41	0.98	0.17091	0.36305	0.3511	0.64017
hsa-miR-4784	10.52	10.84	0.97	0.88408	0.9429	0.35139	0.64023
hsa-miR-202-3p	11.48	11.36	1.01	0.92546	0.96663	0.35185	0.64051
hsa-miR-499b-5p	9.96	9.74	1.02	0.20682	0.40182	0.35204	0.64051
hsa-miR-6848-5p	9.59	9.43	1.02	0.35265	0.55213	0.35261	0.64108
hsa-miR-324-3p	3413.84	3081.92	1.11	0.40958	0.60453	0.35314	0.64158
hsa-miR-5588-5p	9.59	9.77	0.98	0.44329	0.63659	0.354	0.64269
hsa-miR-660-3p	16.49	19.79	0.83	0.22857	0.43031	0.35425	0.64269
hsa-miR-3942-3p	9.95	10.13	0.98	0.32565	0.52737	0.35492	0.64287
hsa-miR-132-5p	11.79	12.06	0.98	0.38301	0.57976	0.3551	0.64287
hsa-miR-513a-3p	9.6	9.52	1.01	0.33959	0.54102	0.3551	0.64287
hsa-miR-510-5p	9.26	9.21	1.01	0.40253	0.59758	0.35584	0.64324
hsa-miR-6868-5p	9.3	9.52	0.98	0.2774	0.4826	0.35615	0.64324
hsa-miR-4756-5p	10.21	10.06	1.01	0.30003	0.50414	0.35635	0.64324
hsa-miR-580-3p	9.26	9.42	0.98	0.42122	0.61283	0.35636	0.64324
hsa-miR-4669	29.74	24.7	1.2	0.065308	0.21508	0.35657	0.64324
hsa-miR-4301	10.35	10.28	1.01	0.29777	0.50199	0.35684	0.64327
hsa-miR-4686	9.92	9.81	1.01	0.25444	0.4577	0.35752	0.64404
hsa-miR-199a-5p	169.28	291.73	0.58	0.048326	0.18418	0.35795	0.64436
hsa-miR-4797-5p	9.04	9.14	0.99	0.14687	0.33295	0.35848	0.64485
hsa-miR-873-3p	8.78	8.7	1.01	0.67508	0.81016	0.35914	0.64558
hsa-miR-6513-5p	9.53	9.64	0.99	0.5379	0.71226	0.3596	0.64558
hsa-miR-512-5p	9.69	9.67	1	0.43825	0.63184	0.35964	0.64558
hsa-miR-485-5p	9.76	9.63	1.01	0.32148	0.52525	0.36038	0.64645
hsa-miR-4436b-5p	21.37	25.22	0.85	0.0060343	0.079285	0.36331	0.65102
hsa-miR-4762-3p	9.69	9.69	1	0.57873	0.73907	0.36344	0.65102
hsa-miR-6872-3p	9.9	9.75	1.02	0.22484	0.4258	0.36384	0.65129
hsa-miR-6839-3p	10.86	10.5	1.03	0.18339	0.37933	0.36466	0.65189
hsa-miR-1287-3p	12.81	14.2	0.9	0.38103	0.57916	0.36469	0.65189
hsa-miR-3188	11.1	11.14	1	0.38235	0.57976	0.36516	0.65206
hsa-miR-7113-3p	9.57	9.47	1.01	0.38968	0.58532	0.36551	0.65206
hsa-miR-7706	9.09	9.18	0.99	0.35328	0.55213	0.36555	0.65206
hsa-miR-4744	9.61	9.47	1.02	0.2099	0.40532	0.3667	0.65364
hsa-miR-3168	9.39	9.5	0.99	0.60815	0.76026	0.36745	0.65452
hsa-miR-3117-3p	10.59	10.74	0.99	0.72003	0.84384	0.37043	0.65938
hsa-miR-24-3p	2081.53	1958.99	1.06	0.68454	0.81761	0.37137	0.65999
hsa-miR-6727-5p	36.83	31.81	1.16	0.11311	0.28632	0.37151	0.65999
hsa-let-7f-5p	6688.17	9357.82	0.71	0.37809	0.57744	0.3716	0.65999
hsa-miR-224-3p	9.84	9.99	0.98	0.24991	0.4521	0.37185	0.65999
hsa-miR-891b	10.5	10.37	1.01	0.53071	0.70567	0.37221	0.65999
hsa-miR-6735-3p	10.3	10.44	0.99	0.2148	0.41259	0.37233	0.65999
hsa-miR-620	9.19	9.22	1	0.5149	0.6926	0.37261	0.66003
hsa-miR-6781-3p	9.22	9.24	1	0.43467	0.6281	0.37338	0.66093
hsa-miR-6849-3p	10.3	10.33	1	0.82689	0.90812	0.37569	0.66456
hsa-miR-4804-5p	9.03	9.23	0.98	0.27686	0.4826	0.37628	0.66515
hsa-miR-718	9.82	9.7	1.01	0.28118	0.48624	0.37661	0.66524
hsa-miR-3913-5p	9.92	9.95	1	0.50865	0.68742	0.37704	0.66524
hsa-miR-1271-3p	9.11	9.11	1	0.43253	0.62555	0.37712	0.66524
hsa-miR-1203	9.67	9.81	0.99	0.35265	0.55213	0.37738	0.66524
hsa-miR-509-3p	9.52	9.69	0.98	0.19906	0.39395	0.37792	0.66573
hsa-miR-215-3p	10.13	10.24	0.99	0.47273	0.6599	0.37853	0.66635
hsa-miR-500a-5p	48.66	50.37	0.97	0.59965	0.75408	0.37973	0.66673
hsa-miR-95-5p	10.1	10.16	0.99	0.24642	0.44963	0.38022	0.66673
hsa-miR-4271	19.14	16.97	1.13	0.12371	0.30105	0.38031	0.66673
hsa-miR-98-3p	19.94	19.38	1.03	0.36795	0.56537	0.3804	0.66673
hsa-miR-6887-3p	11.04	10.91	1.01	0.54353	0.716	0.38045	0.66673
hsa-miR-3687	8.94	8.88	1.01	0.48252	0.66772	0.38054	0.66673
hsa-miR-1291	10.68	11.32	0.94	0.42685	0.61856	0.38077	0.66673
hsa-miR-5739	468.81	333.32	1.41	0.19734	0.39395	0.38084	0.66673
hsa-miR-6764-3p	9.75	9.65	1.01	0.22811	0.43006	0.38211	0.66808
hsa-miR-577	10.06	10.06	1	0.78177	0.88018	0.38214	0.66808
hsa-miR-1251-5p	9.36	9.2	1.02	0.24053	0.44332	0.38314	0.66937
hsa-miR-3917	10.32	10.93	0.94	0.048482	0.18418	0.38384	0.67015
hsa-miR-5007-3p	10.69	10.58	1.01	0.46453	0.65311	0.38411	0.67016
hsa-miR-6503-5p	10.8	12.27	0.88	0.0018686	0.062652	0.38455	0.67047
hsa-miR-766-5p	10.68	10.69	1	0.9245	0.96619	0.38533	0.67137
hsa-miR-7849-3p	9.81	9.77	1	0.5614	0.72751	0.38566	0.67147
hsa-miR-330-5p	9.85	10.09	0.98	0.39304	0.58932	0.38694	0.67323
hsa-miR-3679-3p	16.42	16.02	1.02	0.37772	0.57723	0.38741	0.67323
hsa-miR-892c-5p	9.34	9.26	1.01	0.36732	0.56505	0.38746	0.67323
hsa-miR-4764-3p	9.92	9.85	1.01	0.31209	0.5169	0.38782	0.6734
hsa-miR-3177-5p	9	8.9	1.01	0.35644	0.55536	0.38918	0.67531
hsa-miR-340-3p	129.78	204.6	0.63	0.18659	0.38268	0.38952	0.67543
hsa-miR-568	9.99	10.03	1	0.70373	0.83124	0.39044	0.67626
hsa-miR-3189-3p	9.6	9.73	0.99	0.39912	0.59492	0.39053	0.67626
hsa-miR-548ay-3p	9.56	9.65	0.99	0.46083	0.65005	0.39098	0.67632
hsa-miR-6853-3p	8.8	8.67	1.01	0.26729	0.47216	0.39109	0.67632
hsa-miR-3074-3p	11.29	10.85	1.04	0.26575	0.47068	0.39141	0.6764
hsa-miR-2114-5p	9.33	9.31	1	0.47573	0.66296	0.3924	0.67767
hsa-miR-1912	8.91	9.03	0.99	0.31208	0.5169	0.39293	0.67812
hsa-miR-6822-5p	9.33	9.54	0.98	0.19028	0.38794	0.39392	0.67842
hsa-miR-210-5p	12.61	13.28	0.95	0.14417	0.33168	0.39401	0.67842
hsa-miR-3663-5p	9.71	9.56	1.02	0.49013	0.67205	0.39401	0.67842
hsa-miR-3614-3p	10.56	10.44	1.01	0.35644	0.55536	0.39417	0.67842
hsa-let-7a-3p	10.88	11.02	0.99	0.43897	0.63252	0.39466	0.6788
hsa-miR-4290	13.2	12.09	1.09	0.12224	0.29874	0.39653	0.68156
hsa-miR-663b	9.37	9.23	1.01	0.41077	0.60489	0.39687	0.68168
hsa-miR-6806-5p	9.57	9.46	1.01	0.49934	0.67884	0.39757	0.68193
hsa-miR-3941	9.57	9.52	1	0.38767	0.58403	0.39767	0.68193
hsa-miR-596	9.3	9.39	0.99	0.32208	0.52525	0.39782	0.68193
hsa-miR-24-1-5p	10.69	11	0.97	0.2989	0.5029	0.39842	0.68251
hsa-miR-4433a-3p	21.79	21.61	1.01	0.98934	0.99716	0.39991	0.68429
hsa-let-7c-5p	3004.88	3158.97	0.95	0.38283	0.57976	0.4	0.68429
hsa-miR-449a	10.41	10.63	0.98	0.23283	0.43447	0.4014	0.68623
hsa-miR-106b-3p	9.96	9.85	1.01	0.45861	0.64937	0.40188	0.68658
hsa-miR-512-3p	10.52	10.33	1.02	0.28281	0.48868	0.40247	0.68671
hsa-miR-548ae-3p	11.35	11.34	1	0.65743	0.7961	0.40249	0.68671
hsa-miR-198	9.14	8.99	1.02	0.045911	0.18001	0.40381	0.68818
hsa-miR-34b-3p	12.01	11.73	1.02	0.32267	0.52555	0.40389	0.68818
hsa-miR-3683	9.5	9.6	0.99	0.33409	0.53594	0.40468	0.68907
hsa-miR-302d-3p	10.37	10.18	1.02	0.26211	0.46721	0.4052	0.68949
hsa-miR-31-3p	9.93	10.03	0.99	0.36538	0.56446	0.40559	0.6897
hsa-miR-4634	17.81	15.37	1.16	0.12852	0.3059	0.40598	0.68989
hsa-miR-34a-3p	10.13	9.91	1.02	0.32208	0.52525	0.4072	0.69152
hsa-miR-1229-5p	24.58	17.81	1.38	0.015876	0.10998	0.40823	0.69249
hsa-miR-943	9.63	9.44	1.02	0.24991	0.4521	0.40848	0.69249
hsa-miR-6133	9.06	9.24	0.98	0.26314	0.46808	0.40879	0.69249
hsa-miR-4789-3p	9.7	9.85	0.99	0.22531	0.42636	0.40911	0.69249
hsa-miR-7851-3p	9.39	9.81	0.96	0.11535	0.28939	0.40913	0.69249
hsa-miR-941	8.7	8.48	1.02	0.25735	0.46099	0.41068	0.69465
hsa-miR-3134	9.83	9.89	0.99	0.48252	0.66772	0.41223	0.6968
hsa-miR-135b-3p	8.98	8.94	1.01	0.38567	0.58239	0.41374	0.69887
hsa-miR-708-5p	9.68	9.62	1.01	0.36861	0.56602	0.41401	0.69887
hsa-miR-6767-3p	10.14	9.96	1.02	0.33288	0.535	0.41567	0.70122
hsa-miR-5188	9.87	9.76	1.01	0.66536	0.80303	0.41665	0.70233
hsa-miR-4476	10.89	10.87	1	0.99806	1	0.41688	0.70233
hsa-miR-3529-5p	10.01	10.05	1	0.73921	0.85414	0.41781	0.70278
hsa-miR-4678	10.28	10.17	1.01	0.38302	0.57976	0.41786	0.70278
hsa-miR-3907	27.47	26.41	1.04	0.9033	0.95579	0.41797	0.70278
hsa-miR-4269	10.04	10.04	1	0.46974	0.65717	0.41825	0.70278
hsa-miR-6873-3p	12.12	11.49	1.06	0.54031	0.71323	0.41924	0.70397
hsa-miR-2277-3p	10.47	10.09	1.04	0.12945	0.30723	0.41951	0.70397
hsa-miR-642a-3p	113.13	88.59	1.28	0.06726	0.21715	0.41988	0.70413
hsa-miR-29b-1-5p	14	15.24	0.92	0.32029	0.52403	0.42062	0.70491
hsa-miR-203a-5p	9.93	9.9	1	0.47423	0.66127	0.421	0.70508
hsa-miR-3622a-5p	9.21	9.04	1.02	0.213	0.40977	0.42216	0.70623
hsa-miR-367-3p	10.29	10.21	1.01	0.59799	0.75273	0.42224	0.70623
hsa-miR-6756-3p	14.68	16.29	0.9	0.017883	0.1154	0.42311	0.70721
hsa-miR-4523	8.95	8.75	1.02	0.31091	0.51596	0.42389	0.70727
hsa-miR-3908	9.65	9.74	0.99	0.50243	0.68123	0.42412	0.70727
hsa-miR-599	9.84	9.73	1.01	0.92643	0.96663	0.42445	0.70727
hsa-miR-4448	10.58	10.64	0.99	0.59799	0.75273	0.42446	0.70727
hsa-miR-3663-3p	15.89	14.34	1.11	0.37905	0.57753	0.42455	0.70727
hsa-miR-449b-5p	10.15	9.95	1.02	0.20205	0.39802	0.42504	0.70727
hsa-miR-616-5p	9.93	9.79	1.01	0.4675	0.65548	0.4253	0.70727
hsa-miR-2115-3p	9.95	9.84	1.01	0.3514	0.55189	0.42548	0.70727
hsa-miR-4428	35.17	21.31	1.65	0.0080522	0.089717	0.42564	0.70727
hsa-miR-4510	9.83	9.65	1.02	0.4623	0.65142	0.42686	0.7084
hsa-miR-7155-5p	9.52	9.57	0.99	0.41216	0.60587	0.42687	0.7084
hsa-miR-6887-5p	11.86	11.65	1.02	0.49089	0.67237	0.42762	0.70893
hsa-miR-3913-3p	10.11	10.12	1	0.55895	0.72581	0.42775	0.70893
hsa-miR-3150b-5p	14.68	16.86	0.87	0.0055816	0.076491	0.42813	0.7091
hsa-miR-345-5p	12.03	12.81	0.94	0.38901	0.58532	0.42852	0.70928
hsa-miR-302f	10.08	9.89	1.02	0.37446	0.57259	0.4291	0.70962
hsa-miR-23b-3p	521.02	654.7	0.8	0.22198	0.42288	0.4296	0.70962
hsa-miR-6741-5p	10.5	10.98	0.96	0.10071	0.26602	0.42978	0.70962
hsa-miR-556-5p	9.55	9.6	0.99	0.5347	0.70913	0.42984	0.70962
hsa-miR-600	9.41	9.28	1.01	0.40526	0.60021	0.43053	0.70987
hsa-miR-422a	9.17	9.09	1.01	0.30516	0.50973	0.43083	0.70987
hsa-miR-574-5p	73.76	62.74	1.18	0.6356	0.77931	0.43103	0.70987
hsa-miR-550b-2-5p	21.61	23.99	0.9	0.25443	0.4577	0.4311	0.70987
hsa-miR-6130	9.5	9.56	0.99	0.96608	0.98739	0.433	0.71253
hsa-miR-6828-5p	9.18	9.28	0.99	0.40253	0.59758	0.43348	0.71274
hsa-miR-518c-3p	10.6	10.37	1.02	0.38968	0.58532	0.43369	0.71274
hsa-miR-190a-3p	10.75	10.73	1	0.80237	0.89156	0.43471	0.71396
hsa-miR-618	10.13	10.18	1	0.6831	0.81671	0.43565	0.71505
hsa-miR-1185-5p	10.27	10.19	1.01	0.52277	0.69877	0.43601	0.71514
hsa-miR-8055	9.12	9.38	0.97	0.271	0.4764	0.43627	0.71514
hsa-miR-194-5p	1389.23	1620.4	0.86	0.25889	0.46341	0.43681	0.71558
hsa-miR-5588-3p	10.66	10.59	1.01	0.12853	0.3059	0.43795	0.71643
hsa-miR-150-3p	14.97	13.7	1.09	0.1261	0.30324	0.43803	0.71643
hsa-miR-6792-3p	13.3	13.58	0.98	0.77524	0.87866	0.43824	0.71643
hsa-miR-5011-3p	9.88	9.94	0.99	0.33653	0.53748	0.43847	0.71643
hsa-miR-3184-5p	9.89	9.76	1.01	0.36026	0.55926	0.43874	0.71643
hsa-miR-6511a-3p	12.24	11.22	1.09	0.044995	0.17857	0.43932	0.71692
hsa-miR-7157-5p	10.57	10.35	1.02	0.38103	0.57916	0.43976	0.71711
hsa-miR-6877-3p	13.54	15.6	0.87	0.00077748	0.060238	0.44017	0.71711
hsa-miR-4664-5p	10.53	11.62	0.91	0.024363	0.13254	0.44028	0.71711
hsa-miR-8063	33.57	29.12	1.15	0.13538	0.31746	0.44132	0.71815
hsa-miR-4531	9.01	9.14	0.99	0.24941	0.45184	0.44162	0.71815
hsa-miR-6793-5p	14.36	13.68	1.05	0.39776	0.59362	0.44176	0.71815
hsa-miR-518a-5p	9.95	9.88	1.01	0.56962	0.73295	0.44223	0.71845
hsa-miR-6782-5p	9.3	9.16	1.01	0.42897	0.62093	0.44293	0.71848
hsa-miR-8085	9.76	9.45	1.03	0.27632	0.4826	0.44301	0.71848
hsa-miR-6074	9.49	9.73	0.98	0.096497	0.26195	0.44333	0.71848
hsa-miR-7705	9.27	9.39	0.99	0.48632	0.66967	0.44343	0.71848
hsa-miR-4520-3p	8.73	8.86	0.99	0.49088	0.67237	0.44391	0.71848
hsa-miR-548x-3p	10.65	10.78	0.99	0.48708	0.66967	0.44416	0.71848
hsa-miR-6850-3p	10.48	10.18	1.03	0.068018	0.21864	0.44422	0.71848
hsa-miR-6867-3p	11.02	11.02	1	0.52277	0.69877	0.44536	0.71963
hsa-miR-6774-5p	9.7	10.15	0.96	0.15837	0.3489	0.4455	0.71963
hsa-miR-135a-3p	14.46	12.55	1.15	0.054594	0.19355	0.44629	0.7201
hsa-miR-18b-3p	12.87	12.74	1.01	0.34888	0.54895	0.44635	0.7201
hsa-miR-6510-5p	24.54	19	1.29	0.079774	0.23783	0.44682	0.72036
hsa-miR-5699-3p	10.09	9.97	1.01	0.41632	0.60884	0.44719	0.72036
hsa-miR-4670-5p	10.02	9.95	1.01	0.31853	0.52315	0.44736	0.72036
hsa-miR-623	10.04	10.35	0.97	0.16492	0.35656	0.44871	0.72186
hsa-miR-4742-3p	9.9	9.78	1.01	0.31735	0.52189	0.44886	0.72186
hsa-miR-93-5p	3585.95	2620.63	1.37	0.44456	0.6377	0.44968	0.72237
hsa-miR-320a	1795.09	1620.4	1.11	0.37887	0.57753	0.44974	0.72237
hsa-miR-519c-3p	10.81	10.39	1.04	0.19864	0.39395	0.45068	0.72342
hsa-miR-522-3p	10.67	10.39	1.03	0.17863	0.37476	0.45127	0.72382
hsa-miR-34c-3p	9.8	9.6	1.02	0.47273	0.6599	0.45161	0.72382
hsa-miR-1301-5p	9.86	9.83	1	0.67687	0.81116	0.45179	0.72382
hsa-miR-4752	9.2	9.37	0.98	0.44546	0.63788	0.4525	0.72451
hsa-miR-20b-3p	9.41	9.28	1.01	0.55813	0.72581	0.4532	0.72504
hsa-miR-4722-3p	10.3	10.3	1	0.57375	0.73529	0.4534	0.72504
hsa-miR-4524a-5p	9.76	9.73	1	0.56386	0.72922	0.45458	0.72622
hsa-miR-6883-5p	9.92	10.24	0.97	0.23283	0.43447	0.45471	0.72622
hsa-miR-4459	781.67	301.61	2.59	0.0028544	0.064383	0.45556	0.72682
hsa-miR-3975	10.23	10.42	0.98	0.09601	0.26119	0.45565	0.72682
hsa-miR-519b-3p	10.25	10.22	1	0.44982	0.6402	0.45604	0.72699
hsa-miR-4647	9.89	9.72	1.02	0.079776	0.23783	0.45702	0.72799
hsa-miR-593-5p	9.13	9.01	1.01	0.45935	0.64937	0.45773	0.72799
hsa-miR-6836-3p	11.06	12.55	0.88	0.0066177	0.082285	0.45799	0.72799
hsa-miR-6857-5p	10.11	10.27	0.98	0.88121	0.9418	0.45811	0.72799
hsa-miR-6787-5p	9.38	9.32	1.01	0.32505	0.52707	0.45823	0.72799
hsa-miR-4740-3p	10.89	10.54	1.03	0.094803	0.26068	0.45848	0.72799
hsa-miR-126-3p	1215.69	1193.09	1.02	0.53063	0.70567	0.45867	0.72799
hsa-miR-5571-5p	16.63	19.69	0.84	0.044218	0.17751	0.45929	0.72852
hsa-miR-617	11.38	11.33	1	0.57541	0.73557	0.46035	0.72974
hsa-miR-6749-5p	229.01	206.57	1.11	0.29325	0.49905	0.46099	0.73031
hsa-miR-6504-3p	10.04	10.18	0.99	0.41632	0.60884	0.46134	0.73041
hsa-miR-548ad-3p	9.74	9.65	1.01	0.54757	0.71909	0.46224	0.73049
hsa-miR-30c-2-3p	10.3	10.25	1.01	0.48025	0.66603	0.46243	0.73049
hsa-miR-3619-5p	9.09	9.01	1.01	0.34826	0.54832	0.46251	0.73049
hsa-miR-3692-3p	9.23	9.11	1.01	0.56222	0.72784	0.46291	0.73049
hsa-miR-7106-3p	10.45	10.97	0.95	0.032586	0.14993	0.46374	0.73049
hsa-miR-4778-3p	9.36	9.48	0.99	0.41842	0.6098	0.46379	0.73049
hsa-miR-6812-5p	23.26	18.08	1.29	0.02398	0.13254	0.46382	0.73049
hsa-miR-633	10.06	10.15	0.99	0.97771	0.99329	0.4639	0.73049
hsa-miR-3935	12.05	10.95	1.1	0.06894	0.22049	0.46405	0.73049
hsa-miR-675-3p	10.49	11.35	0.92	0.0086815	0.091822	0.46426	0.73049
hsa-miR-4431	9.22	9.35	0.99	0.19821	0.39395	0.46511	0.73139
hsa-miR-6889-5p	9.23	9.27	1	0.58122	0.7404	0.46567	0.7318
hsa-miR-664a-3p	224.58	233.36	0.96	0.34381	0.545	0.46619	0.73218
hsa-miR-5195-5p	9.58	9.62	1	0.36538	0.56446	0.46753	0.73382
hsa-miR-379-3p	9.89	9.97	0.99	0.58874	0.74625	0.4687	0.73521
hsa-miR-20a-5p	3415.43	3246.52	1.05	0.88885	0.94643	0.46904	0.7353
hsa-miR-888-3p	9.91	9.72	1.02	0.36538	0.56446	0.46934	0.73531
hsa-miR-6753-3p	10.73	10.43	1.03	0.35771	0.55666	0.46967	0.73538
hsa-miR-204-5p	14.45	15.05	0.96	0.9874	0.99716	0.47015	0.73567
hsa-miR-3065-5p	9.54	9.69	0.98	0.39844	0.59428	0.47085	0.73632
hsa-miR-4777-3p	9.98	10.02	1	0.56633	0.72981	0.47117	0.73636
hsa-miR-519d-3p	10.93	10.96	1	0.99612	1	0.47267	0.73826
hsa-miR-1275	33.7	40.79	0.83	0.14686	0.33295	0.47421	0.74002
hsa-miR-6884-3p	15.14	14.74	1.03	0.63474	0.77899	0.47438	0.74002
hsa-miR-6076	16.84	15.72	1.07	0.059834	0.20528	0.47505	0.74061
hsa-miR-6132	44.9	28.75	1.56	0.014406	0.10819	0.47664	0.74263
hsa-miR-4687-5p	12.57	12.69	0.99	0.95349	0.98161	0.47729	0.74319
hsa-miR-6869-3p	9.31	9.32	1	0.58456	0.74205	0.47818	0.74413
hsa-miR-3682-5p	10.79	10.72	1.01	0.62956	0.77487	0.47955	0.74549
hsa-miR-3978	9.39	9.29	1.01	0.46601	0.65447	0.47964	0.74549
hsa-miR-3922-3p	10.86	10.66	1.02	0.27206	0.47793	0.48021	0.74587
hsa-miR-6755-5p	9.3	9.31	1	0.5565	0.72581	0.48047	0.74587
hsa-miR-93-3p	75.43	68.36	1.1	0.44615	0.63788	0.48139	0.74651
hsa-miR-7161-5p	9.5	9.54	1	0.57375	0.73529	0.48147	0.74651
hsa-miR-200a-3p	9.53	9.75	0.98	0.16827	0.36074	0.48258	0.74778
hsa-miR-3605-5p	10.34	10.76	0.96	0.44113	0.63455	0.48314	0.74819
hsa-miR-410-5p	9.4	9.43	1	0.61924	0.76885	0.48425	0.74925
hsa-miR-7156-3p	10.12	9.89	1.02	0.45274	0.64364	0.48457	0.74925
hsa-miR-6734-3p	10.36	10.12	1.02	0.55895	0.72581	0.48499	0.74925
hsa-miR-3940-3p	23.13	22.61	1.02	0.41492	0.60855	0.485	0.74925
hsa-miR-3186-5p	9.87	9.94	0.99	0.63302	0.778	0.48692	0.75138
hsa-miR-1197	10.07	10.02	1.01	0.76781	0.87529	0.48699	0.75138
hsa-miR-8054	9.15	9.29	0.99	0.33653	0.53748	0.48751	0.75138
hsa-miR-5585-3p	16.63	14.14	1.18	0.66007	0.79702	0.48761	0.75138
hsa-miR-6769a-5p	10.21	10.29	0.99	0.64692	0.78861	0.48791	0.75138
hsa-miR-8065	10.06	10.11	0.99	0.67066	0.80744	0.48815	0.75138
hsa-miR-34c-5p	9.74	9.78	1	0.59462	0.75103	0.48882	0.75138
hsa-miR-4722-5p	9.16	9.16	1	0.59125	0.74757	0.48898	0.75138
hsa-miR-4662b	9.61	9.58	1	0.67155	0.80744	0.48915	0.75138
hsa-miR-3934-3p	9.55	9.66	0.99	0.52991	0.70567	0.48932	0.75138
hsa-miR-4699-5p	9.55	9.45	1.01	0.48328	0.66841	0.49019	0.75226
hsa-miR-378a-5p	97.4	133.52	0.73	0.22297	0.42385	0.49134	0.75356
hsa-miR-7852-3p	9.65	9.56	1.01	0.42614	0.61824	0.49209	0.7536
hsa-miR-4704-3p	10.13	10.28	0.99	0.85348	0.92458	0.49214	0.7536
hsa-miR-583	9.19	9.21	1	0.52198	0.69845	0.49251	0.7536
hsa-miR-19a-5p	10.34	10.14	1.02	0.36217	0.56155	0.49254	0.7536
hsa-miR-5197-5p	10.1	10.08	1	0.6548	0.79404	0.49355	0.75429
hsa-miR-4263	9.44	9.41	1	0.52753	0.70365	0.49369	0.75429
hsa-miR-3129-5p	9.74	9.72	1	0.66624	0.80371	0.49389	0.75429
hsa-miR-4304	9.7	9.9	0.98	0.24395	0.44608	0.49515	0.75578
hsa-miR-3688-3p	10.86	11.52	0.94	0.17397	0.3674	0.49581	0.75632
hsa-miR-518f-3p	10.13	10.1	1	0.67155	0.80744	0.49625	0.75651
hsa-miR-3672	10.13	10.17	1	0.76967	0.87662	0.49656	0.75651
hsa-miR-6795-3p	21.86	21.58	1.01	0.55242	0.72322	0.49682	0.75651
hsa-miR-6806-3p	9.6	9.49	1.01	0.75301	0.86305	0.49758	0.75704
hsa-miR-675-5p	8.8	8.86	0.99	0.55731	0.72581	0.49776	0.75704
hsa-miR-5685	9.67	9.7	1	0.62353	0.77155	0.50069	0.76103
hsa-miR-1269b	9.42	9.34	1.01	0.52753	0.70365	0.50132	0.76115
hsa-miR-6789-3p	10.61	10.32	1.03	0.26005	0.46517	0.50136	0.76115
hsa-miR-181a-5p	467.62	493.08	0.95	0.56543	0.72981	0.50186	0.76145
hsa-miR-4728-3p	17.81	18.49	0.96	0.2489	0.45126	0.50221	0.76154
hsa-miR-4645-5p	9.63	9.74	0.99	0.50554	0.68507	0.50331	0.76275
hsa-miR-4453	9.61	9.55	1.01	0.34577	0.54608	0.50372	0.76292
hsa-miR-6134	9.92	10.17	0.98	0.35644	0.55536	0.50433	0.76338
hsa-miR-598-5p	9.03	9.18	0.98	0.34144	0.54294	0.50489	0.76377
hsa-miR-15b-3p	27.79	30.84	0.9	0.58039	0.73971	0.50658	0.76587
hsa-miR-5011-5p	10.45	10.37	1.01	0.9874	0.99716	0.50818	0.76704
hsa-miR-222-5p	9.41	9.4	1	0.50943	0.68742	0.50819	0.76704
hsa-miR-23a-5p	9.58	10.27	0.93	0.086916	0.25163	0.50825	0.76704
hsa-miR-328-3p	34.09	35.89	0.95	0.91774	0.9615	0.50885	0.76731
hsa-miR-3135b	72.19	73.16	0.99	0.58288	0.74104	0.50903	0.76731
hsa-miR-6823-5p	9.46	9.5	1	0.51962	0.69601	0.51044	0.76898
hsa-miR-611	9.17	9.11	1.01	0.58958	0.74656	0.51142	0.77
hsa-miR-6838-5p	9.68	9.6	1.01	0.5721	0.73502	0.51183	0.77013
hsa-miR-6756-5p	21.23	19.42	1.09	0.097961	0.26286	0.51211	0.77013
hsa-miR-5585-5p	9.72	9.83	0.99	0.49166	0.67306	0.51353	0.77181
hsa-miR-2113	9.96	9.92	1	0.56715	0.7305	0.51435	0.77259
hsa-miR-655-3p	10.38	10.31	1.01	0.41077	0.60489	0.51558	0.77398
hsa-miR-423-3p	38.09	38.2	1	0.73462	0.8529	0.51631	0.77453
hsa-miR-4500	9.81	10.08	0.97	0.23762	0.44019	0.51666	0.77453
hsa-miR-1265	9.9	9.68	1.02	0.2774	0.4826	0.51686	0.77453
hsa-miR-3688-5p	9.98	9.95	1	0.74013	0.85443	0.51776	0.77539
hsa-miR-3607-3p	10.66	10.72	0.99	0.82216	0.90565	0.51804	0.77539
hsa-miR-520c-3p	10.55	10.35	1.02	0.29552	0.49985	0.51853	0.77543
hsa-miR-4513	23.02	25.22	0.91	0.31558	0.51966	0.51868	0.77543
hsa-miR-3944-3p	9.45	9.39	1.01	0.44909	0.6402	0.52016	0.77624
hsa-miR-6821-3p	9.57	9.35	1.02	0.28009	0.4847	0.52041	0.77624
hsa-miR-342-3p	2257.91	2257.91	1	0.48226	0.66772	0.52042	0.77624
hsa-miR-372-3p	9.82	9.73	1.01	0.31442	0.5184	0.52044	0.77624
hsa-miR-499a-3p	9.49	9.63	0.99	0.45935	0.64937	0.52101	0.77663
hsa-miR-548ar-5p	10.13	10.21	0.99	0.73646	0.8529	0.52164	0.77712
hsa-miR-6779-3p	13.51	13.04	1.04	0.53469	0.70913	0.52263	0.77764
hsa-miR-1295a	10.15	10.31	0.98	0.99903	1	0.52285	0.77764
hsa-miR-4321	9.88	9.86	1	0.59462	0.75103	0.52297	0.77764
hsa-miR-302d-5p	8.82	8.89	0.99	0.83257	0.91122	0.52342	0.77764
hsa-miR-4758-5p	10.81	10.79	1	0.47648	0.66296	0.52351	0.77764
hsa-miR-3182	9.85	9.8	1.01	0.51177	0.68876	0.52578	0.78055
hsa-miR-571	10.16	10.29	0.99	1	1	0.52677	0.78156
hsa-miR-27b-5p	9.19	9.24	0.99	0.67687	0.81116	0.52723	0.7818
hsa-miR-4255	9.16	9.23	0.99	0.8573	0.92556	0.52893	0.78387
hsa-miR-4450	9.49	9.63	0.99	0.3609	0.55991	0.52985	0.78477
hsa-miR-3147	9.38	9.51	0.99	0.48025	0.66603	0.53037	0.78508
hsa-miR-4327	11.53	11.69	0.99	0.84491	0.91999	0.53155	0.78604
hsa-miR-375	9.15	9.29	0.98	0.27632	0.4826	0.53163	0.78604
hsa-miR-367-5p	10.42	10.39	1	0.81744	0.90318	0.53213	0.78631
hsa-miR-6815-5p	9.41	9.4	1	0.57541	0.73557	0.53424	0.78899
hsa-miR-1247-5p	9.68	10.06	0.96	0.016911	0.11404	0.53519	0.78992
hsa-miR-6815-3p	12.18	11.16	1.09	0.025702	0.1362	0.53612	0.79084
hsa-miR-517c-3p	10	10.11	0.99	0.60391	0.75681	0.53727	0.79208
hsa-miR-4262	9.74	9.69	1	0.6548	0.79404	0.53789	0.79215
hsa-miR-6863	8.73	8.79	0.99	0.58539	0.74237	0.53794	0.79215
hsa-miR-147b	9.79	9.68	1.01	0.35518	0.55441	0.53868	0.79231
hsa-miR-135a-5p	11.6	11.13	1.04	0.39102	0.58699	0.53889	0.79231
hsa-miR-4653-5p	9.81	9.7	1.01	0.47423	0.66127	0.53898	0.79231
hsa-miR-4777-5p	9.82	9.8	1	0.62698	0.77349	0.5395	0.79249
hsa-miR-4252	11.12	10.9	1.02	0.4675	0.65548	0.53973	0.79249
hsa-miR-20b-5p	1484.26	1620.4	0.92	0.70458	0.83153	0.54102	0.79308
hsa-miR-6851-5p	9.7	9.55	1.02	0.40526	0.60021	0.54118	0.79308
hsa-miR-302c-5p	9.13	9.1	1	0.55487	0.72457	0.5413	0.79308
hsa-miR-6833-5p	13.48	12.92	1.04	0.7484	0.86047	0.54137	0.79308
hsa-miR-3666	9.66	9.43	1.02	0.33837	0.54007	0.54175	0.7931
hsa-miR-4640-3p	16.14	15.87	1.02	0.98449	0.99542	0.5423	0.7931
hsa-miR-5579-3p	9.41	9.37	1	0.47874	0.66502	0.54252	0.7931
hsa-miR-6794-3p	19.4	20.65	0.94	0.44401	0.63726	0.54263	0.7931
hsa-miR-1295b-3p	9.44	9.57	0.99	0.38169	0.57976	0.54385	0.79361
hsa-miR-877-5p	9.1	9.36	0.97	0.29721	0.50137	0.54441	0.79361
hsa-miR-5580-3p	9.83	10.06	0.98	0.71368	0.83832	0.54444	0.79361
hsa-miR-4419b	9.74	10.08	0.97	0.18259	0.37901	0.54453	0.79361
hsa-miR-6784-3p	17.06	16.04	1.06	0.1472	0.33295	0.54454	0.79361
hsa-miR-449c-3p	10.37	10.54	0.98	0.99031	0.99774	0.54638	0.79584
hsa-miR-4786-5p	9.07	9.19	0.99	0.62181	0.7698	0.54696	0.79624
hsa-miR-555	9.71	9.72	1	0.61924	0.76885	0.54735	0.79635
hsa-miR-5094	10.4	10.53	0.99	0.64518	0.78762	0.54802	0.79687
hsa-miR-1303	10.35	10.3	1	0.5339	0.70913	0.55029	0.7992
hsa-miR-219a-1-3p	9.03	8.95	1.01	0.41146	0.60555	0.5505	0.7992
hsa-miR-4526	8.78	8.9	0.99	0.99903	1	0.55057	0.7992
hsa-miR-4638-3p	8.96	8.92	1	0.59125	0.74757	0.55169	0.80034
hsa-miR-26b-5p	2748.85	2402.51	1.14	0.45702	0.649	0.5529	0.80034
hsa-miR-514b-3p	9.46	9.51	1	0.65655	0.79541	0.55306	0.80034
hsa-miR-331-3p	8147.08	8714.16	0.93	0.97866	0.99349	0.55338	0.80034
hsa-miR-4522	9.28	9.3	1	0.69294	0.82307	0.55368	0.80034
hsa-miR-3655	9.5	9.5	1	0.7438	0.85673	0.55409	0.80034
hsa-miR-4654	9.62	9.48	1.01	0.3784	0.57753	0.55425	0.80034
hsa-miR-6822-3p	9.85	9.69	1.02	0.34453	0.54547	0.55429	0.80034
hsa-miR-6774-3p	10.15	9.88	1.03	0.17942	0.37487	0.55435	0.80034
hsa-miR-339-3p	20.73	19.97	1.04	0.55731	0.72581	0.55449	0.80034
hsa-miR-6786-5p	18.56	17.36	1.07	0.3115	0.51659	0.55519	0.80059
hsa-miR-21-3p	42.07	37.39	1.13	0.54918	0.72046	0.55529	0.80059
hsa-miR-8057	9.51	9.52	1	0.51021	0.6881	0.55681	0.80227
hsa-let-7c-3p	10.77	10.69	1.01	0.67598	0.81086	0.55709	0.80227
hsa-miR-622	10.45	10.44	1	0.48708	0.66967	0.55877	0.80424
hsa-miR-3154	11.07	10.89	1.02	0.64518	0.78762	0.55947	0.80479
hsa-miR-1245b-3p	9.44	9.6	0.98	0.36667	0.56505	0.56036	0.80535
hsa-miR-6831-5p	9.52	11.38	0.84	0.044865	0.17857	0.56078	0.80535
hsa-miR-652-5p	13.51	13.23	1.02	0.85729	0.92556	0.5608	0.80535
hsa-miR-4774-5p	9.89	9.93	1	0.81366	0.8994	0.56169	0.80616
hsa-miR-188-5p	21.93	20.74	1.06	0.1627	0.35389	0.5624	0.80673
hsa-miR-4287	9.83	9.86	1	0.54757	0.71909	0.56357	0.80741
hsa-let-7g-5p	9653.81	7595.85	1.27	0.73631	0.8529	0.56379	0.80741
hsa-miR-652-3p	1215.69	1193.09	1.02	0.60604	0.75888	0.56383	0.80741
hsa-miR-1295b-5p	9.2	9.24	1	0.97286	0.99074	0.56428	0.80746
hsa-miR-4749-5p	9.88	9.71	1.02	0.3347	0.53654	0.56449	0.80746
hsa-miR-2110	16.69	15.68	1.06	0.43681	0.63013	0.56514	0.80794
hsa-let-7f-1-3p	23.6	23.51	1	0.88024	0.9418	0.56653	0.80927
hsa-miR-490-5p	9.81	9.92	0.99	0.57375	0.73529	0.56677	0.80927
hsa-miR-6516-5p	13.01	14.11	0.92	0.50787	0.68713	0.56703	0.80927
hsa-miR-8086	9.85	9.77	1.01	0.49013	0.67205	0.56864	0.811
hsa-miR-5004-5p	9.28	9.28	1	0.55895	0.72581	0.5696	0.811
hsa-miR-509-5p	10.02	10.09	0.99	0.49396	0.67512	0.56963	0.811
hsa-miR-3942-5p	10.24	10.09	1.01	0.5315	0.70636	0.57005	0.811
hsa-miR-1268a	36.64	35.27	1.04	0.68666	0.81828	0.57007	0.811
hsa-miR-490-3p	9.61	9.55	1.01	0.46009	0.64937	0.57015	0.811
hsa-miR-887-5p	9.61	9.62	1	0.73554	0.8529	0.57113	0.81115
hsa-miR-1205	9.13	9.11	1	0.61155	0.76414	0.57127	0.81115
hsa-miR-3191-3p	8.62	8.61	1	0.7028	0.83094	0.57178	0.81115
hsa-miR-5583-3p	10.75	10.69	1.01	0.61667	0.76753	0.5719	0.81115
hsa-miR-4468	9.15	9.45	0.97	0.31912	0.52378	0.57213	0.81115
hsa-miR-1469	9.72	9.69	1	0.51177	0.68876	0.57236	0.81115
hsa-miR-3158-3p	10.07	10.07	1	0.75116	0.86209	0.57248	0.81115
hsa-miR-548j-5p	10	10.17	0.98	0.75762	0.86717	0.57403	0.81289
hsa-miR-624-3p	10	10.07	0.99	0.97383	0.99133	0.5744	0.81296
hsa-miR-452-5p	9.03	9.19	0.98	0.32685	0.52864	0.57525	0.8134
hsa-miR-7158-3p	8.66	8.67	1	0.61751	0.76785	0.57566	0.8134
hsa-miR-7702	9.58	9.53	1.01	0.54434	0.71632	0.57566	0.8134
hsa-miR-6795-5p	9.48	9.87	0.96	0.15694	0.34726	0.57725	0.81484
hsa-miR-4657	9.85	10.12	0.97	0.72823	0.84955	0.57733	0.81484
hsa-miR-4720-5p	11.05	10.77	1.03	0.30573	0.51002	0.57834	0.81565
hsa-miR-6726-5p	8.9	9.05	0.98	0.35328	0.55213	0.57854	0.81565
hsa-miR-4738-3p	10.19	10.35	0.98	0.67155	0.80744	0.57917	0.81609
hsa-miR-3911	12.06	11.71	1.03	0.33288	0.535	0.58	0.81654
hsa-miR-6772-5p	10.23	10.26	1	0.7958	0.88697	0.58013	0.81654
hsa-miR-3691-3p	9.64	9.6	1	0.41008	0.60457	0.58048	0.81658
hsa-miR-6825-3p	11.79	10.29	1.15	0.031999	0.14848	0.58088	0.81669
hsa-miR-548c-3p	10.74	10.9	0.99	0.96802	0.98818	0.58146	0.81706
hsa-miR-3912-5p	10.62	10.9	0.97	0.34952	0.54961	0.58182	0.81712
hsa-miR-4297	10.18	10.24	0.99	0.42897	0.62093	0.58218	0.81717
hsa-miR-3916	10	9.84	1.02	0.31442	0.5184	0.58279	0.81717
hsa-miR-4535	10.51	10.49	1	0.72549	0.84791	0.58314	0.81717
hsa-miR-326	35.89	54.83	0.65	0.18782	0.38394	0.58315	0.81717
hsa-miR-4254	11.15	11.2	1	0.76874	0.87596	0.58376	0.81758
hsa-miR-4688	10.21	9.96	1.03	0.40253	0.59758	0.58457	0.81803
hsa-miR-6817-5p	9.57	9.45	1.01	0.31971	0.52403	0.58472	0.81803
hsa-miR-1272	9.31	9.37	0.99	0.62182	0.7698	0.58528	0.81836
hsa-miR-6788-3p	10.39	10.3	1.01	0.51883	0.69532	0.58631	0.81899
hsa-miR-4726-5p	9.68	9.52	1.02	0.22905	0.43056	0.58637	0.81899
hsa-miR-4267	9.1	9.11	1	0.79955	0.88959	0.58741	0.81973
hsa-miR-196a-5p	11.72	11.46	1.02	0.3197	0.52403	0.58754	0.81973
hsa-miR-6828-3p	10.3	10.31	1	0.79486	0.88697	0.58887	0.82113
hsa-miR-27a-3p	467.62	371.77	1.26	0.4059	0.60021	0.59004	0.82231
hsa-miR-5589-5p	9.54	9.41	1.01	0.45935	0.64937	0.59045	0.82243
hsa-miR-548aj-3p	10.13	10.41	0.97	0.22624	0.4278	0.59134	0.82323
hsa-miR-4315	10.08	9.97	1.01	0.93029	0.96947	0.5923	0.82412
hsa-miR-4668-5p	13.71	13.45	1.02	0.7958	0.88697	0.59353	0.8244
hsa-miR-5091	9.47	9.51	1	0.69563	0.8255	0.59365	0.8244
hsa-miR-8088	9.25	9.34	0.99	0.33288	0.535	0.59369	0.8244
hsa-miR-5047	9.51	9.34	1.02	0.4087	0.60393	0.5938	0.8244
hsa-miR-6871-5p	9	9.29	0.97	0.05031	0.1872	0.59485	0.82518
hsa-miR-26b-3p	15.76	15.88	0.99	0.9245	0.96619	0.59508	0.82518
hsa-miR-1537-3p	10.51	10.46	1	0.86016	0.9263	0.59552	0.82518
hsa-miR-6831-3p	10.48	10.71	0.98	0.74748	0.86019	0.59587	0.82518
hsa-miR-676-3p	9.59	9.62	1	0.68578	0.81761	0.59609	0.82518
hsa-miR-128-2-5p	10.05	9.92	1.01	0.92643	0.96663	0.5963	0.82518
hsa-miR-6869-5p	278.98	151.2	1.85	0.022003	0.12647	0.59756	0.82647
hsa-miR-4800-5p	23.32	19.3	1.21	0.32505	0.52707	0.59829	0.82703
hsa-miR-3180-3p	53.02	56.7	0.94	0.56549	0.72981	0.59904	0.82747
hsa-miR-548ao-3p	10.08	9.89	1.02	0.24791	0.45126	0.59926	0.82747
hsa-miR-4447	9.61	9.7	0.99	0.63388	0.77831	0.59987	0.82787
hsa-miR-30d-5p	3775.8	3873.28	0.97	0.58021	0.73971	0.60065	0.82795
hsa-miR-619-5p	15.14	13.45	1.13	0.15694	0.34726	0.60112	0.82795
hsa-miR-548s	9.82	9.86	1	0.74932	0.86114	0.60122	0.82795
hsa-miR-3132	9.93	9.83	1.01	0.82216	0.90565	0.60123	0.82795
hsa-miR-4721	52	42.06	1.24	0.10274	0.26997	0.60257	0.82934
hsa-miR-8082	9.55	9.53	1	0.73646	0.8529	0.60402	0.83089
hsa-miR-6854-5p	9.17	9.29	0.99	0.2415	0.44447	0.60494	0.8309
hsa-miR-23a-3p	4727.56	5886.54	0.8	0.33193	0.535	0.60497	0.8309
hsa-miR-6750-3p	10.35	10.27	1.01	0.39438	0.58995	0.605	0.8309
hsa-miR-876-3p	10.03	10.07	1	0.98643	0.99699	0.60568	0.83138
hsa-miR-7157-3p	9.48	9.68	0.98	0.35203	0.55213	0.60642	0.83195
hsa-miR-103b	10.49	10.9	0.96	0.24841	0.45126	0.60736	0.83279
hsa-miR-937-5p	42.07	41.34	1.02	0.96124	0.98382	0.60788	0.83306
hsa-miR-889-3p	10.22	10.07	1.02	0.93319	0.97011	0.60828	0.83316
hsa-miR-4709-3p	9.32	9.28	1.01	0.73737	0.85319	0.60919	0.83396
hsa-miR-495-5p	10.38	10.23	1.01	0.52198	0.69845	0.61054	0.83491
hsa-miR-549a	9.49	9.8	0.97	0.24346	0.44551	0.61054	0.83491
hsa-miR-3142	9.72	9.77	1	0.78084	0.87952	0.61163	0.83551
hsa-miR-4477b	9.64	9.74	0.99	0.5387	0.71259	0.61172	0.83551
hsa-let-7d-3p	15.77	16.73	0.94	0.48479	0.66942	0.61196	0.83551
hsa-miR-580-5p	10.02	10.02	1	0.54838	0.71978	0.61262	0.8357
hsa-miR-601	10.38	10.32	1.01	0.7827	0.88045	0.61277	0.8357
hsa-miR-211-3p	45.48	36.31	1.25	0.31033	0.51535	0.61309	0.8357
hsa-miR-148b-5p	15.04	15.88	0.95	0.50089	0.68021	0.61377	0.83587
hsa-miR-3143	9.71	9.52	1.02	0.34453	0.54547	0.61387	0.83587
hsa-miR-1246	65.65	42.36	1.55	0.035665	0.15702	0.61433	0.83606
hsa-miR-4666b	19.95	19.69	1.01	0.81932	0.90449	0.61523	0.83684
hsa-miR-4757-5p	8.91	8.79	1.01	0.49702	0.67678	0.61592	0.83732
hsa-miR-4300	9.43	9.48	1	0.99128	0.99833	0.61702	0.83838
hsa-miR-6798-3p	15.39	15.49	0.99	0.85443	0.92482	0.61828	0.83858
hsa-miR-551b-5p	8.82	8.88	0.99	0.29833	0.5026	0.61831	0.83858
hsa-miR-5584-3p	10.7	10.48	1.02	0.28609	0.49107	0.61856	0.83858
hsa-miR-1193	9.07	9.04	1	0.93802	0.97354	0.61867	0.83858
hsa-miR-125b-2-3p	9.96	9.87	1.01	0.5688	0.73226	0.61902	0.83858
hsa-miR-6895-3p	9.87	9.91	1	0.59546	0.75103	0.61915	0.83858
hsa-miR-8071	14.25	14.52	0.98	0.8592	0.92566	0.62028	0.83941
hsa-miR-7-2-3p	10.67	10.65	1	0.79767	0.88828	0.62042	0.83941
hsa-miR-30b-5p	18502.3	17826.1	1.04	0.72767	0.84928	0.62119	0.84
hsa-miR-6819-5p	10.96	10.78	1.02	0.36026	0.55926	0.62173	0.84003
hsa-miR-449c-5p	9.42	9.3	1.01	0.49703	0.67678	0.62205	0.84003
hsa-miR-1587	48.92	40.24	1.22	0.074282	0.22844	0.62219	0.84003
hsa-miR-4729	9.88	9.86	1	0.77432	0.87866	0.62387	0.84185
hsa-miR-4536-3p	10.42	10.42	1	0.99806	1	0.625	0.84292
hsa-miR-369-3p	10.52	10.64	0.99	0.54756	0.71909	0.62603	0.84353
hsa-miR-302b-5p	9.93	9.96	1	0.95833	0.98322	0.62611	0.84353
hsa-miR-548ad-5p	10.67	10.63	1	0.6039	0.75681	0.62661	0.84376
hsa-miR-541-5p	9.76	9.72	1	0.911	0.95921	0.62828	0.84426
hsa-miR-6511b-3p	28.38	28.56	0.99	0.78083	0.87952	0.62834	0.84426
hsa-miR-4763-3p	120.84	100.54	1.2	0.29154	0.49741	0.62847	0.84426
hsa-miR-511-3p	8.99	9.05	0.99	0.6831	0.81671	0.62867	0.84426
hsa-miR-557	14.24	13.4	1.06	0.50011	0.67952	0.62894	0.84426
hsa-miR-191-3p	28.37	29.74	0.95	0.4498	0.6402	0.62901	0.84426
hsa-miR-5708	10.24	10.26	1	0.88888	0.94643	0.62953	0.84426
hsa-miR-3675-3p	17.1	16.35	1.05	0.64168	0.78524	0.62993	0.84426
hsa-miR-6743-5p	10.48	11.82	0.89	0.14925	0.33538	0.62997	0.84426
hsa-miR-4294	9.78	9.73	1	0.71187	0.83697	0.63046	0.84444
hsa-miR-1238-5p	12.22	13.58	0.9	0.078732	0.23668	0.63078	0.84444
hsa-miR-6880-3p	22.41	23.17	0.97	0.90426	0.95601	0.63128	0.84444
hsa-miR-2276-5p	9.55	9.57	1	0.79486	0.88697	0.63143	0.84444
hsa-miR-582-5p	14.44	17.32	0.83	0.13794	0.32053	0.6318	0.84449
hsa-miR-3194-3p	9.25	9.26	1	0.92257	0.96536	0.634	0.84696
hsa-miR-8485	55.89	34.32	1.63	0.062352	0.20969	0.6343	0.84696
hsa-miR-4676-3p	10.02	10.09	0.99	0.54433	0.71632	0.6365	0.84764
hsa-miR-4490	9.3	9.41	0.99	0.56059	0.72682	0.63659	0.84764
hsa-miR-6747-5p	10.13	10.35	0.98	0.46899	0.65648	0.63671	0.84764
hsa-miR-7845-5p	10.73	11.05	0.97	0.51099	0.68876	0.63698	0.84764
hsa-miR-4772-3p	9.42	9.45	1	0.92643	0.96663	0.63737	0.84764
hsa-miR-4484	22.68	26.92	0.84	0.0082264	0.089717	0.63758	0.84764
hsa-miR-200a-5p	9.12	9.25	0.99	0.22857	0.43031	0.63827	0.84764
hsa-miR-3199	9.79	9.79	1	0.72276	0.84626	0.63833	0.84764
hsa-miR-3131	9.11	9.11	1	0.97964	0.99367	0.63836	0.84764
hsa-miR-1233-3p	10.32	11.02	0.94	0.041599	0.17241	0.63846	0.84764
hsa-miR-548h-3p	10.35	10.29	1.01	0.73646	0.8529	0.63847	0.84764
hsa-miR-634	15.87	15.88	1	0.90426	0.95601	0.64146	0.8508
hsa-miR-1288-5p	10.06	10.14	0.99	0.30287	0.50691	0.64152	0.8508
hsa-miR-6877-5p	9.58	9.66	0.99	0.57127	0.7347	0.64274	0.85194
hsa-miR-4265	9.44	9.45	1	0.83921	0.91613	0.64305	0.85194
hsa-miR-4446-3p	10.11	10.08	1	0.69205	0.82239	0.64386	0.85257
hsa-miR-23c	22.58	22.28	1.01	0.86206	0.92717	0.64506	0.85308
hsa-miR-6506-3p	10.01	9.86	1.01	0.34021	0.54166	0.64551	0.85308
hsa-miR-6810-3p	11.81	13.25	0.89	0.0091891	0.092232	0.64555	0.85308
hsa-miR-374c-3p	10.46	10.28	1.02	0.41772	0.60913	0.64566	0.85308
hsa-miR-1908-3p	18.45	23.48	0.79	0.007518	0.087504	0.64592	0.85308
hsa-miR-200b-3p	10.43	11.2	0.93	0.10021	0.26496	0.64734	0.85408
hsa-miR-4633-3p	9.36	9.26	1.01	0.99806	1	0.64734	0.85408
hsa-miR-361-3p	573.47	664.38	0.86	0.36012	0.55926	0.64807	0.85432
hsa-miR-548ab	10.3	10.21	1.01	0.46453	0.65311	0.6482	0.85432
hsa-miR-1273g-5p	9.3	9.25	1.01	0.64343	0.787	0.64876	0.85443
hsa-miR-6847-5p	10.02	10.03	1	0.98061	0.99367	0.64895	0.85443
hsa-miR-92a-1-5p	9.81	9.9	0.99	0.65129	0.79205	0.65058	0.85613
hsa-miR-4724-3p	10.35	10.36	1	0.72003	0.84384	0.65131	0.85665
hsa-miR-483-3p	17.67	16.66	1.06	0.29495	0.49985	0.65198	0.85708
hsa-miR-4633-5p	12.13	12.35	0.98	0.80143	0.8909	0.65242	0.85708
hsa-miR-4317	22.05	26.36	0.84	0.31383	0.5184	0.65265	0.85708
hsa-miR-548n	10.21	10.41	0.98	0.26836	0.47372	0.6534	0.8573
hsa-miR-6842-3p	8.7	8.57	1.01	0.52907	0.70497	0.65349	0.8573
hsa-miR-149-5p	22.87	23.21	0.99	0.66006	0.79702	0.65537	0.8584
hsa-miR-25-5p	9.71	9.74	1	0.79486	0.88697	0.6555	0.8584
hsa-miR-4486	19.07	17.81	1.07	0.59883	0.75341	0.65581	0.8584
hsa-miR-5190	11.01	10.91	1.01	0.91775	0.9615	0.65614	0.8584
hsa-miR-4441	9.26	9.48	0.98	0.18783	0.38394	0.65622	0.8584
hsa-miR-4316	9.15	9.16	1	0.70283	0.83094	0.65634	0.8584
hsa-miR-425-5p	20992	22991.1	0.91	0.98148	0.99367	0.65754	0.85952
hsa-miR-6868-3p	9.67	9.61	1.01	0.59126	0.74757	0.65791	0.85957
hsa-miR-636	13.19	15.56	0.85	0.082524	0.2416	0.65844	0.85982
hsa-miR-223-3p	78924.9	78924.9	1	0.61298	0.76551	0.65888	0.85995
hsa-miR-107	16613.1	14535.8	1.14	0.55165	0.72259	0.66028	0.86122
hsa-miR-1909-5p	10.63	10.33	1.03	0.06894	0.22049	0.66082	0.86122
hsa-miR-3667-3p	10.46	10.57	0.99	0.43681	0.63013	0.66086	0.86122
hsa-miR-6500-3p	9.8	9.56	1.02	0.19485	0.392	0.66173	0.86144
hsa-miR-3620-3p	14.79	16.95	0.87	0.011984	0.10182	0.66176	0.86144
hsa-miR-5590-5p	10.18	10.44	0.97	0.41216	0.60587	0.66217	0.86144
hsa-miR-3926	11.93	12.08	0.99	0.49472	0.67544	0.6628	0.86144
hsa-miR-4433a-5p	24.59	25.35	0.97	0.78083	0.87952	0.66284	0.86144
hsa-miR-4663	9.3	9.31	1	0.67776	0.81147	0.66334	0.86144
hsa-miR-496	10.2	10.24	1	0.76596	0.87357	0.6634	0.86144
hsa-miR-5571-3p	9.57	9.51	1.01	0.44982	0.6402	0.66447	0.86202
hsa-miR-4467	9.61	9.66	0.99	0.99321	0.99909	0.66479	0.86202
hsa-miR-4443	126.88	127.74	0.99	0.6733	0.80842	0.66488	0.86202
hsa-miR-3938	10.18	10.03	1.01	0.48632	0.66967	0.6652	0.86202
hsa-miR-3189-5p	9.41	9.45	1	0.37251	0.57028	0.66585	0.86242
hsa-miR-6880-5p	10.93	11.04	0.99	0.95059	0.9802	0.66819	0.86502
hsa-miR-4314	9.58	9.61	1	0.84396	0.91974	0.66874	0.86529
hsa-miR-936	9.9	10.04	0.99	0.80331	0.89221	0.66944	0.86575
hsa-miR-105-3p	9.73	9.7	1	0.83826	0.91548	0.67072	0.86654
hsa-miR-519d-5p	9.3	9.22	1.01	0.78831	0.88403	0.67073	0.86654
hsa-miR-7854-3p	12.5	12.66	0.99	0.69833	0.82754	0.67154	0.86715
hsa-miR-3611	9.8	9.78	1	0.50709	0.68644	0.67263	0.86732
hsa-miR-3614-5p	21.11	21.28	0.99	0.90811	0.95889	0.67264	0.86732
hsa-miR-3192-3p	10.41	10.26	1.01	0.2989	0.5029	0.67299	0.86732
hsa-miR-769-3p	11.23	11.49	0.98	0.30287	0.50691	0.67303	0.86732
hsa-miR-520g-5p	10.03	9.94	1.01	0.73188	0.85147	0.67496	0.86936
hsa-miR-506-3p	10.05	10.15	0.99	0.58289	0.74104	0.6756	0.86959
hsa-miR-4796-3p	9.53	9.54	1	0.66007	0.79702	0.67582	0.86959
hsa-miR-519e-5p	10.24	10.26	1	0.66007	0.79702	0.67632	0.86979
hsa-miR-5186	9.34	9.15	1.02	0.46675	0.65515	0.67675	0.86991
hsa-miR-6776-3p	15.25	15.22	1	0.92932	0.96885	0.6776	0.87057
hsa-miR-5196-3p	14.79	15.55	0.95	0.048757	0.18494	0.67841	0.87117
hsa-miR-6867-5p	13.88	12.3	1.13	0.34329	0.54453	0.67903	0.87142
hsa-miR-4713-5p	10.74	10.4	1.03	0.19779	0.39395	0.67929	0.87142
hsa-miR-4277	9.63	9.57	1.01	0.88216	0.94203	0.68067	0.87172
hsa-miR-515-5p	9.95	10.33	0.96	0.22391	0.42435	0.68077	0.87172
hsa-miR-602	19.12	21.11	0.91	0.030376	0.14639	0.68091	0.87172
hsa-miR-8064	10.44	10.96	0.95	0.33227	0.535	0.68091	0.87172
hsa-miR-3658	9.35	9.41	0.99	0.56059	0.72682	0.68123	0.87172
hsa-miR-3185	9.29	9.22	1.01	0.56551	0.72981	0.68183	0.87205
hsa-miR-544b	10.02	9.97	1	0.72458	0.84723	0.68262	0.87262
hsa-miR-1178-5p	8.77	8.73	1	0.61325	0.76551	0.68345	0.87296
hsa-miR-6859-3p	9.78	9.62	1.02	0.48708	0.66967	0.68357	0.87296
hsa-miR-1284	10.28	10.08	1.02	0.53071	0.70567	0.68399	0.87302
[truncated: 552 more rows]
