# Supplementary material for: Genome-wide MicroRNA Expression Profiles in COPD: Early Predictors for Cancer Development
Source: Genomics Proteomics Bioinformatics. 2018 Jul 5;16(3):162–71. doi: 10.1016/j.gpb.2018.06.001 (PMC6076380; doi:10.1016/j.gpb.2018.06.001)
Supplement: Supplementary file 4 [file mmc4.xlsx]

## Sheet: performance_overview_best
Table S4 Pair-wise classification scenarios using machine learning
Comparison pair	AUC	Accuracy	Sensitivity	Specificity	No. of features	Features
Group 3 vs. Group 2	0.873631	0.849518	0.733333	0.862882	3	hsa-miR-450a-5p, hsa-miR-4677-3p, hsa-miR-9-3p
Group 3 vs. Group 4	0.779306	0.733333	0.756667	0.71	2	hsa-let-7d-5p, hsa-miR-625-5p
Cancer history vs. no cancer history	0.761347	0.708253	0.765847	0.681644	2	hsa-miR-4676-5p, hsa-miR-4753-5p
Group 1 vs. Group 2	0.756147	0.703914	0.66617	0.789806	2	hsa-miR-4676-5p, hsa-miR-4753-5p
Group 1 vs. Group 3	0.74654	0.715033	0.717764	0.673333	2	hsa-miR-200b-3p, hsa-miR-450a-5p
Group 1 vs. Group 4	0.621857	0.636192	0.637913	0.606667	13	hsa-miR-1227-5p, hsa-miR-342-5p, hsa-miR-409-3p, hsa-miR-433-3p, hsa-miR-514a-3p, hsa-miR-525-3p, hsa-miR-5680, hsa-miR-625-5p, hsa-miR-6506-3p, hsa-miR-6744-5p, hsa-miR-6783-5p, hsa-miR-6817-3p, hsa-miR-6871-3p
Cohort 1 vs. Cohort 2	0.539544	0.505112	0.524762	0.503699	8	hsa-miR-1269a, hsa-miR-152-5p, hsa-miR-188-3p, hsa-miR-200b-3p, hsa-miR-203b-5p, hsa-miR-450a-5p, hsa-miR-4694-3p, hsa-miR-4802-5p
Group 2 vs. Group 4	0.508591	0.500687	0.500989	0.513333	3	hsa-miR-4304, hsa-miR-5680, hsa-miR-6744-5p
Note: 2 -13 miRNAs were selected as signatures for the 8 different pair-wise comparisons. The signature size (number of miRNAs) and the miRNAs contained each statistical model were lsited . Signatures are sorted according to the AUC values in the descending order. See Figure 1 for the group classification. AOC, area under the receiver operator characteristics (ROC) curve.
